# Supplementary material for: Identification of Common Biological Pathways and Drug Targets Across Multiple Respiratory Viruses Based on Human Host Gene Expression Analysis
Source: PLoS One. 2012 Mar 14;7(3):e33174. doi: 10.1371/journal.pone.0033174 (PMC3303816; doi:10.1371/journal.pone.0033174)
Supplement: Table S1 — GSM (GEO Sample) annotation for all studies considered. (XLSX) [file pone.0033174.s010.xlsx]

## Sheet: Sheet1
Table S1: GSM (GEO Sample) annotation for all studies considered
GSM accession number	Virus Name	Gse Accession Number	Acceptance/Removal Reason	Time (hours)	Infected/Control	Cell Type	Replicate/Donor	Array Name	Comments
10346	CMV	675	No wild-type Control	24	Infected	Fibroblasts	Replicate 1	HG U95A
10347	CMV	675	No wild-type Control	10	Infected	Fibroblasts	Replicate 1	HG U95A
10348	CMV	675	No wild-type Control	12	Infected	Fibroblasts	Replicate 1	HG U95A
10349	CMV	675	No wild-type Control	14	Infected	Fibroblasts	Replicate 1	HG U95A
10350	CMV	675	No wild-type Control	16	Infected	Fibroblasts	Replicate 1	HG U95A
10351	CMV	675	No wild-type Control	18	Infected	Fibroblasts	Replicate 1	HG U95A
10352	CMV	675	No wild-type Control	20	Infected	Fibroblasts	Replicate 1	HG U95A
10357	CMV	675	No wild-type Control	0.5	Infected	Fibroblasts	Replicate 1	HG U95A
10358	CMV	675	No wild-type Control	48	Infected	Fibroblasts	Replicate 1	HG U95A
10371	CMV	675	No wild-type Control	4	Infected	Fibroblasts	Replicate 1	HG U95A
10372	CMV	675	No wild-type Control	1	Infected	Fibroblasts	Replicate 1	HG U95A
10373	CMV	675	No wild-type Control	6	Infected	Fibroblasts	Replicate 1	HG U95A
10705	COX	697	Accepted	9	Infected	HeLa	Replicate 2	HG U95 Version 2
10942	COX	697	Accepted	0	Control	HeLa	Replicate 2	HG U95 Version 2
10943	COX	697	Accepted	0	Control	HeLa	Replicate 3	HG U95 Version 2
10944	COX	697	Accepted	0	Control	HeLa	Replicate 4	HG U95 Version 2
10945	COX	697	Accepted	3	Control	HeLa	Replicate 2	HG U95 Version 2
10946	COX	697	Accepted	3	Control	HeLa	Replicate 3	HG U95 Version 2
10947	COX	697	Accepted	3	Control	HeLa	Replicate 4	HG U95 Version 2
10948	COX	697	Accepted	9	Control	HeLa	Replicate 2	HG U95 Version 2
10949	COX	697	Accepted	9	Control	HeLa	Replicate 3	HG U95 Version 2
10950	COX	697	Accepted	9	Control	HeLa	Replicate 4	HG U95 Version 2
10951	COX	697	Accepted	0.5	Control	HeLa	Replicate 2	HG U95 Version 2
10952	COX	697	Accepted	0.5	Control	HeLa	Replicate 3	HG U95 Version 2
10953	COX	697	Accepted	0.5	Control	HeLa	Replicate 4	HG U95 Version 2
10954	COX	697	Accepted	0.5	Infected	HeLa	Replicate 1	HG U95 Version 2
10955	COX	697	Accepted	0.5	Infected	HeLa	Replicate 2	HG U95 Version 2
10956	COX	697	Accepted	0.5	Infected	HeLa	Replicate 3	HG U95 Version 2
10957	COX	697	Accepted	9	Infected	HeLa	Replicate 3	HG U95 Version 2
10958	COX	697	Accepted	9	Infected	HeLa	Replicate 4	HG U95 Version 2
10959	COX	697	Accepted	3	Infected	HeLa	Replicate 1	HG U95 Version 2
10960	COX	697	Accepted	3	Infected	HeLa	Replicate 3	HG U95 Version 2
10961	COX	697	Treatment not wild type	9	Infected	HeLa	Replicate 2	HG U95 Version 2	samples treated with Cytokine inhibitor
10962	COX	697	Treatment not wild type	9	Infected	HeLa	Replicate 3	HG U95 Version 2	samples treated with Cytokine inhibitor
10963	COX	697	Treatment not wild type	9	Infected	HeLa	Replicate 4	HG U95 Version 2	samples treated with Cytokine inhibitor
10964	COX	697	Treatment not wild type	3	Infected	HeLa	Replicate 4	HG U95 Version 2	samples treated with Cytokine inhibitor
11029	COX	712	Small sample size	0	Control	HeLa	N/A	HG U95 Version 2
11030	COX	712	Small sample size	0.5	Control	HeLa	N/A	HG U95 Version 2
11031	COX	712	Small sample size	0.5	Infected	HeLa	N/A	HG U95 Version 2
11032	COX	712	Small sample size	1	Control	HeLa	N/A	HG U95 Version 2
11033	COX	712	Small sample size	1	Infected	HeLa	N/A	HG U95 Version 2
11034	COX	712	Small sample size	3	Control	HeLa	N/A	HG U95 Version 2
11035	COX	712	Small sample size	3	Infected	HeLa	N/A	HG U95 Version 2
11036	COX	712	Small sample size	5	Control	HeLa	N/A	HG U95 Version 2
11037	COX	712	Small sample size	5	Infected	HeLa	N/A	HG U95 Version 2
11038	COX	712	Small sample size	7	Control	HeLa	N/A	HG U95 Version 2
11039	COX	712	Small sample size	7	Infected	HeLa	N/A	HG U95 Version 2
11040	COX	712	Small sample size	9	Control	HeLa	N/A	HG U95 Version 2
11041	COX	712	Small sample size	9	Infected	HeLa	N/A	HG U95 Version 2
21167	ADENO	1291	Small sample size	96	Infected	human bronchial smooth muscle	N/A	Custom Array
21168	ADENO	1291	Small sample size	96	Infected	human bronchial smooth muscle	N/A	Custom Array
21169	ADENO	1291	Small sample size	96	Control	human bronchial smooth muscle	N/A	Custom Array
30361	CORON	1739	Accepted	-1	Control	PBMC	Donor N-1	HG Focus
30362	CORON	1739	Accepted	-1	Control	PBMC	Donor N-2	HG Focus
30363	CORON	1739	Accepted	-1	Control	PBMC	Donor N-3	HG Focus
30364	CORON	1739	Accepted	-1	Control	PBMC	Donor N-4	HG Focus
30365	CORON	1739	Accepted	-1	Infected	PBMC	Donor S-1	HG Focus
30366	CORON	1739	Accepted	-1	Infected	PBMC	Donor S-2	HG Focus
30367	CORON	1739	Combination of Quality Control issues	-1	Infected	PBMC	Donor S-3	HG Focus
30368	CORON	1739	Accepted	-1	Infected	PBMC	Donor S-4	HG Focus
30369	CORON	1739	Accepted	-1	Infected	PBMC	Donor S-5	HG Focus
30370	CORON	1739	Accepted	-1	Infected	PBMC	Donor S-6	HG Focus
30371	CORON	1739	Accepted	-1	Infected	PBMC	Donor S-7	HG Focus
30372	CORON	1739	Accepted	-1	Infected	PBMC	Donor S-8	HG Focus
30373	CORON	1739	Accepted	-1	Infected	PBMC	Donor S-9	HG Focus
30374	CORON	1739	Accepted	-1	Infected	PBMC	Donor S-10	HG Focus
76392	RSV	3397	Accepted	4	Control	BEAS-2B	Replicate 1	HG U133 Plus 2.0
76393	RSV	3397	Accepted	4	Control	BEAS-2B	Replicate 2	HG U133 Plus 2.0
76394	RSV	3397	Accepted	4	Control	BEAS-2B	Replicate 3	HG U133 Plus 2.0
76395	RSV	3397	Accepted	4	Control	BEAS-2B	Replicate 4	HG U133 Plus 2.0
76396	RSV	3397	Accepted	4	Infected	BEAS-2B	Replicate 1	HG U133 Plus 2.0
76397	RSV	3397	Accepted	4	Infected	BEAS-2B	Replicate 2	HG U133 Plus 2.0
76398	RSV	3397	Accepted	4	Infected	BEAS-2B	Replicate 3	HG U133 Plus 2.0
76399	RSV	3397	Accepted	4	Infected	BEAS-2B	Replicate 4	HG U133 Plus 2.0
76400	RSV	3397	Least square mean values below log2(50)	24	Infected	BEAS-2B	Replicate 1	HG U133 Plus 2.0
76401	RSV	3397	Least square mean values below log2(50)	24	Infected	BEAS-2B	Replicate 2	HG U133 Plus 2.0
76402	RSV	3397	Least square mean values below log2(50)	24	Infected	BEAS-2B	Replicate 3	HG U133 Plus 2.0
76403	RSV	3397	Least square mean values below log2(50)	24	Infected	BEAS-2B	Replicate 4	HG U133 Plus 2.0
157034	RSV	6802	Accepted	4	Control	BEAS-2B	Replicate 1	HG U133A 2.0	also part of GSE that contains bacterial strains (not incl. in table)
157035	RSV	6802	Accepted	4	Control	BEAS-2B	Replicate 2	HG U133A 2.0	also part of GSE that contains bacterial strains (not incl. in table)
157036	RSV	6802	Accepted	4	Control	BEAS-2B	Replicate 3	HG U133A 2.0	also part of GSE that contains bacterial strains (not incl. in table)
157040	RSV	6802	Accepted	4	Infected	BEAS-2B	Replicate 1	HG U133A 2.0	also part of GSE that contains bacterial strains (not incl. in table)
157041	RSV	6802	Accepted	4	Infected	BEAS-2B	Replicate 2	HG U133A 2.0	also part of GSE that contains bacterial strains (not incl. in table)
157042	RSV	6802	Accepted	4	Infected	BEAS-2B	Replicate 3	HG U133A 2.0	also part of GSE that contains bacterial strains (not incl. in table)
226994	MPNEU	8961	Accepted	48	Control	A549	Replicate 1	HG U133 Plus 2.0
226995	MPNEU	8961	Accepted	48	Control	A549	Replicate 2	HG U133 Plus 2.0
226996	MPNEU	8961	Accepted	48	Control	A549	Replicate 3	HG U133 Plus 2.0
226997	MPNEU	8961	Accepted	6	Infected	A549	Replicate 1	HG U133 Plus 2.0
226998	MPNEU	8961	Accepted	6	Infected	A549	Replicate 2	HG U133 Plus 2.0
226999	MPNEU	8961	Accepted	6	Infected	A549	Replicate 3	HG U133 Plus 2.0
227000	MPNEU	8961	Accepted	12	Infected	A549	Replicate 1	HG U133 Plus 2.0
227001	MPNEU	8961	Accepted	12	Infected	A549	Replicate 2	HG U133 Plus 2.0
227002	MPNEU	8961	Accepted	12	Infected	A549	Replicate 3	HG U133 Plus 2.0
227003	MPNEU	8961	Accepted	24	Infected	A549	Replicate 1	HG U133 Plus 2.0
227004	MPNEU	8961	Accepted	24	Infected	A549	Replicate 2	HG U133 Plus 2.0
227005	MPNEU	8961	Accepted	24	Infected	A549	Replicate 3	HG U133 Plus 2.0
227006	MPNEU	8961	Accepted	48	Infected	A549	Replicate 1	HG U133 Plus 2.0
227007	MPNEU	8961	Accepted	48	Infected	A549	Replicate 2	HG U133 Plus 2.0
227008	MPNEU	8961	Accepted	48	Infected	A549	Replicate 3	HG U133 Plus 2.0
227009	MPNEU	8961	Accepted	72	Infected	A549	Replicate 1	HG U133 Plus 2.0
227010	MPNEU	8961	Accepted	72	Infected	A549	Replicate 2	HG U133 Plus 2.0
227011	MPNEU	8961	Accepted	72	Infected	A549	Replicate 3	HG U133 Plus 2.0
242894	CMV	11408	Accepted	4	Infected	Monocytes	Replicate 1	HG U95 Version 2	2 pubmed articles;
242895	CMV	11408	Accepted	4	Infected	Monocytes	Replicate 2	HG U95 Version 2	2 pubmed articles;
242896	CMV	11408	Accepted	4	Infected	Monocytes	Replicate 3	HG U95 Version 2	2 pubmed articles;
242897	CMV	11408	Accepted	4	Infected	Monocytes	Replicate 4	HG U95 Version 2	2 pubmed articles;
242898	CMV	11408	Accepted	4	Infected	Monocytes	Replicate 5	HG U95 Version 2	2 pubmed articles;
242899	CMV	11408	Accepted	4	Infected	Monocytes	Replicate 6	HG U95 Version 2	2 pubmed articles;
242911	CMV	11408	Accepted	4	Control	Monocytes	Replicate 1	HG U95 Version 2	2 pubmed articles;
242912	CMV	11408	Accepted	4	Control	Monocytes	Replicate 2	HG U95 Version 2	2 pubmed articles;
242913	CMV	11408	Accepted	4	Control	Monocytes	Replicate 3	HG U95 Version 2	2 pubmed articles;
242914	CMV	11408	Accepted	4	Control	Monocytes	Replicate 4	HG U95 Version 2	2 pubmed articles;
242915	CMV	11408	Accepted	4	Control	Monocytes	Replicate 5	HG U95 Version 2	2 pubmed articles;
242916	CMV	11408	Accepted	4	Control	Monocytes	Replicate 6	HG U95 Version 2	2 pubmed articles;
286646	HRV	11348	Frequency of significance below 5%	8	Infected	Nasal epithelial	Replicate 01	HG U133 Plus 2.0
286647	HRV	11348	Combination of Quality Control issues	0	Infected	Nasal epithelial	Replicate 01	HG U133 Plus 2.0
286648	HRV	11348	Accepted	48	Infected	Nasal epithelial	Replicate 01	HG U133 Plus 2.0
286649	HRV	11348	Frequency of significance below 5%	8	Control	Nasal epithelial	Replicate 02	HG U133 Plus 2.0
286650	HRV	11348	Accepted	0	Control	Nasal epithelial	Replicate 02	HG U133 Plus 2.0
286651	HRV	11348	Accepted	48	Control	Nasal epithelial	Replicate 02	HG U133 Plus 2.0
286652	HRV	11348	Frequency of significance below 5%	8	Infected	Nasal epithelial	Replicate 07	HG U133 Plus 2.0
286653	HRV	11348	Accepted	0	Control	Nasal epithelial	Replicate 07	HG U133 Plus 2.0
286654	HRV	11348	Accepted	48	Infected	Nasal epithelial	Replicate 07	HG U133 Plus 2.0
286655	HRV	11348	Frequency of significance below 5%	8	Control	Nasal epithelial	Replicate 08	HG U133 Plus 2.0
286656	HRV	11348	Accepted	0	Infected	Nasal epithelial	Replicate 08	HG U133 Plus 2.0
286657	HRV	11348	Accepted	48	Control	Nasal epithelial	Replicate 08	HG U133 Plus 2.0
286658	HRV	11348	Frequency of significance below 5%	8	Control	Nasal epithelial	Replicate 09	HG U133 Plus 2.0
286659	HRV	11348	Accepted	0	Control	Nasal epithelial	Replicate 09	HG U133 Plus 2.0
286660	HRV	11348	Accepted	48	Control	Nasal epithelial	Replicate 09	HG U133 Plus 2.0
286661	HRV	11348	Frequency of significance below 5%	8	Control	Nasal epithelial	Replicate 10	HG U133 Plus 2.0
286662	HRV	11348	Accepted	0	Control	Nasal epithelial	Replicate 10	HG U133 Plus 2.0
286663	HRV	11348	Accepted	48	Control	Nasal epithelial	Replicate 10	HG U133 Plus 2.0
286664	HRV	11348	Frequency of significance below 5%	8	Control	Nasal epithelial	Replicate 11	HG U133 Plus 2.0
286665	HRV	11348	Accepted	0	Control	Nasal epithelial	Replicate 11	HG U133 Plus 2.0
286666	HRV	11348	Accepted	48	Control	Nasal epithelial	Replicate 11	HG U133 Plus 2.0
286667	HRV	11348	Frequency of significance below 5%	8	Infected	Nasal epithelial	Replicate 12	HG U133 Plus 2.0
286668	HRV	11348	Accepted	0	Control	Nasal epithelial	Replicate 12	HG U133 Plus 2.0
286669	HRV	11348	Accepted	48	Infected	Nasal epithelial	Replicate 12	HG U133 Plus 2.0
286670	HRV	11348	Frequency of significance below 5%	8	Control	Nasal epithelial	Replicate 13	HG U133 Plus 2.0
286671	HRV	11348	Accepted	0	Infected	Nasal epithelial	Replicate 13	HG U133 Plus 2.0
286672	HRV	11348	Accepted	48	Control	Nasal epithelial	Replicate 13	HG U133 Plus 2.0
286673	HRV	11348	Frequency of significance below 5%	8	Control	Nasal epithelial	Replicate 15	HG U133 Plus 2.0
286674	HRV	11348	Accepted	0	Control	Nasal epithelial	Replicate 15	HG U133 Plus 2.0
286675	HRV	11348	Accepted	48	Control	Nasal epithelial	Replicate 15	HG U133 Plus 2.0
286676	HRV	11348	Frequency of significance below 5%	8	Control	Nasal epithelial	Replicate 17	HG U133 Plus 2.0
286677	HRV	11348	Accepted	0	Control	Nasal epithelial	Replicate 17	HG U133 Plus 2.0
286678	HRV	11348	Accepted	48	Control	Nasal epithelial	Replicate 17	HG U133 Plus 2.0
286679	HRV	11348	Frequency of significance below 5%	8	Infected	Nasal epithelial	Replicate 18	HG U133 Plus 2.0
286680	HRV	11348	Accepted	0	Control	Nasal epithelial	Replicate 18	HG U133 Plus 2.0
286681	HRV	11348	Accepted	48	Infected	Nasal epithelial	Replicate 18	HG U133 Plus 2.0
286682	HRV	11348	Frequency of significance below 5%	8	Infected	Nasal epithelial	Replicate 19	HG U133 Plus 2.0
286683	HRV	11348	Accepted	0	Infected	Nasal epithelial	Replicate 19	HG U133 Plus 2.0
286684	HRV	11348	Accepted	48	Infected	Nasal epithelial	Replicate 19	HG U133 Plus 2.0
286685	HRV	11348	Frequency of significance below 5%	8	Control	Nasal epithelial	Replicate 22	HG U133 Plus 2.0
286686	HRV	11348	Accepted	0	Infected	Nasal epithelial	Replicate 22	HG U133 Plus 2.0
286687	HRV	11348	Accepted	48	Control	Nasal epithelial	Replicate 22	HG U133 Plus 2.0
286688	HRV	11348	Frequency of significance below 5%	8	Control	Nasal epithelial	Replicate 23	HG U133 Plus 2.0
286689	HRV	11348	Accepted	0	Control	Nasal epithelial	Replicate 23	HG U133 Plus 2.0
286690	HRV	11348	Accepted	48	Control	Nasal epithelial	Replicate 23	HG U133 Plus 2.0
286691	HRV	11348	Frequency of significance below 5%	8	Infected	Nasal epithelial	Replicate 24	HG U133 Plus 2.0
286692	HRV	11348	Accepted	0	Control	Nasal epithelial	Replicate 24	HG U133 Plus 2.0
286693	HRV	11348	Accepted	48	Infected	Nasal epithelial	Replicate 24	HG U133 Plus 2.0
286694	HRV	11348	Frequency of significance below 5%	8	Control	Nasal epithelial	Replicate 27	HG U133 Plus 2.0
286695	HRV	11348	Accepted	0	Infected	Nasal epithelial	Replicate 27	HG U133 Plus 2.0
286696	HRV	11348	Accepted	48	Control	Nasal epithelial	Replicate 27	HG U133 Plus 2.0
286697	HRV	11348	Frequency of significance below 5%	8	Infected	Nasal epithelial	Replicate 28	HG U133 Plus 2.0
286698	HRV	11348	Accepted	0	Control	Nasal epithelial	Replicate 28	HG U133 Plus 2.0
286699	HRV	11348	Accepted	48	Infected	Nasal epithelial	Replicate 28	HG U133 Plus 2.0
286700	HRV	11348	Frequency of significance below 5%	8	Infected	Nasal epithelial	Replicate 30	HG U133 Plus 2.0
286701	HRV	11348	Accepted	0	Infected	Nasal epithelial	Replicate 30	HG U133 Plus 2.0
286702	HRV	11348	Accepted	48	Infected	Nasal epithelial	Replicate 30	HG U133 Plus 2.0
286703	HRV	11348	Frequency of significance below 5%	8	Infected	Nasal epithelial	Replicate 31	HG U133 Plus 2.0
286704	HRV	11348	Accepted	0	Control	Nasal epithelial	Replicate 31	HG U133 Plus 2.0
286705	HRV	11348	Accepted	48	Infected	Nasal epithelial	Replicate 31	HG U133 Plus 2.0
286706	HRV	11348	Frequency of significance below 5%	8	Infected	Nasal epithelial	Replicate 32	HG U133 Plus 2.0
286707	HRV	11348	Accepted	0	Control	Nasal epithelial	Replicate 32	HG U133 Plus 2.0
286708	HRV	11348	Accepted	48	Infected	Nasal epithelial	Replicate 32	HG U133 Plus 2.0
286709	HRV	11348	Frequency of significance below 5%	8	Infected	Nasal epithelial	Replicate 34	HG U133 Plus 2.0
286710	HRV	11348	Accepted	0	Control	Nasal epithelial	Replicate 34	HG U133 Plus 2.0
286711	HRV	11348	Accepted	48	Infected	Nasal epithelial	Replicate 34	HG U133 Plus 2.0
286712	HRV	11348	Frequency of significance below 5%	8	Infected	Nasal epithelial	Replicate 35	HG U133 Plus 2.0
286713	HRV	11348	Accepted	0	Control	Nasal epithelial	Replicate 35	HG U133 Plus 2.0
286714	HRV	11348	Accepted	48	Infected	Nasal epithelial	Replicate 35	HG U133 Plus 2.0
286715	HRV	11348	Frequency of significance below 5%	8	Infected	Nasal epithelial	Replicate 37	HG U133 Plus 2.0
286716	HRV	11348	Accepted	0	Control	Nasal epithelial	Replicate 37	HG U133 Plus 2.0
286717	HRV	11348	Accepted	48	Infected	Nasal epithelial	Replicate 37	HG U133 Plus 2.0
286718	HRV	11348	Frequency of significance below 5%	8	Infected	Nasal epithelial	Replicate 38	HG U133 Plus 2.0
286719	HRV	11348	Accepted	0	Control	Nasal epithelial	Replicate 38	HG U133 Plus 2.0
286720	HRV	11348	Accepted	48	Infected	Nasal epithelial	Replicate 38	HG U133 Plus 2.0
286721	HRV	11348	Frequency of significance below 5%	8	Infected	Nasal epithelial	Replicate 39	HG U133 Plus 2.0
286722	HRV	11348	Accepted	0	Control	Nasal epithelial	Replicate 39	HG U133 Plus 2.0
286723	HRV	11348	Accepted	48	Infected	Nasal epithelial	Replicate 39	HG U133 Plus 2.0
286724	HRV	11348	Frequency of significance below 5%	8	Infected	Nasal epithelial	Replicate 40	HG U133 Plus 2.0
286725	HRV	11348	Accepted	0	Control	Nasal epithelial	Replicate 40	HG U133 Plus 2.0
286726	HRV	11348	Accepted	48	Infected	Nasal epithelial	Replicate 40	HG U133 Plus 2.0
286727	HRV	11348	Frequency of significance below 5%	8	Infected	Nasal epithelial	Replicate 41	HG U133 Plus 2.0
286728	HRV	11348	Accepted	0	Control	Nasal epithelial	Replicate 41	HG U133 Plus 2.0
286729	HRV	11348	Accepted	48	Infected	Nasal epithelial	Replicate 41	HG U133 Plus 2.0
286730	HRV	11348	Frequency of significance below 5%	8	Infected	Nasal epithelial	Replicate 42	HG U133 Plus 2.0
286731	HRV	11348	Accepted	0	Control	Nasal epithelial	Replicate 42	HG U133 Plus 2.0
286732	HRV	11348	Accepted	48	Infected	Nasal epithelial	Replicate 42	HG U133 Plus 2.0
286733	HRV	11348	Combination of Quality Control issues	8	Control	Nasal epithelial	Replicate 45	HG U133 Plus 2.0
286734	HRV	11348	Accepted	0	Control	Nasal epithelial	Replicate 45	HG U133 Plus 2.0
286735	HRV	11348	Accepted	48	Infected	Nasal epithelial	Replicate 45	HG U133 Plus 2.0
286736	HRV	11348	Frequency of significance below 5%	8	Infected	Nasal epithelial	Replicate 46	HG U133 Plus 2.0
286737	HRV	11348	Accepted	0	Control	Nasal epithelial	Replicate 46	HG U133 Plus 2.0
286738	HRV	11348	Accepted	48	infected	Nasal epithelial	Replicate 46	HG U133 Plus 2.0
338272	HRV	13396	No wild-type group	16	Control	hPBE	Donor 10	HG U133 Plus 2.0	asthmatic
338273	HRV	13396	No wild-type group	16	Control	hPBE	Donor 12	HG U133 Plus 2.0	asthmatic
338274	HRV	13396	No wild-type group	16	Control	hPBE	Donor 16	HG U133 Plus 2.0	asthmatic
338275	HRV	13396	No wild-type group	16	Control	hPBE	Donor 17	HG U133 Plus 2.0	asthmatic
338276	HRV	13396	No wild-type group	16	Control	hPBE	Donor 18	HG U133 Plus 2.0	asthmatic
338277	HRV	13396	No wild-type group	16	Infected	hPBE	Donor 10	HG U133 Plus 2.0	asthmatic
338278	HRV	13396	No wild-type group	16	Infected	hPBE	Donor 12	HG U133 Plus 2.0	asthmatic
338279	HRV	13396	No wild-type group	16	Infected	hPBE	Donor 16	HG U133 Plus 2.0	asthmatic
338280	HRV	13396	No wild-type group	16	Infected	hPBE	Donor 17	HG U133 Plus 2.0	asthmatic
338281	HRV	13396	No wild-type group	16	Infected	hPBE	Donor 18	HG U133 Plus 2.0	asthmatic
338282	HRV	13396	Accepted	16	Control	hPBE	Donor 13	HG U133 Plus 2.0
338283	HRV	13396	Accepted	16	Control	hPBE	Donor 14	HG U133 Plus 2.0
338284	HRV	13396	Accepted	16	Control	hPBE	Donor 15	HG U133 Plus 2.0
338285	HRV	13396	Accepted	16	Control	hPBE	Donor7	HG U133 Plus 2.0
338286	HRV	13396	Accepted	16	Control	hPBE	Donor 8	HG U133 Plus 2.0
338287	HRV	13396	Accepted	16	Control	hPBE	Donor 9	HG U133 Plus 2.0
338288	HRV	13396	Accepted	16	Infected	hPBE	Donor 13	HG U133 Plus 2.0
338289	HRV	13396	Accepted	16	Infected	hPBE	Donor 14	HG U133 Plus 2.0
338290	HRV	13396	Accepted	16	Infected	hPBE	Donor 15	HG U133 Plus 2.0
338291	HRV	13396	Accepted	16	Infected	hPBE	Donor 7	HG U133 Plus 2.0
338292	HRV	13396	Accepted	16	Infected	hPBE	Donor 8	HG U133 Plus 2.0
338293	HRV	13396	Accepted	16	Infected	hPBE	Donor 9	HG U133 Plus 2.0
344588	HRV	13396	Non standard array	16	Control	hPBE	Donor 1	HG-Focus array
344589	HRV	13396	Non standard array	16	Control	hPBE	Donor 2	HG-Focus array
344590	HRV	13396	Non standard array	16	Control	hPBE	Donor 3	HG-Focus array
344591	HRV	13396	Non standard array	16	Infected	hPBE	Donor 1	HG-Focus array
344592	HRV	13396	Non standard array	16	Infected	hPBE	Donor 2	HG-Focus array
344593	HRV	13396	Non standard array	16	Infected	hPBE	Donor 3	HG-Focus array
344594	HRV	13396	No wild-type group	16	Control	hPBE	Donor 4	HG-Focus array
344595	HRV	13396	No wild-type group	16	Control	hPBE	Donor 5	HG-Focus array
344596	HRV	13396	No wild-type group	16	Control	hPBE	Donor 6	HG-Focus array
344597	HRV	13396	No wild-type group	16	Infected	hPBE	Donor 4	HG-Focus array
344598	HRV	13396	No wild-type group	16	Infected	hPBE	Donor 5	HG-Focus array
344599	HRV	13396	No wild-type group	16	Infected	hPBE	Donor 6	HG-Focus array
361934	CMV	14490	Accepted	0	Control	Dendrtitc	Replicate 1	G4112F	some patients had HBV coinfections
361935	CMV	14490	Accepted	0	Control	Dendrtitc	Replicate 2	G4112F	some patients had HBV coinfections
361936	CMV	14490	Accepted	0	Control	Dendrtitc	Replicate 3	G4112F	some patients had HBV coinfections
361937	CMV	14490	Accepted	0	Control	Dendrtitc	Replicate 4	G4112F	some patients had HBV coinfections
361938	CMV	14490	Accepted	0	Control	Dendrtitc	Replicate 6	G4112F	some patients had HBV coinfections
361939	CMV	14490	Accepted	0	Control	Dendrtitc	Replicate 5	G4112F	some patients had HBV coinfections
361940	CMV	14490	Accepted	6	Infected	Dendrtitc	Replicate 1	G4112F	some patients had HBV coinfections
361941	CMV	14490	Accepted	6	Infected	Dendrtitc	Replicate 2	G4112F	some patients had HBV coinfections
361942	CMV	14490	Accepted	48	Infected	Dendrtitc	Replicate 1	G4112F	some patients had HBV coinfections
361943	CMV	14490	Accepted	6	Infected	Dendrtitc	Replicate 5	G4112F	some patients had HBV coinfections
361944	CMV	14490	Accepted	6	Infected	Dendrtitc	Replicate 3	G4112F	some patients had HBV coinfections
361945	CMV	14490	Accepted	6	Infected	Dendrtitc	Replicate 4	G4112F	some patients had HBV coinfections
361946	CMV	14490	Accepted	6	Infected	Dendrtitc	Replicate 6	G4112F	some patients had HBV coinfections
361947	CMV	14490	Accepted	6	Infected	Dendrtitc	Replicate 5	G4112F	some patients had HBV coinfections
361948	CMV	14490	Accepted	48	Infected	Dendrtitc	Replicate 1	G4112F	some patients had HBV coinfections
361949	CMV	14490	Accepted	6	Infected	Dendrtitc	Replicate 3	G4112F	some patients had HBV coinfections
361950	CMV	14490	Accepted	48	Infected	Dendrtitc	Replicate 4	G4112F	some patients had HBV coinfections
361951	CMV	14490	Accepted	48	Infected	Dendrtitc	Replicate 6	G4112F	some patients had HBV coinfections
361952	CMV	14490	Accepted	48	Infected	Dendrtitc	Replicate 2	G4112F	some patients had HBV coinfections
361953	CMV	14490	Accepted	48	Infected	Dendrtitc	Replicate 5	G4112F	some patients had HBV coinfections
371008	CMV	14816	Accepted	48	Infected	Dendrtitc	Replicate 1	HG U133A
371009	CMV	14816	Accepted	48	Infected	Dendrtitc	Replicate 2	HG U133A
371010	CMV	14816	Accepted	48	Infected	Dendrtitc	Replicate 3	HG U133A
371011	CMV	14816	Accepted	48	Control	Dendrtitc	Replicate 1	HG U133A
371012	CMV	14816	Accepted	48	Control	Dendrtitc	Replicate 2	HG U133A
371013	CMV	14816	Accepted	48	Infected	Dendritic	Replicate 3	HG U133A
384870	ENTERO	15323	Least square mean values below log2(50)	0	Control	Human rhabdomyosarcoma cell line	Replicate 1	HG U133 Plus 2.0
384871	ENTERO	15323	Least square mean values below log2(50)	0	Control	Human rhabdomyosarcoma cell line	Replicate 2	HG U133 Plus 2.0
384872	ENTERO	15323	Least square mean values below log2(50)	0	Control	Human rhabdomyosarcoma cell line	Replicate 3	HG U133 Plus 2.0
384873	ENTERO	15323	Least square mean values below log2(50)	4	Infected	Human rhabdomyosarcoma cell line	Replicate 1	HG U133 Plus 2.0
384874	ENTERO	15323	Least square mean values below log2(50)	4	Infected	Human rhabdomyosarcoma cell line	Replicate 2	HG U133 Plus 2.0
384875	ENTERO	15323	Least square mean values below log2(50)	4	Infected	Human rhabdomyosarcoma cell line	Replicate 3	HG U133 Plus 2.0
384876	ENTERO	15323	Least square mean values below log2(50)	8	Infected	Human rhabdomyosarcoma cell line	Replicate 1	HG U133 Plus 2.0
384877	ENTERO	15323	Least square mean values below log2(50)	8	Infected	Human rhabdomyosarcoma cell line	Replicate 2	HG U133 Plus 2.0
384878	ENTERO	15323	Least square mean values below log2(50)	8	Infected	Human rhabdomyosarcoma cell line	Replicate 3	HG U133 Plus 2.0
429202	HRV	17156	Other Reason	0	Control	Peripheral blood	1	HG U133A 2.0	Asymptomatic. Time is median for peak symptoms
429203	HRV	17156	Other Reason	72	Infected	Peripheral blood	1	HG U133A 2.0	Asymptomatic. Time is median for peak symptoms
429204	HRV	17156	Other Reason	0	Control	Peripheral blood	2	HG U133A 2.0	Asymptomatic. Time is median for peak symptoms
429205	HRV	17156	Other Reason	72	Infected	Peripheral blood	2	HG U133A 2.0	Asymptomatic. Time is median for peak symptoms
429206	HRV	17156	Frequency of significance below 5%	0	Control	Peripheral blood	3	HG U133A 2.0	Symptomatic. Time is median for peak symptoms
429207	HRV	17156	Frequency of significance below 5%	72	Infected	Peripheral blood	3	HG U133A 2.0	Symptomatic. Time is median for peak symptoms
429208	HRV	17156	Frequency of significance below 5%	0	Control	Peripheral blood	4	HG U133A 2.0	Symptomatic. Time is median for peak symptoms
429209	HRV	17156	Frequency of significance below 5%	72	Infected	Peripheral blood	4	HG U133A 2.0	Symptomatic. Time is median for peak symptoms
429210	HRV	17156	Other Reason	0	Control	Peripheral blood	5	HG U133A 2.0	Asymptomatic. Time is median for peak symptoms
429211	HRV	17156	Other Reason	72	Infected	Peripheral blood	5	HG U133A 2.0	Asymptomatic. Time is median for peak symptoms
429212	HRV	17156	Frequency of significance below 5%	0	Control	Peripheral blood	6	HG U133A 2.0	Symptomatic. Time is median for peak symptoms
429213	HRV	17156	Frequency of significance below 5%	72	Infected	Peripheral blood	6	HG U133A 2.0	Symptomatic. Time is median for peak symptoms
429214	HRV	17156	Frequency of significance below 5%	0	Control	Peripheral blood	7	HG U133A 2.0	Symptomatic. Time is median for peak symptoms
429215	HRV	17156	Frequency of significance below 5%	72	Infected	Peripheral blood	7	HG U133A 2.0	Symptomatic. Time is median for peak symptoms
429216	HRV	17156	Other Reason	0	Control	Peripheral blood	8	HG U133A 2.0	Asymptomatic. Time is median for peak symptoms
429217	HRV	17156	Other Reason	72	Infected	Peripheral blood	8	HG U133A 2.0	Asymptomatic. Time is median for peak symptoms
429218	HRV	17156	Frequency of significance below 5%	0	Control	Peripheral blood	9	HG U133A 2.0	Symptomatic. Time is median for peak symptoms
429219	HRV	17156	Frequency of significance below 5%	72	Infected	Peripheral blood	9	HG U133A 2.0	Symptomatic. Time is median for peak symptoms
429220	HRV	17156	Other Reason	0	Control	Peripheral blood	10	HG U133A 2.0	Asymptomatic. Time is median for peak symptoms
429221	HRV	17156	Other Reason	72	Infected	Peripheral blood	10	HG U133A 2.0	Asymptomatic. Time is median for peak symptoms
429222	HRV	17156	Frequency of significance below 5%	0	Control	Peripheral blood	11	HG U133A 2.0	Symptomatic. Time is median for peak symptoms
429223	HRV	17156	Frequency of significance below 5%	72	Infected	Peripheral blood	11	HG U133A 2.0	Symptomatic. Time is median for peak symptoms
429224	HRV	17156	Other Reason	0	Control	Peripheral blood	12	HG U133A 2.0	Asymptomatic. Time is median for peak symptoms
429225	HRV	17156	Other Reason	72	Infected	Peripheral blood	12	HG U133A 2.0	Asymptomatic. Time is median for peak symptoms
429226	HRV	17156	Other Reason	0	Control	Peripheral blood	13	HG U133A 2.0	Asymptomatic. Time is median for peak symptoms
429227	HRV	17156	Other Reason	72	Infected	Peripheral blood	13	HG U133A 2.0	Asymptomatic. Time is median for peak symptoms
429228	HRV	17156	Other Reason	0	Control	Peripheral blood	14	HG U133A 2.0	Asymptomatic. Time is median for peak symptoms
429229	HRV	17156	Other Reason	72	Infected	Peripheral blood	14	HG U133A 2.0	Asymptomatic. Time is median for peak symptoms
429230	HRV	17156	Frequency of significance below 5%	0	Control	Peripheral blood	15	HG U133A 2.0	Symptomatic. Time is median for peak symptoms
429231	HRV	17156	Frequency of significance below 5%	72	Infected	Peripheral blood	15	HG U133A 2.0	Symptomatic. Time is median for peak symptoms
429232	HRV	17156	Frequency of significance below 5%	72	Infected	Peripheral blood	16	HG U133A 2.0	Symptomatic. Time is median for peak symptoms
429233	HRV	17156	Other Reason	0	Control	Peripheral blood	17	HG U133A 2.0	Asymptomatic. Time is median for peak symptoms
429234	HRV	17156	Other Reason	72	Infected	Peripheral blood	17	HG U133A 2.0	Asymptomatic. Time is median for peak symptoms
429235	HRV	17156	Other Reason	0	Control	Peripheral blood	18	HG U133A 2.0	Asymptomatic. Time is median for peak symptoms
429236	HRV	17156	Other Reason	72	Infected	Peripheral blood	18	HG U133A 2.0	Asymptomatic. Time is median for peak symptoms
429237	HRV	17156	Frequency of significance below 5%	0	Control	Peripheral blood	19	HG U133A 2.0	Symptomatic. Time is median for peak symptoms
429238	HRV	17156	Frequency of significance below 5%	72	Infected	Peripheral blood	19	HG U133A 2.0	Symptomatic. Time is median for peak symptoms
429239	HRV	17156	Frequency of significance below 5%	0	Control	Peripheral blood	20	HG U133A 2.0	Symptomatic. Time is median for peak symptoms
429240	HRV	17156	Frequency of significance below 5%	72	Infected	Peripheral blood	20	HG U133A 2.0	Symptomatic. Time is median for peak symptoms
429241	RSV	17156	Accepted	0	Control	Peripheral blood	1	HG U133A 2.0	Symptomatic. Time is median for peak symptoms
429242	RSV	17156	Accepted	141	Infected	Peripheral blood	1	HG U133A 2.0	Symptomatic. Time is median for peak symptoms
429243	RSV	17156	Accepted	0	Control	Peripheral blood	2	HG U133A 2.0	Symptomatic. Time is median for peak symptoms
429244	RSV	17156	Accepted	141	Infected	Peripheral blood	2	HG U133A 2.0	Symptomatic. Time is median for peak symptoms
429245	RSV	17156	Accepted	0	Control	Peripheral blood	3	HG U133A 2.0	Symptomatic. Time is median for peak symptoms
429246	RSV	17156	Accepted	141	Infected	Peripheral blood	3	HG U133A 2.0	Symptomatic. Time is median for peak symptoms
429247	RSV	17156	Other Reason	0	Control	Peripheral blood	4	HG U133A 2.0	Asymptomatic. Time is median for peak symptoms
429248	RSV	17156	Other Reason	141	Infected	Peripheral blood	4	HG U133A 2.0	Asymptomatic. Time is median for peak symptoms
429249	RSV	17156	Other Reason	0	Control	Peripheral blood	5	HG U133A 2.0	Asymptomatic. Time is median for peak symptoms
429250	RSV	17156	Other Reason	141	Infected	Peripheral blood	5	HG U133A 2.0	Asymptomatic. Time is median for peak symptoms
429251	RSV	17156	Accepted	0	Control	Peripheral blood	6	HG U133A 2.0	Symptomatic. Time is median for peak symptoms
429252	RSV	17156	Combination of Quality Control issues	141	Infected	Peripheral blood	6	HG U133A 2.0	Symptomatic. Time is median for peak symptoms
429253	RSV	17156	Accepted	0	Control	Peripheral blood	7	HG U133A 2.0	Symptomatic. Time is median for peak symptoms
429254	RSV	17156	Accepted	141	Infected	Peripheral blood	7	HG U133A 2.0	Symptomatic. Time is median for peak symptoms
429255	RSV	17156	Other Reason	0	Control	Peripheral blood	8	HG U133A 2.0	Asymptomatic. Time is median for peak symptoms
429256	RSV	17156	Other Reason	141	Infected	Peripheral blood	8	HG U133A 2.0	Asymptomatic. Time is median for peak symptoms
429257	RSV	17156	Other Reason	0	Control	Peripheral blood	9	HG U133A 2.0	Asymptomatic. Time is median for peak symptoms
429258	RSV	17156	Other Reason	141	Infected	Peripheral blood	9	HG U133A 2.0	Asymptomatic. Time is median for peak symptoms
429259	RSV	17156	Other Reason	0	Control	Peripheral blood	10	HG U133A 2.0	Asymptomatic. Time is median for peak symptoms
429260	RSV	17156	Other Reason	141	Infected	Peripheral blood	10	HG U133A 2.0	Asymptomatic. Time is median for peak symptoms
429261	RSV	17156	Accepted	0	Control	Peripheral blood	11	HG U133A 2.0	Symptomatic. Time is median for peak symptoms
429262	RSV	17156	Accepted	141	Infected	Peripheral blood	11	HG U133A 2.0	Symptomatic. Time is median for peak symptoms
429263	RSV	17156	Accepted	0	Control	Peripheral blood	12	HG U133A 2.0	Symptomatic. Time is median for peak symptoms
429264	RSV	17156	Accepted	141	Infected	Peripheral blood	12	HG U133A 2.0	Symptomatic. Time is median for peak symptoms
429265	RSV	17156	Other Reason	0	Control	Peripheral blood	13	HG U133A 2.0	Asymptomatic. Time is median for peak symptoms
429266	RSV	17156	Other Reason	141	Infected	Peripheral blood	13	HG U133A 2.0	Asymptomatic. Time is median for peak symptoms
429267	RSV	17156	Accepted	0	Control	Peripheral blood	14	HG U133A 2.0	Symptomatic. Time is median for peak symptoms
429268	RSV	17156	Accepted	141	Infected	Peripheral blood	14	HG U133A 2.0	Symptomatic. Time is median for peak symptoms
429269	RSV	17156	Other Reason	0	Control	Peripheral blood	15	HG U133A 2.0	Asymptomatic. Time is median for peak symptoms
429270	RSV	17156	Other Reason	141	Infected	Peripheral blood	15	HG U133A 2.0	Asymptomatic. Time is median for peak symptoms
429271	RSV	17156	Other Reason	0	Control	Peripheral blood	16	HG U133A 2.0	Asymptomatic. Time is median for peak symptoms
429272	RSV	17156	Other Reason	141	Infected	Peripheral blood	16	HG U133A 2.0	Asymptomatic. Time is median for peak symptoms
429273	RSV	17156	Other Reason	0	Control	Peripheral blood	17	HG U133A 2.0	Asymptomatic. Time is median for peak symptoms
429274	RSV	17156	Other Reason	141	Infected	Peripheral blood	17	HG U133A 2.0	Asymptomatic. Time is median for peak symptoms
429275	RSV	17156	Other Reason	0	Control	Peripheral blood	18	HG U133A 2.0	Asymptomatic. Time is median for peak symptoms
429276	RSV	17156	Other Reason	141	Infected	Peripheral blood	18	HG U133A 2.0	Asymptomatic. Time is median for peak symptoms
429277	RSV	17156	Other Reason	0	Control	Peripheral blood	19	HG U133A 2.0	Asymptomatic. Time is median for peak symptoms
429278	RSV	17156	Other Reason	141	Infected	Peripheral blood	19	HG U133A 2.0	Asymptomatic. Time is median for peak symptoms
429279	RSV	17156	Combination of Quality Control issues	0	Control	Peripheral blood	20	HG U133A 2.0	Symptomatic. Time is median for peak symptoms
429280	RSV	17156	Accepted	141	Infected	Peripheral blood	20	HG U133A 2.0	Symptomatic. Time is median for peak symptoms
429281	FLU	17156	Accepted	0	Control	Peripheral blood	1	HG U133A 2.0	Symptomatic. Time is median for peak symptoms. Also, this strain is H3N2
429282	FLU	17156	Accepted	80	Infected	Peripheral blood	1	HG U133A 2.0	Symptomatic. Time is median for peak symptoms. Also, this strain is H3N2
429283	FLU	17156	Other Reason	0	Control	Peripheral blood	2	HG U133A 2.0	Asymptomatic. Time is median for peak symptoms. Also, this strain is H3N2
429284	FLU	17156	Other Reason	80	Infected	Peripheral blood	2	HG U133A 2.0	Asymptomatic. Time is median for peak symptoms. Also, this strain is H3N2
429285	FLU	17156	Other Reason	0	Control	Peripheral blood	3	HG U133A 2.0	Asymptomatic. Time is median for peak symptoms. Also, this strain is H3N2
429286	FLU	17156	Other Reason	80	Infected	Peripheral blood	3	HG U133A 2.0	Asymptomatic. Time is median for peak symptoms. Also, this strain is H3N2
429287	FLU	17156	Other Reason	0	Control	Peripheral blood	4	HG U133A 2.0	Asymptomatic. Time is median for peak symptoms. Also, this strain is H3N2
429288	FLU	17156	Other Reason	80	Infected	Peripheral blood	4	HG U133A 2.0	Asymptomatic. Time is median for peak symptoms. Also, this strain is H3N2
429289	FLU	17156	Accepted	0	Control	Peripheral blood	5	HG U133A 2.0	Symptomatic. Time is median for peak symptoms. Also, this strain is H3N2
429290	FLU	17156	Accepted	80	Infected	Peripheral blood	5	HG U133A 2.0	Symptomatic. Time is median for peak symptoms. Also, this strain is H3N2
429291	FLU	17156	Accepted	0	Control	Peripheral blood	6	HG U133A 2.0	Symptomatic. Time is median for peak symptoms. Also, this strain is H3N2
429292	FLU	17156	Accepted	80	Infected	Peripheral blood	6	HG U133A 2.0	Symptomatic. Time is median for peak symptoms. Also, this strain is H3N2
429293	FLU	17156	Accepted	0	Control	Peripheral blood	7	HG U133A 2.0	Symptomatic. Time is median for peak symptoms. Also, this strain is H3N2
429294	FLU	17156	Accepted	80	Infected	Peripheral blood	7	HG U133A 2.0	Symptomatic. Time is median for peak symptoms. Also, this strain is H3N2
429295	FLU	17156	Accepted	0	Control	Peripheral blood	8	HG U133A 2.0	Symptomatic. Time is median for peak symptoms. Also, this strain is H3N2
429296	FLU	17156	Accepted	80	Infected	Peripheral blood	8	HG U133A 2.0	Symptomatic. Time is median for peak symptoms. Also, this strain is H3N2
429297	FLU	17156	Other Reason	0	Control	Peripheral blood	9	HG U133A 2.0	Asymptomatic. Time is median for peak symptoms. Also, this strain is H3N2
429298	FLU	17156	Other Reason	80	Infected	Peripheral blood	9	HG U133A 2.0	Asymptomatic. Time is median for peak symptoms. Also, this strain is H3N2
429299	FLU	17156	Accepted	0	Control	Peripheral blood	10	HG U133A 2.0	Symptomatic. Time is median for peak symptoms. Also, this strain is H3N2
429300	FLU	17156	Accepted	80	Infected	Peripheral blood	10	HG U133A 2.0	Symptomatic. Time is median for peak symptoms. Also, this strain is H3N2
429301	FLU	17156	Other Reason	0	Control	Peripheral blood	11	HG U133A 2.0	Asymptomatic. Time is median for peak symptoms. Also, this strain is H3N2
429302	FLU	17156	Other Reason	80	Infected	Peripheral blood	11	HG U133A 2.0	Asymptomatic. Time is median for peak symptoms. Also, this strain is H3N2
429303	FLU	17156	Accepted	0	Control	Peripheral blood	12	HG U133A 2.0	Symptomatic. Time is median for peak symptoms. Also, this strain is H3N2
429304	FLU	17156	Accepted	80	Infected	Peripheral blood	12	HG U133A 2.0	Symptomatic. Time is median for peak symptoms. Also, this strain is H3N2
429305	FLU	17156	Accepted	0	Control	Peripheral blood	13	HG U133A 2.0	Symptomatic. Time is median for peak symptoms. Also, this strain is H3N2
429306	FLU	17156	Accepted	80	Infected	Peripheral blood	13	HG U133A 2.0	Symptomatic. Time is median for peak symptoms. Also, this strain is H3N2
429307	FLU	17156	Other Reason	0	Control	Peripheral blood	14	HG U133A 2.0	Asymptomatic. Time is median for peak symptoms. Also, this strain is H3N2
429308	FLU	17156	Other Reason	80	Infected	Peripheral blood	14	HG U133A 2.0	Asymptomatic. Time is median for peak symptoms. Also, this strain is H3N2
429309	FLU	17156	Other Reason	0	Control	Peripheral blood	15	HG U133A 2.0	Asymptomatic. Time is median for peak symptoms. Also, this strain is H3N2
429310	FLU	17156	Other Reason	80	Infected	Peripheral blood	15	HG U133A 2.0	Asymptomatic. Time is median for peak symptoms. Also, this strain is H3N2
429311	FLU	17156	Other Reason	0	Control	Peripheral blood	16	HG U133A 2.0	Asymptomatic. Time is median for peak symptoms. Also, this strain is H3N2
429312	FLU	17156	Other Reason	80	Infected	Peripheral blood	16	HG U133A 2.0	Asymptomatic. Time is median for peak symptoms. Also, this strain is H3N2
429313	FLU	17156	Other Reason	0	Control	Peripheral blood	17	HG U133A 2.0	Asymptomatic. Time is median for peak symptoms. Also, this strain is H3N2
429314	FLU	17156	Other Reason	80	Infected	Peripheral blood	17	HG U133A 2.0	Asymptomatic. Time is median for peak symptoms. Also, this strain is H3N2
432030	CORON	17400	Accepted	12	Control	Calu-3	Replicate 1	HG U133 Plus 2.0
432031	CORON	17400	Accepted	12	Control	Calu-3	Replicate 2	HG U133 Plus 2.0
432032	CORON	17400	Accepted	12	Control	Calu-3	Replicate 3	HG U133 Plus 2.0
432033	CORON	17400	Accepted	24	Control	Calu-3	Replicate 1	HG U133 Plus 2.0
432034	CORON	17400	Accepted	24	Control	Calu-3	Replicate 2	HG U133 Plus 2.0
432209	CORON	17400	Accepted	24	Control	Calu-3	Replicate 3	HG U133 Plus 2.0
432210	CORON	17400	Accepted	48	Control	Calu-3	Replicate 1	HG U133 Plus 2.0
432211	CORON	17400	Accepted	48	Control	Calu-3	Replicate 2	HG U133 Plus 2.0
432212	CORON	17400	Accepted	48	Control	Calu-3	Replicate 3	HG U133 Plus 2.0
432213	CORON	17400	Accepted	12	Infected	Calu-3	Replicate 1	HG U133 Plus 2.0
432231	CORON	17400	Accepted	12	Infected	Calu-3	Replicate 3	HG U133 Plus 2.0
432232	CORON	17400	Accepted	24	Infected	Calu-3	Replicate 1	HG U133 Plus 2.0
432233	CORON	17400	Accepted	24	Infected	Calu-3	Replicate 2	HG U133 Plus 2.0
432241	CORON	17400	Accepted	12	Infected	Calu-3	Replicate 2	HG U133 Plus 2.0
432360	CORON	17400	Accepted	24	Infected	Calu-3	Replicate 3	HG U133 Plus 2.0
432361	CORON	17400	Accepted	48	Infected	Calu-3	Replicate 1	HG U133 Plus 2.0
432393	CORON	17400	Accepted	48	Infected	Calu-3	Replicate 2	HG U133 Plus 2.0
432394	CORON	17400	Accepted	48	Infected	Calu-3	Replicate 3	HG U133 Plus 2.0
432395	CORON	17400	Other Reason	12	Infected	Calu-3	Replicate 1	HG U133 Plus 2.0	DOHV- not part of the viral list
432396	CORON	17400	Other Reason	12	Infected	Calu-3	Replicate 2	HG U133 Plus 2.0	DOHV- not part of the viral list
432397	CORON	17400	Other Reason	12	Infected	Calu-3	Replicate 3	HG U133 Plus 2.0	DOHV- not part of the viral list
432398	CORON	17400	Other Reason	24	Infected	Calu-3	Replicate 1	HG U133 Plus 2.0	DOHV- not part of the viral list
432399	CORON	17400	Other Reason	24	Infected	Calu-3	Replicate 2	HG U133 Plus 2.0	DOHV- not part of the viral list
432400	CORON	17400	Other Reason	24	Infected	Calu-3	Replicate 3	HG U133 Plus 2.0	DOHV- not part of the viral list
432414	CORON	17400	Other Reason	48	Infected	Calu-3	Replicate 1	HG U133 Plus 2.0	DOHV- not part of the viral list
432415	CORON	17400	Other Reason	48	Infected	Calu-3	Replicate 2	HG U133 Plus 2.0	DOHV- not part of the viral list
432416	CORON	17400	Other Reason	48	Infected	Calu-3	Replicate 3	HG U133 Plus 2.0	DOHV- not part of the viral list
466570	FLU	18816	Frequency of significance below 5%	1	Control	Differentiated macrophages	Donor 1	HG 1.0 ST Array	H1N1/H5N1
466571	FLU	18816	Frequency of significance below 5%	1	Infected	Differentiated macrophages	Donor 1	HG 1.0 ST Array	H1N1
466572	FLU	18816	Frequency of significance below 5%	1	Infected	PBM	Donor 1	HG 1.0 ST Array	H5N1
466573	FLU	18816	Frequency of significance below 5%	3	Control	Differentiated macrophages	Donor 1	HG 1.0 ST Array	H1N1/H5N1
466574	FLU	18816	Frequency of significance below 5%	3	Infected	Differentiated macrophages	Donor 1	HG 1.0 ST Array	H1N1
466575	FLU	18816	Frequency of significance below 5%	3	Infected	PBM	Donor 1	HG 1.0 ST Array	H5N1
466576	FLU	18816	Accepted	6	Control	Differentiated macrophages	Donor 1	HG 1.0 ST Array	H1N1/H5N1
466577	FLU	18816	Frequency of significance below 5%	6	Infected	Differentiated macrophages	Donor 1	HG 1.0 ST Array	H1N1
466578	FLU	18816	Accepted	6	Infected	PBM	Donor 1	HG 1.0 ST Array	H5N1
466579	FLU	18816	Frequency of significance below 5%	1	Control	Differentiated macrophages	Donor 2	HG 1.0 ST Array	H1N1/H5N1
466580	FLU	18816	Frequency of significance below 5%	1	Infected	Differentiated macrophages	Donor 2	HG 1.0 ST Array	H1N1
466581	FLU	18816	Frequency of significance below 5%	1	Infected	PBM	Donor 2	HG 1.0 ST Array	H5N1
466582	FLU	18816	Accepted	3	Control	Differentiated macrophages	Donor 2	HG 1.0 ST Array	H1N1/H5N1
466583	FLU	18816	Frequency of significance below 5%	3	Infected	Differentiated macrophages	Donor 2	HG 1.0 ST Array	H1N1
466584	FLU	18816	Frequency of significance below 5%	3	Infected	PBM	Donor 2	HG 1.0 ST Array	H5N1
466585	FLU	18816	Accepted	6	Control	Differentiated macrophages	Donor 2	HG 1.0 ST Array	H1N1/H5N1
466586	FLU	18816	Frequency of significance below 5%	6	Infected	Differentiated macrophages	Donor 2	HG 1.0 ST Array	H1N1
466587	FLU	18816	Accepted	6	Infected	PBM	Donor 2	HG 1.0 ST Array	H5N1
466588	FLU	18816	Frequency of significance below 5%	1	Control	Differentiated macrophages	Donor 3	HG 1.0 ST Array	H1N1/H5N1
466589	FLU	18816	Frequency of significance below 5%	1	Infected	Differentiated macrophages	Donor 3	HG 1.0 ST Array	H1N1
466590	FLU	18816	Accepted	1	Infected	PBM	Donor 3	HG 1.0 ST Array	H5N1
466591	FLU	18816	Frequency of significance below 5%	3	Control	Differentiated macrophages	Donor 3	HG 1.0 ST Array	H1N1/H5N1
466592	FLU	18816	Frequency of significance below 5%	3	Infected	Differentiated macrophages	Donor 3	HG 1.0 ST Array	H1N1
466593	FLU	18816	Frequency of significance below 5%	3	Infected	PBM	Donor 3	HG 1.0 ST Array	H5N1
466594	FLU	18816	Accepted	6	Control	Differentiated macrophages	Donor 3	HG 1.0 ST Array	H1N1/H5N1
466595	FLU	18816	Frequency of significance below 5%	6	Infected	Differentiated macrophages	Donor 3	HG 1.0 ST Array	H1N1
466596	FLU	18816	Accepted	6	Infected	PBM	Donor 3	HG 1.0 ST Array	H5N1
480450	CMV	19345	Small sample size	0	Control	Neural	Replicate 1	HG U133 Plus 2.0
480451	CMV	19345	Small sample size	0	Control	Neural	Replicate 2	HG U133 Plus 2.0
480452	CMV	19345	Small sample size	4	Infected	Neural	Replicate 1	HG U133 Plus 2.0
480453	CMV	19345	Small sample size	4	Infected	Neural	Replicate 2	HG U133 Plus 2.0
480454	CMV	19345	Small sample size	12	Infected	Neural	Replicate 1	HG U133 Plus 2.0
480455	CMV	19345	Small sample size	12	Infected	Neural	Replicate 2	HG U133 Plus 2.0
480456	CMV	19345	Small sample size	24	Infected	Neural	Replicate 1	HG U133 Plus 2.0
480457	CMV	19345	Small sample size	24	Infected	Neural	Replicate 2	HG U133 Plus 2.0
487974	FLU	19580	Accepted	24	Infected	BEC/Calu-3	Replicate 1	Hum Ref 8, version 3	H3N2
487975	FLU	19580	Small sample size	2	Infected	BEC/Calu-3	Replicate 1	Hum Ref 8, version 3	H11N9
487976	FLU	19580	Accepted	24	Control	BEC/Calu-3	Replicate 1	Hum Ref 8, version 3	Media
487977	FLU	19580	Accepted	6	Infected	BEC/Calu-3	Replicate 1	Hum Ref 8, version 3	H11N9
487978	FLU	19580	Accepted	6	Infected	BEC/Calu-3	Replicate 2	Hum Ref 8, version 3	H11N9
487979	FLU	19580	Accepted	24	Infected	BEC/Calu-3	Replicate 3	Hum Ref 8, version 3	H11N9
487980	FLU	19580	Accepted	24	Infected	BEC/Calu-3	Replicate 1	Hum Ref 8, version 3	H11N9
487981	FLU	19580	Accepted	24	Infected	BEC/Calu-3	Replicate 2	Hum Ref 8, version 3	H11N9
487982	FLU	19580	Accepted	24	Infected	BEC/Calu-3	Replicate 3	Hum Ref 8, version 3	H11N9
487983	FLU	19580	Accepted	24	Control	BEC/Calu-3	Replicate 2	Hum Ref 8, version 3	Media
487984	FLU	19580	Small sample size	2	Infected	BEC/Calu-3	Replicate 1	Hum Ref 8, version 3	H3N2
487985	FLU	19580	Accepted	6	Infected	BEC/Calu-3	Replicate 1	Hum Ref 8, version 3	H3N2
487986	FLU	19580	Combination of Quality Control issues	6	Infected	BEC/Calu-3	Replicate 2	Hum Ref 8, version 3	H3N2
487987	FLU	19580	Accepted	6	Infected	BEC/Calu-3	Replicate 3	Hum Ref 8, version 3	H3N2
487988	FLU	19580	Accepted	24	Infected	BEC/Calu-3	Replicate 2	Hum Ref 8, version 3	H3N2
487989	FLU	19580	Accepted	24	Infected	BEC/Calu-3	Replicate 3	Hum Ref 8, version 3	H3N2
594162	RSV	24132	Frequency of significance below 5%	24	Control	Adult Dendritic/Blood	Donor 34	HG U133 Plus 2.0	Adult v Chord blood
594163	RSV	24132	Frequency of significance below 5%	24	Infected	Adult Dendritic/Blood	Donor 34	HG U133 Plus 2.0	Adult v Chord blood
594164	RSV	24132	Frequency of significance below 5%	24	Control	Adult Dendritic/Blood	Donor 90	HG U133 Plus 2.0	Adult v Chord blood
594165	RSV	24132	Frequency of significance below 5%	24	Infected	Adult Dendritic/Blood	Donor 90	HG U133 Plus 2.0	Adult v Chord blood
594166	RSV	24132	Combination of Quality Control issues	24	Control	Adult Dendritic/Blood	Donor 88	HG U133 Plus 2.0	Adult v Chord blood
594167	RSV	24132	Frequency of significance below 5%	24	Infected	Adult Dendritic/Blood	Donor 88	HG U133 Plus 2.0	Adult v Chord blood
594168	RSV	24132	Frequency of significance below 5%	24	Control	Chord Dendritic/Blood	Donor 052808	HG U133 Plus 2.0	Adult v Chord blood
594169	RSV	24132	Frequency of significance below 5%	24	Infected	Chord Dendritic/Blood	Donor 052808	HG U133 Plus 2.0	Adult v Chord blood
594170	RSV	24132	Frequency of significance below 5%	24	Control	Chord Dendritic/Blood	Donor 060408A	HG U133 Plus 2.0	Adult v Chord blood
594171	RSV	24132	Frequency of significance below 5%	24	Infected	Chord Dendritic/Blood	Donor 060408A	HG U133 Plus 2.0	Adult v Chord blood
594172	RSV	24132	Frequency of significance below 5%	24	Control	Chord Dendritic/Blood	Donor 060408B	HG U133 Plus 2.0	Adult v Chord blood
594173	RSV	24132	Frequency of significance below 5%	24	Infected	Chord Dendritic/Blood	Donor 060408B	HG U133 Plus 2.0	Adult v Chord blood
596104	CMV	24238	Accepted	24	Control	PBM	Replicate 1	HG U95 Version 2
596105	CMV	24238	Accepted	24	Infected	PBM	Replicate 1	HG U95 Version 2
596106	CMV	24238	Treatment not wild type	24	Infected	PBM	Replicate 1	HG U95 Version 2	pretreated with PP2 inhibitor prior
596107	CMV	24238	Accepted	24	Control	PBM	Replicate 2	HG U95 Version 2
596108	CMV	24238	Accepted	24	Infected	PBM	Replicate 2	HG U95 Version 2
596109	CMV	24238	Treatment not wild type	24	Infected	PBM	Replicate 2	HG U95 Version 2	pretreated with PP2 inhibitor prior
596110	CMV	24238	Accepted	24	Control	PBM	Replicate 3	HG U95 Version 2
596111	CMV	24238	Accepted	24	Infected	PBM	Replicate 3	HG U95 Version 2
596112	CMV	24238	Treatment not wild type	24	Infected	PBM	Replicate 3	HG U95 Version 2	pretreated with PP2 inhibitor prior
602165	CMV	24434	Treatment not wild type	0	Control	MRC-5	Replicate 1	HG 1.0 ST Array	inducible IE1
602166	CMV	24434	Treatment not wild type	0	Control	MRC-5	Replicate 2	HG 1.0 ST Array	inducible IE1
602167	CMV	24434	Treatment not wild type	0	Control	MRC-5	Replicate 3	HG 1.0 ST Array	inducible IE2
602168	CMV	24434	Treatment not wild type	24	Infected	MRC-5	Replicate 1	HG 1.0 ST Array	inducible IE3
602169	CMV	24434	Treatment not wild type	24	Infected	MRC-5	Replicate 2	HG 1.0 ST Array	inducible IE4
602170	CMV	24434	Treatment not wild type	24	Infected	MRC-5	Replicate 3	HG 1.0 ST Array	inducible IE5
602171	CMV	24434	Treatment not wild type	72	Infected	MRC-5	Replicate 1	HG 1.0 ST Array	inducible IE6
602172	CMV	24434	Treatment not wild type	72	Infected	MRC-5	Replicate 2	HG 1.0 ST Array	inducible IE7
602173	CMV	24434	Treatment not wild type	72	Infected	MRC-5	Replicate 3	HG 1.0 ST Array	inducible IE8
602174	CMV	24434	Frequency of significance below 5%	0	Control	MRC-5	Replicate 1	HG 1.0 ST Array
602175	CMV	24434	Frequency of significance below 5%	0	Control	MRC-5	Replicate 2	HG 1.0 ST Array
602176	CMV	24434	Frequency of significance below 5%	0	Control	MRC-5	Replicate 3	HG 1.0 ST Array
602177	CMV	24434	Frequency of significance below 5%	24	Infected	MRC-5	Replicate 1	HG 1.0 ST Array
602178	CMV	24434	Frequency of significance below 5%	24	Infected	MRC-5	Replicate 2	HG 1.0 ST Array
602179	CMV	24434	Frequency of significance below 5%	24	Infected	MRC-5	Replicate 3	HG 1.0 ST Array
602180	CMV	24434	Frequency of significance below 5%	72	Infected	MRC-5	Replicate 1	HG 1.0 ST Array
602181	CMV	24434	Frequency of significance below 5%	72	Infected	MRC-5	Replicate 2	HG 1.0 ST Array
602182	CMV	24434	Frequency of significance below 5%	72	Infected	MRC-5	Replicate 3	HG 1.0 ST Array
604841	FLU	24533	Frequency of significance below 5%	8	Control	Type 1 AEC	Donor 1	HG 1.0 ST Array	seasonal/pandemic H1N1
604842	FLU	24533	Frequency of significance below 5%	8	Infected	Type 1 AEC	Donor 1	HG 1.0 ST Array	seasonal H1N1
604843	FLU	24533	Frequency of significance below 5%	8	Infected	Type 1 AEC	Donor 1	HG 1.0 ST Array	pandemic H1N1
604844	FLU	24533	Frequency of significance below 5%	8	Control	Type 1 AEC	Donor 2	HG 1.0 ST Array	seasonal/pandemic H1N1
604845	FLU	24533	Frequency of significance below 5%	8	Infected	Type 1 AEC	Donor 2	HG 1.0 ST Array	seasonal H1N1
604846	FLU	24533	Frequency of significance below 5%	8	Infected	Type 1 AEC	Donor 2	HG 1.0 ST Array	pandemic H1N1
604847	FLU	24533	Frequency of significance below 5%	8	Control	Type 1 AEC	Donor 3	HG 1.0 ST Array	seasonal/pandemic H1N1
604848	FLU	24533	Frequency of significance below 5%	8	Infected	Type 1 AEC	Donor 3	HG 1.0 ST Array	seasonal H1N1
604849	FLU	24533	Frequency of significance below 5%	8	Infected	Type 1 AEC	Donor 3	HG 1.0 ST Array	pandemic H1N1
