# Supplementary material for: Identification of Common Biological Pathways and Drug Targets Across Multiple Respiratory Viruses Based on Human Host Gene Expression Analysis
Source: PLoS One. 2012 Mar 14;7(3):e33174. doi: 10.1371/journal.pone.0033174 (PMC3303816; doi:10.1371/journal.pone.0033174)
Supplement: Table S2 — Gene list of fold change, p-value and passes LSM threshold for the 28 analyzed comparisons. (XLSX) [file pone.0033174.s011.xlsx]

## Sheet: Sheet1
Table S2: Gene list of fold change, p-value and passes LSM threshold for the 28 analyzed comparisons
GeneSymbol	CMV_GSE11408_4h_monocytes_FoldChange	CMV_GSE11408_4h_monocytes_Pvalue	CMV_GSE11408_4h_monocytes_PassesLSM Threshold?	CMV_GSE14490_6h_moDC_FoldChange	CMV_GSE14490_6h_moDC_Pvalue	CMV_GSE14490_6h_moDC_PassesLSM Threshold?	CMV_GSE14490_48h_moDC_FoldChange	CMV_GSE14490_48h_moDC_Pvalue	CMV_GSE14490_48h_moDC_PassesLSM Threshold?	CMV_GSE14816_48h_moDC_FoldChange	CMV_GSE14816_48h_moDC_Pvalue	CMV_GSE14816_48h_moDC_PassesLSM Threshold?	CMV_GSE24238_24h_monocytes_FoldChange	CMV_GSE24238_24h_monocytes_Pvalue	CMV_GSE24238_24h_monocytes_PassesLSM Threshold?	CORON_GSE1739_NS_PBMC_FoldChange	CORON_GSE1739_NS_PBMC_Pvalue	CORON_GSE1739_NS_PBMC_PassesLSM Threshold?	CORON_GSE17400_12h_BEC:2B4_FoldChange	CORON_GSE17400_12h_BEC:2B4_Pvalue	CORON_GSE17400_12h_BEC:2B4_PassesLSM Threshold?	CORON_GSE17400_24h_BEC:2B4_FoldChange	CORON_GSE17400_24h_BEC:2B4_Pvalue	CORON_GSE17400_24h_BEC:2B4_PassesLSM Threshold?	CORON_GSE17400_48h_BEC:2B4_FoldChange	CORON_GSE17400_48h_BEC:2B4_Pvalue	CORON_GSE17400_48h_BEC:2B4_PassesLSM Threshold?	COX_GSE697_3h_HeLa_FoldChange	COX_GSE697_3h_HeLa_Pvalue	COX_GSE697_3h_HeLa_PassesLSM Threshold?	COX_GSE697_05h_HeLa_FoldChange	COX_GSE697_05h_HeLa_Pvalue	COX_GSE697_05h_HeLa_PassesLSM Threshold?	COX_GSE697_9h_HeLa_FoldChange	COX_GSE697_9h_HeLa_Pvalue	COX_GSE697_9h_HeLa_PassesLSM Threshold?	FLU_GSE17156_80h_Peripheral Blood_FoldChange	FLU_GSE17156_80h_Peripheral Blood_Pvalue	FLU_GSE17156_80h_Peripheral Blood_PassesLSM Threshold?	FLU_H5N16hr_GSE18816_6h_BEC_FoldChange	FLU_H5N16hr_GSE18816_6h_BEC_Pvalue	FLU_H5N16hr_GSE18816_6h_BEC_PassesLSM Threshold?	FLU_h3n2_GSE19580_6h_BEC_FoldChange	FLU_h3n2_GSE19580_6h_BEC_Pvalue	FLU_h3n2_GSE19580_6h_BEC_PassesLSM Threshold?	FLU_h3n2_GSE19580_24h_BEC_FoldChange	FLU_h3n2_GSE19580_24h_BEC_Pvalue	FLU_h3n2_GSE19580_24h_BEC_PassesLSM Threshold?	FLU_h11n9_GSE19580_6h_BEC_FoldChange
Null				14.99	4.46e-06	1	-49.52	2.09e-06	1																															39.54	4.12e-07	1	1.77	0.0084	1	1.64	8.88e-05	1	1.47
NonMapped	-6.23	0.0025	1							12.49	0.0001	1	16.72	6.19e-05	1	-5.91	0.0009	1	-1.63	0.0425	1	-2.02	0.0336	1	3.29	7.52e-13	1	-8.84	0.041	0	-7.72	0.0008	1	16.47	0.0084	0	3.62	3.2e-08	1
DEC1																																											-1.06	0.3435	0	-1.06	0.3463	0	-1.04
MAR1																																											1.06	0.4818	0	1.15	0.067	0	1.07
SEPT1																																											-1.1	0.0826	0	1.03	0.5749	0	-1.02
MAR1																																											1.09	0.1378	0	1.02	0.6836	0	1.03
SEPT10																																											1.21	0.0746	1	1.41	0.0018	1	1.05
102																																								1.03	0.8903	1
10469																																								-1.03	0.8482	1
10728																																								1.24	0.479	1
10804																																								-1.18	0.7241	0
10989																																								1	0.9738	1
2011-09-11																																											-1.06	0.391	0	-1.04	0.5761	0	1.17
11200																																								1.01	0.9796	0
1149																																								-1.1	0.6713	0
1180																																								-1.07	0.6765	0
1184																																								-1.01	0.9742	0
2011-09-12																																											-1.03	0.6294	0	-1.06	0.3616	0	-1.11
1212																																								-1.05	0.6379	1
127																																								-1.02	0.8609	0
1312																																								1.03	0.6718	1
131566																																								-1.03	0.8357	1
132																																								1.1	0.632	1
1325																																								-1.06	0.5164	0
1337																																								-1.04	0.7497	1
1399																																								-1.04	0.8403	1
2011-09-14																																											1.04	0.6051	0	-1.01	0.9126	0	1.04
1413																																								1.02	0.8317	0
1414																																								-1.05	0.7464	0
1415																																								-1.11	0.5006	0
1417																																								1.03	0.8342	0
1460																																								-1.13	0.6504	1
146183																																								-1.17	0.418	0
2011-09-15																																											-1.41	0.1928	1	1.26	0.3296	1	1.68
1524																																								1.02	0.9639	0
157																																								1.26	0.3515	1
158																																								1.07	0.7991	1
1595																																								-1.13	0.6898	1
162																																								-1.06	0.7716	1
163175																																								-1.1	0.6255	0
163732																																								-1.06	0.6394	0
1641																																								1	0.9791	0
167465																																								-1.34	0.4395	1
1727																																								-1.03	0.8022	1
1778																																								-1.08	0.662	1
1823																																								-1.08	0.4419	0
1827																																								2.13	0.0002	1
1890																																								1.16	0.2399	1
1896																																								-1.07	0.5187	0
195828																																								-1.04	0.8762	0
2011-03-02																																											1.16	0.0523	1	-1.04	0.4483	0	-1.05
2011-09-02																																											-1.45	0.0069	1	1.11	0.1757	1	-1.12
2064																																								-1.1	0.6087	0
207																																								-1.02	0.9171	1
2072																																								-1.11	0.654	0
2079																																								-1.01	0.9875	1
2086																																								1.02	0.9438	0
2114																																								1.34	0.3303	1
220202																																								1.1	0.4168	0
2267																																								-1.14	0.1965	0
246181																																								-1.08	0.8177	0
2512																																								1.02	0.9013	1
2551																																								1.11	0.6536	1
2563																																								-1.12	0.511	0
2569																																								1.1	0.5682	0
2570																																								-1.11	0.3681	0
259249																																								1.1	0.7299	0
259307																																								1.3	0.4595	1
260436																																								-1.12	0.364	0
2618																																								1.15	0.5645	1
26259																																								1.1	0.4152	1
26260																																								-1.02	0.9045	1
266812																																								-1.21	0.0774	0
267012																																								-1.1	0.5463	0
27037																																								-1.22	0.0763	1
27309																																								-1.14	0.5403	1
27350																																								1.18	0.4932	1
2783																																								1.01	0.9354	1
2812																																								-1.3	0.2397	1
282706																																								1.05	0.6557	0
2829																																								-1.16	0.3581	0
2890																																								1.04	0.834	0
2953																																								-1.06	0.6712	0
29802																																								-1.22	0.1374	0
2982																																								1.29	0.4857	0
29979																																								-1.09	0.6131	1
2011-03-03																																											1.18	0.0041	1	-1.05	0.4573	0	1.11
2011-09-03																																											-1.45	0.0034	1	-1.14	0.1947	1	-1.23
301																																								1.12	0.4814	1
3053																																								-1.07	0.5681	0
308																																								1.13	0.4834	1
3141																																								1.25	0.0953	0
3150																																								-1.01	0.9408	1
3162																																								-1.26	0.0749	1
3238																																								-1.11	0.5148	0
334																																								1.03	0.7247	1
3454																																								1.15	0.369	1
3455																																								1.11	0.8167	1
351																																								1.01	0.9382	1
3550																																								1.01	0.9554	1
3560																																								1.2	0.4775	0
3588																																								-1.01	0.9589	1
3753																																								1.48	0.064	1
3763																																								-1.01	0.9345	0
3957																																								1	0.9978	1
2011-03-04																																											1.03	0.5683	0	-1.02	0.6475	0	-1.02
2011-09-04																																											1.19	0.041	1	-1.15	0.0361	0	1.15
4016																																								-1.15	0.3306	0
407040																																								1.08	0.5628	0
410																																								1.1	0.5077	1
4189																																								-1.07	0.6637	1
419																																								1.04	0.8221	0
4200																																								1.06	0.8032	1
4320																																								-1.23	0.1479	0
4330																																								-1.15	0.2782	0
4668																																								-1.04	0.9052	1
4681																																								-1.14	0.5967	1
479																																								-1.17	0.2904	0
48																																								-1.09	0.3791	1
4802																																								-1.14	0.5609	1
49																																								-1.4	0.0484	0
494188																																								-1.07	0.5619	0
4976																																								1	0.9911	1
4991																																								-1.02	0.8773	0
2011-03-05																																											-1.04	0.675	0	-1.05	0.536	0	1.06
2011-09-05																																											1.02	0.78	0	1.08	0.2009	0	1.06
50																																								1	0.9738	1
50486																																								1.27	0.6135	1
5077																																								-1.14	0.5154	0
50833																																								-1.07	0.5037	0
51																																								-1.03	0.8063	1
5155																																								-1.53	0.0013	1
51643																																								-1	0.9825	1
5205																																								1.07	0.5238	0
5224																																								-1.07	0.7439	0
529																																								1.07	0.5286	1
53																																								-1.06	0.8065	1
5378																																								1.15	0.6501	0
539																																								-1.02	0.9142	1
5465																																								-1.03	0.7523	1
55219																																								-1.19	0.4368	1
55539																																								-1.03	0.8681	0
55859																																								-1.11	0.5045	0
5594																																								1.01	0.9398	1
5644																																								-1.28	0.1	0
5651																																								-1.05	0.7081	0
56937																																								1.14	0.453	0
57584																																								1.21	0.2068	1
58																																								-1.15	0.4452	1
5800																																								1.03	0.8941	1
5816																																								1.25	0.4162	0
59277																																								1.02	0.8724	0
596																																								1.27	0.3459	1
2011-03-06																																											-1.16	0.1052	1	1.1	0.2567	1	-1.03
2011-09-06																																											1.13	0.0295	0	-1.18	0.0239	1	-1.12
6000																																								1	0.9749	0
613																																								-1.08	0.7069	1
6137																																								1.23	0.5483	0
6272																																								-1	0.9974	1
64288																																								1.14	0.154	0
6491																																								1.19	0.5153	0
6493																																								-1.12	0.3476	0
6503																																								1.26	0.7113	1
6523																																								-1.06	0.5674	0
6598																																								1.08	0.7027	1
6647																																								-1.03	0.8019	1
6651																																								-1.04	0.7432	1
6782																																								1.05	0.8871	1
6861																																								-1.25	0.0808	0
6927																																								-1.27	0.1603	0
6942																																								-1.09	0.3575	1
6959																																								-1.18	0.2679	0
2011-03-07																																											-1.38	0.0906	1	-1.05	0.786	1	1.02
2011-09-07																																											-1.02	0.7415	0	-1.03	0.5888	0	1.03
7008																																								1.06	0.6544	0
7040																																								1.08	0.7539	1
7074																																								-1.08	0.3875	1
7078																																								-1.32	0.153	1
7290																																								-1.08	0.4705	1
7326																																								-1.04	0.7655	1
7441																																								-1	0.9654	0
7494																																								1.37	0.0974	1
7593																																								-1.31	0.104	0
7621																																								-1.33	0.1258	0
7625																																								-1.03	0.8814	0
7711																																								-1.01	0.9734	0
7782																																								-1.07	0.7629	0
7A5																																								1.07	0.8689	1
2011-03-08																																											1.06	0.3124	0	1.06	0.2857	0	1.03
80174																																								1.09	0.6926	0
80745																																								-1.08	0.7274	0
81578																																								-1.05	0.6699	0
816																																								-1.15	0.8261	0
8175																																								-1.12	0.5059	1
81851																																								-1.14	0.3285	0
8214																																								1.09	0.6899	0
8216																																								-1.22	0.1967	0
8218																																								-1.13	0.4141	0
8220																																								-1.03	0.8614	0
8284																																								-1.05	0.8165	1
83715																																								-1.17	0.38	1
84679																																								-1.01	0.926	1
84818																																								1.05	0.7409	0
85413																																								1.1	0.6374	0
87																																								-1.06	0.5061	1
8720																																								1.05	0.631	1
8853																																								1.05	0.8361	0
2011-03-09																																											-1.39	4.33e-05	1	-1.04	0.4069	1	-1.26
2011-09-09																																											1.02	0.7821	1	-1.09	0.1867	1	-1.03
91353																																								-1.1	0.3978	1
929																																								-1.11	0.8272	1
9444																																								1.13	0.5253	1
9657																																								1.13	0.6914	0
9718																																								-1.07	0.573	0
A1BG				-1.13	0.2251	1	-1.16	0.1962	1										-1.06	0.3259	1	1.01	0.861	1	1.04	0.5253	1													-1.16	0.4241	0	-1.04	0.5878	0	-1.01	0.8788	0	-1.02
A1CF				1.01	0.7738	1	-1.05	0.2119	1	-1.04	0.8602	1				1.16	0.386	1	1.04	0.6279	1	1.17	0.0369	1	1.45	2.13e-05	1										-1.09	0.3106	1	1.02	0.9022	0	-1.08	0.346	0	1.08	0.2499	0	-1.07
A26A1																																								1.08	0.6366	0
A26B1																																								-1.16	0.4728	0
A26B2																																								-1.16	0.4728	0
A26B3																																								-1.16	0.4728	0
A26C1A																																								1.05	0.7869	1
A26C1B																																								1.05	0.7869	1
A26C2																																								-1.06	0.5996	0
A26C3																																								-1.06	0.5996	0
A2BP1				-1.04	0.192	1	1.45	0.1871	1	-1.35	0.1912	0				1.32	0.1074	1	-1.04	0.44541	1	1.12	0.0406	1	1.22	0.0098	1										-1.1	0.2193	0	-1.09	0.4321	0	-1.12	0.0574	0	-1.12	0.0373	0	-1.15
A2LD1				-1.16	0.1686	1	1.63	0.0003	1										-1.02	0.7867	1	-1.08	0.1346	1	1.1	0.1121	1													-1.1	0.7687	1
A2M				-1.02	0.9554	1	-3.68	0.0037	1	-1.55	0.1241	1				1.07	0.816	1	-1.04	0.5343	1	1.16	0.0407	1	1.17	0.0279	1										1.05	0.5196	1	-1.04	0.8122	1	1.02	0.6505	0	-1.01	0.805	0	-1
A2ML1				1.24	0.121	1	-1.37	0.0399	1										1.02	0.8012	0	1.24	0.006	0	1.11	0.1609	0													-1.12	0.4422	0	1.06	0.2676	0	1.09	0.0809	0	1.01
A3GALT2				1.03	0.376	1	-1	0.9651	1																															-1.02	0.9072	0	-1.05	0.3456	0	-1.03	0.5022	0	-1.06
A4GALT				1.14	0.5477	1	1.36	0.1808	1	1.21	0.5003	0				1.12	0.6844	0	1.09	0.1483	1	1.12	0.045	1	1.04	0.4707	1										-1.01	0.921	1	-1.04	0.7544	0	1.5	0.0003	1	-1.01	0.9395	1	1.27
A4GNT				1.03	0.4169	1	-1.02	0.5644	1	-1.73	0.0238	1				-1.52	0.2159	1	1.08	0.2167	1	1.09	0.1625	1	1.02	0.7337	1										-1.06	0.3252	0	1	0.9743	0	-1.05	0.4538	0	1.01	0.9265	0	-1.04
AAA1																			-1.18	0.0292	1	-1.01	0.88541	1	1.04	0.5506	1													-1.01	0.9235	0
AAAS				1.1	0.3889	1	1.19	0.1512	1	-1.59	0.19	1				-1.19	0.7085	1	-1.01	0.8273	1	1.01	0.9	1	-1	0.9815	1										-1.23	0.043	1	-1.03	0.8095	1	1.01	0.8084	0	-1.1	0.0675	0	-1.14
AACS				1.38	0.0039	1	1.77	3.14e-05	1	1.56	0.0954	1							1.06	0.2714	1	-1.19	0.0047	1	-1.42	9.82e-07	1										-1.09	0.3469	1	-1.04	0.7415	0	1.24	0.0351	1	1.13	0.1682	1	-1.1
AACSL																			1.06	0.4021	0	1	0.9816	0	1.08	0.2961	0
AADAC	1.21	0.5189	0	1	0.9263	1	-1.06	0.1331	1	-1.51	0.2029	0				1.97	0.1322	0	-1.11	0.069	1	1.04	0.5132	1	-1.01	0.8107	1	2.15	0.2395	1	1.57	0.4304	0	2.32	0.1544	1	-1.02	0.729	1	-1.05	0.7171	0	-1.14	0.0491	0	1.04	0.4497	0	1.03
AADACL1				1.83	0.0012	1	-2.14	0.0003	1																															1.02	0.9003	1
AADACL2				1.04	0.1169	1	-1.03	0.235	1										-1.03	0.6822	0	1.2	0.0096	0	1.21	0.0067	0													1.04	0.776	0	1.07	0.2476	0	1.06	0.2629	0	1.04
AADACL3																																								-1.18	0.2651	0
AADACL4																																								-1.1	0.4843	0	1.02	0.7414	0	-1	0.9521	0	-1.01
AADAT				-1.01	0.9475	1	1.41	0.0006	1										-1.01	0.8767	1	1.03	0.5926	1	-1.15	0.0146	1													-1.05	0.6319	0	1.1	0.1625	0	1.06	0.1855	0	1.08
AAGAB										-1.08	0.8773	1							-1.15	0.0465	1	-1.17	0.0335	1	-1.19	0.0033	1										1.4	0.0004	1
AAK1	-2.09	0.073	1	1.1	0.1642	1	-1.14	0.0166	1	-1.61	0.068	1	9.06	0.0061	1				1.12	0.1044	1	-1.24	0.0003	1	-1.24	0.0003	1	-2.47	0.2441	1	1.99	0.3189	0	2.85	0.0541	1	-2.08	0.003	1	1.03	0.8293	1	-1.13	0.0678	0	-1.11	0.0845	0	-1.13
AAMP	-1.27	0.0785	1	-1.15	0.2172	1	-1.26	0.0682	1	-1.24	0.3484	1				-1.35	0.1937	1	1.03	0.6374	1	-1.23	0.0009	1	-1.28	0.0001	1	1.15	0.4285	1	-1.14	0.3961	1	1.34	0.0747	1	1.12	0.2241	1	-1.01	0.928	1	-1.07	0.3396	1	-1.07	0.3241	1	1.08
AANAT	1.28	0.0772	1	1.2	0.0604	1	-1.4	0.003	1	-1.03	0.8758	0				1.78	0.0437	0	-1.08	0.2387	1	-1.02	0.7069	1	-1.03	0.6893	1	1.08	0.7358	1	1.3	0.2234	1	1.9	0.0085	1	1.02	0.8338	0	-1.14	0.4387	0	1.02	0.7806	0	1.03	0.5658	0	-1.03
AARS	-1.47	0.0281	1	-1.02	0.9089	1	1.43	0.0394	1	-1.15	0.5166	1	-2.6	0.0163	1	-1.11	0.5284	1	1.2	0.0015	1	-1.17	0.0069	1	-1.39	9.54e-07	1	1.06	0.4081	1	-1.18	0.0197	1	-1.08	0.2106	1	1.03	0.7287	1	-1.11	0.6127	1	-1.32	0.0087	1	-1.05	0.5702	1	-1.32
AARS2				-1.16	0.0664	1	1.61	1.38e-05	1										-1.08	0.2244	1	-1.18	0.014	1	-1.26	0.0011	1													-1.08	0.6497	0	-1.05	0.4591	1	1.11	0.0906	1	-1.14
AARSD1				-1.03	0.6822	1	1.22	0.0838	1	1.38	0.2143	1							-1.1	0.1587	1	-1.15	0.0095	1	-1.17	0.0044	1										1.09	0.3047	1	-1.12	0.6041	0	1.23	0.0315	1	-1.15	0.1029	1	1.02
AASDH				-1.17	0.0757	1	1.14	0.4099	1										1.06	0.2667	1	-1.1	0.0585	1	-1.34	0.0002	1													1.06	0.8261	0	-1.17	0.0514	0	-1.02	0.8146	0	-1.07
AASDHPPT	-1.73	0.0014	1	-1.33	0.0019	1	1.46	2.08e-06	1	1.4	0.2984	1				-2.97	0.0005	1	-1.07	0.3066	0	1.12	0.1078	0	-1.36	9.3e-06	1	-1.18	0.1301	1	-1.15	0.1572	1	-1.79	2.17e-05	1	1.33	0.008	1	1.01	0.953	1	1.02	0.7981	0	1.1	0.16	0	1.25
AASS	1.3	0.6476	1	1.15	0.193	1	1.27	0.0422	1	6.6	0.0143	0				-1.69	0.1745	0	-1.11	0.1764	1	-1.12	0.1483	1	-1.1	0.2156	1	-1.52	0.6053	0	-1.35	0.6764	1	1.86	0.3973	1	-1.14	0.0243	0	1.03	0.8467	0	-1.12	0.1749	0	-1.13	0.1082	0	-1.06
AATF	-1.09	0.5763	1	1.06	0.5207	1	1.19	0.079	1	1.06	0.7772	1				-1.02	0.902	1	1.12	0.0475	1	-1.13	0.0412	1	-1.22	0.0012	1	1.1	0.3459	1	1.05	0.5674	1	-1.06	0.5186	1	-1.07	0.4268	1	1.08	0.6269	1	1.06	0.4375	1	1.07	0.3299	1	1.02
AATK	-1.57	0.0527	1	-1.43	0.1742	1	-1.18	0.0068	1	-1.19	0.6088	1				1.47	0.3198	1	1.09	0.1067	1	1.04	0.3896	1	-1.02	0.6447	1	1.3	0.525	1	-1.49	0.2815	1	4.95	0.0006	1	-1.35	0.0097	1	-1.13	0.4519	0	1.09	0.246	0	-1.04	0.5315	0	-1.04
ABAT	-3.67	0.0019	1	-1.28	0.2007	1	-3.31	1.31e-05	1	-5.19	0.0006	1				1.06	0.6742	1	-1.04	0.4494	1	-1.48	7.98e-06	1	-1.96	3.9e-10	1	2.14	0.4133	0	-1.95	0.0397	1	3.04	0.1915	0	-1.92	0.0003	1	1.03	0.8713	0	-1.3	0.0037	0	-1.19	0.0254	0	-1.22
ABBA-1																																								-1.13	0.4719	0
ABCA1	1.8	0.0661	1	-1.69	0.0016	1	-1.36	0.0541	1	-2.43	0.0454	0				-1.03	0.9028	1	-1.22	0.0077	1	1.05	0.4133	1	1.09	0.1523	1	1.18	0.8092	0	-1.39	0.2095	1	1.4	0.1977	1	2.05	0.0002	1	-1.07	0.8147	1	-1.1	0.2016	0	-1.08	0.2333	0	-1.28
ABCA10				1.12	0.6104	1	-1.09	0.7188	1																															-1.04	0.7416	0	-1.02	0.7339	0	1.05	0.3168	0	-1.03
ABCA11																																								-1.28	0.3318	0
ABCA11P				1.07	0.3926	1	1.27	0.0095	1	2.03	0.0515	0							-1.08	0.3968	1	-1.02	0.7883	1	1.22	0.0357	1										-1.03	0.8091	1				-1.03	0.7445	0	1	0.977	0	1.03
ABCA12	1.11	0.7191	0	-1.02	0.4151	1	-1.06	0.0822	1	-2.81	0.2803	0							-1.02	0.8205	1	-1.1	0.15	1	-1.17	0.0253	1	-1.5	0.0717	0	-1.38	0.1052	0	2.51	0.0002	0	-1.04	0.3678	0	-1	0.9764	0	-1.08	0.2702	0	-1.08	0.1965	0	-1.05
ABCA13				1.01	0.6977	1	-1.07	0.0504	1										-1.06	0.4598	0	-1.26	0.0054	0	-1.42	7.04e-05	1													-1.01	0.9256	0	-1.01	0.8441	0	1.05	0.4709	0	-1.02
ABCA17P				1.01	0.9466	1	1.68	0.0002	1										1.04	0.6096	0	1.07	0.4108	0	-1.07	0.3662	0
ABCA2	-2.79	0.0214	1	-1.03	0.4767	1	-1.23	9.11e-05	1	-2	0.0319	1							1.14	0.0667	1	1.11	0.1461	1	-1.22	0.0023	1	2.57	0.1436	1	1.43	0.5222	1	1.86	0.0129	0	-1.33	0.0168	1	-1.01	0.9738	1	-1.34	0.0196	1	-1.26	0.042	1	-1.34
ABCA3	1.29	0.0681	1	-1.16	0.3245	1	1.18	0.3042	1	1.04	0.9377	0				1.97	0.0143	1	1.02	0.8212	1	1.04	0.5955	1	-1.14	0.0491	1	-1.28	0.2568	1	-1.12	0.55	1	2.61	0.0002	1	-1.16	0.0884	1	1.02	0.8459	0	-1.21	0.0746	1	-1.11	0.2564	1	-1.09
ABCA4	1.66	0.2122	1	-1.09	0.0541	1	-1.13	0.0182	1	-1.14	0.6111	0				-1.24	0.3619	0	-1.05	0.511	1	1.06	0.4653	1	1.27	0.0042	1	1.02	0.9734	1	1.47	0.4792	1	1.16	0.776	1	1.07	0.5109	1	-1.12	0.4687	0	1.07	0.3918	0	1.08	0.2713	0	1.09
ABCA5	1.02	0.9755	1	-1.22	0.0952	1	1.01	0.9435	1	-1.21	0.4848	1							-1.08	0.3577	1	-1.07	0.434	1	-1.04	0.6008	1	-1.04	0.9588	1	1.21	0.7915	1	-1.89	0.3783	1	-1.33	0.1478	1	1.17	0.6283	0	1.04	0.5988	0	1.06	0.334	0	-1.04
ABCA6	2.06	0.1711	0	-1.23	0.5012	1	-4.19	9.91e-05	1	-3.2	0.2104	1							1.03	0.7879	1	1.06	0.5524	0	1.35	0.0033	1	-3.44	0.1012	1	-2.34	0.3409	0	3.92	0.0484	1	-1.03	0.4618	0	1.02	0.9618	0	1.2	0.0916	1	1.13	0.0369	0	1.07
ABCA7				-1.08	0.5726	1	-1.01	0.9706	1	-1.57	0.0494	1				1.04	0.8339	1	-1.01	0.9187	1	1.01	0.919	1	-1	0.9927	1										-1.16	0.2835	1	-1.17	0.143	0	-1.29	0.0051	1	-1.07	0.3462	1	-1.43
ABCA8	-2.31	0.04	1	-1.07	0.1586	1	-1.11	0.0398	1	1.07	0.9236	0				-1.63	0.4092	0	-1.15	0.0213	1	1.15	0.0226	1	-1.12	0.0655	0	-1.28	0.7419	0	-2.08	0.2801	0	3.06	0.1095	0	-1.03	0.5731	0	-1.06	0.5588	0	-1.05	0.4662	0	1.04	0.5023	0	-1.05
ABCA9				1.04	0.4108	1	-1.13	0.0283	1										1.11	0.0696	0	1.09	0.1452	1	1.15	0.0313	0													-1.04	0.7799	0	-1.04	0.5337	0	1.08	0.2193	0	-1.03
ABCB1	-1.44	0.2723	1	1.14	0.0794	1	1.1	0.1077	1	2.5	0.0187	0	-2.77	0.0435	1	-2.61	0.0177	1	1.05	0.5116	1	-1.35	0.0006	1	-1.1	0.214	1	1.26	0.4146	1	1.49	0.1298	1	1.37	0.2225	1	-1.51	0.003	1	1.09	0.8352	0	-1.24	0.0056	1	-1.07	0.2841	1	-1.16
ABCB10	1.61	0.0605	1	1.09	0.3457	1	-1.29	0.1148	1										-1.11	0.0867	1	-1.28	0.0004	1	-1	0.9628	1	-1.45	0.517	1	-1.35	0.5555	1	-1.43	0.4807	1				-1.14	0.4718	1	-1.24	0.0704	0	1.1	0.3538	1	1.34
ABCB11	1.56	0.3059	1	1.06	0.1818	1	1.02	0.6125	1	-1.61	0.2715	0				1.1	0.8299	0	-1.3	0.0003	1	1.14	0.1007	1	1.05	0.473	1	-1.22	0.766	1	-1.8	0.3326	1	1.68	0.3923	1	1.01	0.9466	1	-1.12	0.4125	0	1.15	0.1255	0	1.1	0.2335	0	1.05
ABCB4	-1.44	0.2723	1	1.18	0.2824	1	-1.25	0.1886	1	-5.49	0.0628	0	-2.77	0.0435	1	-2.88	0.1408	0	-1.03	0.6393	0	-1.35	0.0006	1	-1.18	0.0062	0	-2.17	0.2301	0	1.49	0.1298	1	-1.63	0.3891	0	-1.31	0.0673	1	-1.04	0.8941	0	1	0.9877	0	1.03	0.5375	0	-1.01
ABCB5				1.08	0.5964	1	1.23	0.1771	1										-1.18	0.0067	1	1.2	0.0039	1	1.12	0.0704	1													-1.11	0.3637	0
ABCB6	-2.09	0.0324	1	-1.63	0.0012	1	1.83	0.0003	1	-1.67	0.0639	0				-1.19	0.6948	1	1.1	0.2888	1	1.13	0.0261	1	1.15	0.1225	1	1.52	0.0877	1	1.23	0.3172	1	-2.94	0.0001	1	-1.17	0.0641	1	-1.11	0.5564	0	-1.01	0.8475	1	1.22	0.0031	1	1.1
ABCB7	-1.44	0.0234	1	-1.15	0.2449	1	1.13	0.3425	1	1.12	0.6472	1	-2.63	0.012	1	-1.44	0.0987	1	1	0.9772	1	-1.08	0.1652	1	-1.1	0.0873	1	-1.08	0.6715	1	-1.13	0.4648	1	-1.33	0.0999	1	1.15	0.2429	1	1.07	0.7089	1	-1.66	0.0017	1	-1.12	0.3607	1	-1.2
ABCB8	1.15	0.4706	1	-1.01	0.765	1	1.03	0.5474	1	2.46	0.0985	0				-1.26	0.6346	0	1.02	0.7469	1	-1.03	0.5613	1	-1.07	0.2073	1	-1.24	0.1092	1	-1	0.9981	1	1.82	0.0001	1	1.07	0.4185	1	-1.08	0.4955	1	-1.12	0.2228	0	-1.05	0.5227	0	-1.18
ABCB9	-1.01	0.9463	1	-1.09	0.0244	1	-1.08	0.0498	1	-2.23	0.0986	0	-7.57	0.009	1	2.42	0.0475	1	-1.15	0.019	1	-1.43	4.27e-07	1	-1.57	6.07e-09	1	-1.02	0.8883	1	1.06	0.701	1	1.21	0.1775	1	-1.05	0.5636	1	-1.21	0.6394	0	-1.4	0.0022	1	-1.32	0.0047	1	-1.16
ABCC1	1.56	0.008	1	1.21	0.1067	1	-1.58	0.0011	1	-1.17	0.4314	1				-1.16	0.412	1	1.04	0.31211	1	-1.07	0.2012	1	1.05	0.3688	1	1.18	0.2797	1	2.93	0.0498	1	-1.93	0.0058	1	-1.28	0.0126	1	-1.13	0.5486	1	1.25	0.0169	1	-1.04	0.6332	1	1.15
ABCC10	-1.73	0.0851	1	1.07	0.2126	1	1.22	0.0032	1	1.21	0.4068	1							1.04	0.4748	1	-1.04	0.4826	1	1.01	0.9185	1	-1.42	0.5004	1	1.39	0.0056	1	-2.56	0.0925	1	-1.03	0.7318	1	-1.15	0.191	1	-1.03	0.6642	1	-1.16	0.0379	1	-1.13
ABCC11				-1.04	0.1812	1	1.01	0.6556	1										-1.06	0.2951	1	1.08	0.1376	0	1.33	0.0004	1													-1.16	0.078	0	1.15	0.1109	0	1.06	0.2446	0	1.18
ABCC12				-1.05	0.0947	1	-1.07	0.0152	1										-1.13	0.0875	1	1.09	0.2312	1	1.08	0.318	1													1.01	0.9323	0	1.02	0.7131	0	1.02	0.7436	0	1.16
ABCC13				1.04	0.3761	1	1.09	0.2541	1										-1.06	0.5446	0	1.51	0.0004	0	1.2	0.005	1													1	0.9612	0	1.17	0.1097	1	1.1	0.257	1	1.07
ABCC2	1.41	0.5333	0	1.53	0.0005	1	-1.07	0.5419	1	1.15	0.7555	0				1.51	0.2021	0	-1.06	0.4025	1	-1.15	0.0498	1	1.08	0.2662	1	-1.05	0.8108	1	1.06	0.7794	1	-1.56	0.0389	1	1.05	0.5411	1	1.11	0.4102	0	1.3	0.0086	0	1.26	0.0094	0	1.09
ABCC3	-3.52	0.0057	1	-1.38	0.3529	1	-3.6	0.0025	1	-5.34	0.0188	1	-5.91	0.0064	1	1.1	0.8614	1	-1.16	0.0203	1	-1.19	0.0036	1	-1.49	5.23e-08	1	1.83	0.2257	1	1.33	0.3428	1	1.55	0.1514	1	-1.23	0.0487	1	-1.06	0.7413	1	-1.19	0.0442	1	1.15	0.0856	1	1.07
ABCC4	-1.45	0.3901	1	-1.06	0.1507	1	1.1	0.2959	1	-1.57	0.2971	1				-1.09	0.6628	1	-1.18	0.0139	1	-1.22	0.0107	0	-1.38	2.21e-05	1	-1.35	0.4296	1	1.38	0.3446	1	-1.79	0.0062	1	1.04	0.8227	1	1.17	0.4752	0	1.11	0.0721	0	1.17	0.0071	0	1.11
ABCC5	-1.59	0.0129	1	-1.92	0.0088	1	-1.35	0.2199	1	-1.85	0.068	1				-1.18	0.3009	1	-1.18	0.0356	1	-1.07	0.14591	1	-1.12	0.1469	1	-1.24	0.611	1	-1.14	0.2244	1	1.23	0.0577	1	-2.18	1.62e-07	1	-1.2	0.1632	1	-1.15	0.1801	1	-1.07	0.3763	1	-1.48
ABCC6	1.82	0.3406	0	1.08	0.358	1	1.38	0.0024	1	1.81	0.1105	0				1.06	0.7937	1	-1.07	0.3078	1	-1.15	0.0384	1	-1.22	0.002	1	1.69	0.2188	1	-1.74	0.2486	1	-1.35	0.523	0	-1.23	0.0778	1	-1.04	0.8456	0	1.35	0.0022	1	-1.24	0.0333	0	-1.17
ABCC6P1																			1.1	0.1387	0	1.1	0.1242	0	1.14	0.0511	0
ABCC6P2	1.82	0.3406	0																									1.2	0.7298	1	-1.74	0.2486	1	-1.35	0.523	0				-1.04	0.8456	0
ABCC8	1.34	0.0611	1	1.1	0.2139	1	1.02	0.7823	1	1.15	0.6249	0	-5.41	0.0028	1	1.58	0.0761	0	1.22	0.0728	1	-1.13	0.2586	1	-1.03	0.531	1	1.24	0.2851	1	-1.08	0.661	1	1.9	0.0084	1	-1.12	0.1326	1	-1.01	0.8964	0	1.06	0.4217	0	-1.01	0.9375	0	-1.03
ABCC9	-2.56	0.0008	1	1.05	0.0587	1	-1.07	0.0065	1	-2.01	0.1906	0				1.44	0.3801	0	-1.09	0.3508	1	1.28	0.0027	1	1.19	0.0304	0	-2.77	0.0515	0	-1.77	0.1554	0	3.92	0.0033	1	-1.11	0.039	0	-1.1	0.5479	0	-1.06	0.3119	0	-1.07	0.1977	0	-1.08
ABCD1	-2.41	0.0215	1	1.18	0.096	1	-1.2	0.086	1	1.16	0.7879	0				1.36	0.2109	1	1.04	0.3931	1	1.19	0.0121	1	1.51	6e-07	1	2.69	0.1348	1	1.37	0.5838	1	-1.05	0.9337	1	1.23	0.1349	1	1.03	0.7796	1	-1.77	0.0001	1	-1.35	0.0077	1	-1.51
ABCD2	1.64	0.45	1	-1.02	0.4009	1	1.08	0.0163	1	-1.07	0.8624	0				-3.09	0.0144	1	-1.05	0.4077	0	1.17	0.0153	0	1.23	0.0023	0	-3.34	0.1649	0	3.72	0.0961	0	3.52	0.1096	0	1.02	0.8476	0	-1.02	0.8914	0	1.03	0.5141	0	-1.04	0.3921	0	-1.01
ABCD3	-1.6	0.0414	1	1.03	0.3957	1	1.21	0.0089	1	-1.14	0.5581	1				-1.75	0.0677	1	1.14	0.0494	1	-1.05	0.6022	1	-1.23	0.0033	1	-1.38	0.0967	1	1.17	0.355	1	-1.58	0.0137	1	1.09	0.6461	1	-1.07	0.6767	1
ABCD4	-1.11	0.771	1	1.09	0.4608	1	1.45	0.0049	1	-1.87	0.2583	0				-1.17	0.4156	1	-1.07	0.3533	1	-1.13	0.0537	1	-1.15	0.0317	1	1.04	0.9434	1	1.03	0.9547	1	2.13	0.1191	1	-1.15	0.1918	1	-1.01	0.9617	1	1.11	0.1777	0	1.09	0.2178	0	1.03
ABCE1	2.2	0.0046	1	-1.2	0.0102	1	-1.3	0.0059	1	-1.33	0.3364	1				-3.07	0.0002	1	1.09	0.1716	1	1.09	0.1675	1	1.1	0.1158	1	-1.9	0.0102	1	1.02	0.9343	1	1.07	0.7258	1	1.17	0.4596	1	1.12	0.6834	1	1.2	0.1622	1	1.1	0.4299	1	1.69
ABCF1	1.32	0.0322	1	1.1	0.4955	1	1.2	0.2013	1	1.43	0.1189	1				-1.31	0.212	1	1	0.9387	1	-1.12	0.0259	1	1.02	0.668	1	1.43	0.0396	1	-1.09	0.5556	1	-1	0.9731	1	1.01	0.9127	1	-1.04	0.7494	1	1.13	0.2109	1	-1.11	0.1478	1	-1.18
ABCF2				1.41	0.0004	1	-1.02	0.7865	1	1.25	0.3346	1				-1.37	0.1758	1	1.07	0.3608	1	-1.13	0.0558	1	-1.19	0.0182	1										-1.29	0.0084	1	-1.12	0.5618	1	1.31	0.0065	1	-1.09	0.1948	1	1.18
ABCF3	-1.2	0.1594	1	-1.47	0.001	1	-1.15	0.196	1	-1.24	0.2876	1							1.08	0.1432	1	-1.16	0.0055	1	-1.1	0.0585	1	1.04	0.8579	1	-1	0.9862	1	-2.36	0.001	1	-1.05	0.4633	1	-1.07	0.5556	1	1.14	0.184	1	-1.01	0.8714	1	1.12
ABCG1	-1.98	0.0073	1	-1.3	0.0765	1	2.78	2.35e-06	1	-1.87	0.0465	1				-1.71	0.0627	1	-1.17	0.0134	1	-1.14	0.0234	0	-1.48	9.69e-08	0	-1.18	0.7831	1	-2.14	0.176	0	3.16	0.05	1	-1.11	0.4084	1	-1.08	0.8472	1	-1.06	0.3566	0	-1.08	0.3906	0	1.1
ABCG2	1.21	0.6132	1	-1.08	0.6955	1	-1.89	0.0072	1	-2.71	0.0026	1				1.3	0.5067	1	-1.09	0.2957	1	1.07	0.3542	1	1.14	0.1023	1	-1.12	0.2503	1	-1.04	0.6378	1	-1.5	0.0003	1	1.36	0.0602	1	1.03	0.9527	0	1.02	0.7272	0	1.01	0.8785	0	-1.02
ABCG4				-1.12	0.4568	1	2.26	7.11e-05	1	1.48	0.3112	1				1.1	0.659	1	-1.03	0.4989	1	1.17	0.0043	1	1.02	0.7625	1										1.07	0.3625	1	-1.07	0.6487	0	1.05	0.4652	0	1.03	0.6388	0	-1.01
ABCG5				1.01	0.9302	1	1.23	0.252	1	-1.86	0.2918	0				1.66	0.2653	0	-1.01	0.8635	1	-1.01	0.9283	1	-1.45	2.59e-05	1										-1.02	0.8026	0	-1.23	0.1392	0	-1.23	0.0307	1	-1.15	0.0976	1	-1.08
ABCG8				1.01	0.6992	1	1.01	0.7861	1										1.03	0.6348	1	1.04	0.474	1	-1.25	0.0003	1													-1.11	0.6203	0	1.04	0.4699	0	-1.01	0.8959	0	-1.03
ABHD1				1.04	0.3874	1	1.44	9.84e-05	1										-1.27	0.0104	1	1.2	0.0499	1	1.51	6.9e-05	1													-1.2	0.2581	0	-1.06	0.4821	0	-1.02	0.8352	0	-1.15
ABHD10				-1.56	0.0025	1	1.08	0.1875	1	-1.29	0.2701	1							-1.06	0.3445	1	-1.22	0.0054	1	-1.29	0.0006	1										1.41	0.0217	1	1.06	0.8131	1	1.02	0.7506	1	1.08	0.2604	1	1
ABHD11				-1.65	0.0004	1	-1.25	0.0882	1	-1.34	0.1982	1							-1.09	0.1257	1	-1.51	0.0006	1	-1.47	0.0011	1										1.08	0.3247	1	-1.17	0.4503	0	1.75	1.12e-05	1	-1.12	0.1519	1	1.9
ABHD12				-1.34	0.3025	1	-2.43	0.0078	1										1.13	0.0116	1	-1.26	0.0002	1	-1.23	0.0007	1													-1.01	0.9181	1	-1.08	0.3357	1	1.07	0.2653	0	-1.07
ABHD12B				-1.05	0.174	1	1.01	0.7696	1										1.08	0.2051	0	1.08	0.1651	0	1.15	0.0103	0													-1.1	0.3787	0	1.09	0.1339	0	1.04	0.471	0	1.07
ABHD13				-1.06	0.2348	1	-1.12	0.2081	1										-1.07	0.2725	0	-1.22	0.003	0	-1.29	0.0003	0													1.09	0.6051	1	1.02	0.8156	0	-1.01	0.8051	0	1.02
ABHD14A	1.14	0.3362	1	-1.06	0.5507	1	1.11	0.2704	1	-1.27	0.2666	1							-1.07	0.1889	1	-1.09	0.0929	1	-1.03	0.5901	1	-1.01	0.9681	1	1.02	0.955	1	-1.43	0.1921	1	-1.11	0.3739	1	-1.01	0.9547	1	1.07	0.4471	1	1.03	0.7002	1	-1.17
ABHD14B				-1.04	0.2582	1	-1.11	0.1853	1										-1	0.9645	1	-1.14	0.0272	1	-1.25	0.0007	1													-1.11	0.4731	0	1.06	0.4969	1	-1.13	0.146	1	1.04
ABHD15																			1.09	0.1574	1	-1.05	0.4344	1	-1.34	5.3e-05	1																1.05	0.5189	0	1.05	0.4953	0	-1.01
ABHD2	-1.7	0.005	1	-1.16	0.4883	1	-2.17	0.0035	1	-13.6	0.0006	1				1.27	0.2382	1	-1.15	0.0864	1	-1.22	0.0046	1	-1.69	4.27e-09	1	-1.19	0.7068	1	-1.82	0.1646	1	1.24	0.612	1	-1.84	0.003	1	-1.06	0.8653	1	1.24	0.0281	1	-1.14	0.1111	1	1.2
ABHD3	-1.97	0.2865	1	1.01	0.9015	1	-1.47	0.0013	1	-1.32	0.3458	1							-1.02	0.6116	1	-1.01	0.7742	1	-1.11	0.0307	1	1.44	0.4765	1	1.79	0.2126	1	-2.07	0.1244	1	1.08	0.5585	1	1	0.9891	1	-1.05	0.6386	1	1.59	0.0003	1	1.03
ABHD4				-1.25	0.0835	1	1.02	0.872	1	-1.31	0.2482	1							-1.2	0.0094	1	-1.06	0.3792	1	-1.08	0.1458	1										-1.23	0.0584	1	-1.06	0.7386	1	-1.34	0.0008	1	-1.07	0.3177	1	-1.32
ABHD5	-2.41	0.1336	1	1.42	0.0038	1	1.57	0.0009	1	-1.19	0.5465	1							-1.12	0.1117	1	-1.25	0.0351	1	-1.18	0.1163	1	1.64	0.5568	0	1.4	0.0251	1	-2.72	0.1932	0	-2.28	2.15e-05	1	1.04	0.7991	1	-1.19	0.0877	0	-1.07	0.4504	0	-1.1
ABHD6				-1.78	0.0055	1	-1.36	0.1275	1	-1.74	0.0868	1							-1.22	0.0035	1	-1.1	0.1176	1	1.24	0.0014	1										1.13	0.0653	0	-1.39	0.454	1	1.33	0.0128	1	1.18	0.0901	1	1.21
ABHD7				1.11	0.0422	1	1.19	0.0022	1																															1	0.9835	0
ABHD8				-1.61	0.0003	1	1.22	0.102	1	-1.03	0.8968	1							1.03	0.5335	1	1	0.988	1	-1.06	0.2557	1										-1.03	0.7531	1	-1.07	0.5619	1	-1.36	0.0187	1	1.26	0.0411	1	-1.34
ABHD9				1.04	0.8684	1	-2.42	0.0039	1																															-1.03	0.89	0
ABI1	1.43	0.015	1	1.18	0.2194	1	-1.57	0.0052	1	-1.22	0.5133	1				-1.58	0.0246	1	-1.24	0.005	0	-1.07	0.1939	1	-1.22	0.0023	1	1.17	0.2397	1	1.11	0.6161	1	-1.32	0.0274	1	1.33	0.0347	1	1.12	0.3471	1	-1.58	0.0008	1	-1.05	0.5891	1	-1.32
ABI2	-2.49	0.0784	1	-1.23	0.1721	1	1.44	0.0298	1	-1.29	0.3516	1	-4.99	0.0083	1	-1.44	0.2914	1	-1.14	0.1257	0	-1.23	0.0058	1	-1.63	1.34e-07	1	1.55	0.5906	1	-2.3	0.0385	1	3.61	0.0957	1	-1.12	0.08651	1	-1	0.9901	0	-1.34	0.0006	1	1.02	0.7006	1	1.2
ABI3				1.06	0.8502	1	-1.35	0.3599	1										1	0.9396	1	1.06	0.2578	1	1.18	0.0019	1													-1.03	0.9639	1	1.02	0.7179	0	1.01	0.9035	0	-1.01
ABI3BP				1.37	0.3496	1	1.02	0.9561	1	2.18	0.1756	0							-1.07	0.5324	1	-1.47	9.83e-05	1	-2.28	1.83e-10	1										1.01	0.8135	0	1.03	0.8417	0	-1.42	0.0064	1	-1.65	0.0002	1	-1.51
ABL1	-2.12	0.0047	1	-1.54	0.0013	1	-1.19	0.1699	1	-1.24	0.3599	1				-1.45	0.0705	1	1.05	0.2898	1	-1.23	5e-05	1	-1.08	0.0896	1	1.4	0.1173	1	1.44	0.5197	1	22.07	2.86e-07	1	-1.11	0.3677	1	-1.1	0.6553	1	1.13	0.10481	1	1.02	0.7466	0	1.08
ABL2	2.43	0.0438	1	-1.09	0.156	1	-3.6	7.26e-09	1	-1.12	0.6207	1	-4.05	0.0057	1	1.32	0.126	1	1.07	0.2737	1	1.08	0.1878	1	1.34	1.19e-05	1	1.07	0.9176	0	-1.29	0.6798	1	2.58	0.1452	1	1	0.9676	1	1.06	0.627	1	1.06	0.4895	0	-1.11	0.1858	0	1.09
ABLIM1	-1.46	0.0476	1	1.07	0.4663	1	4.17	1.52e-11	1	1.63	0.1266	0				-3.46	0.002	1	-1.13	0.2948	1	-1.29	7.01e-05	1	-1.77	1.95e-05	1	1.19	0.3068	1	1.16	0.3146	1	-1.4	0.0374	1	-1.62	0.0023	1	1.02	0.941	0	-1.42	0.0106	1	-1.34	0.0187	1	1.28
ABLIM2				1.04	0.5538	1	1.11	0.1714	1										-1.2	0.0287	1	1.29	0.0019	1	1.22	0.0124	1													-1.05	0.805	0	1.04	0.6054	0	-1.05	0.4092	0	1.07
ABLIM3	-1.48	0.4287	1	-1.04	0.4304	1	1.55	6.85e-05	1	-1.35	0.4509	0							1.01	0.8842	1	-1.11	0.0406	1	-1.15	0.0058	1	-1.09	0.8529	0	-1.5	0.3542	0	3.54	0.0103	1	-1	0.993	1	-1.18	0.3779	0	1.16	0.022	1	1.01	0.845	1	1.11
ABO	1.33	0.1958	1	1.04	0.4025	1	-1.1	0.0465	1	-1.36	0.4167	0				-1.84	0.0616	1	1.15	0.0351	1	1.14	0.0372	1	1.16	0.1464	1	-1.12	0.5724	1	-1.08	0.6626	1	1.61	0.0191	1	1.09	0.3452	1	-1.24	0.2489	0	-1.02	0.7573	0	1.02	0.6863	0	-1.02
ABP1	1.47	0.2511	1	-1.02	0.8972	1	1.15	0.2905	1	-1.24	0.3768	1				1.95	0.0584	1	1.01	0.8242	1	1.04	0.5694	1	1	0.9831	1	1.16	0.6685	1	-1.17	0.609	1	2.42	0.0107	1	-1.11	0.6526	0	-1.07	0.7926	0	1.21	0.1063	1	-1.02	0.8431	1	-1.06
ABR	-1.59	0.0027	1	-1.22	0.0166	1	-1.74	2.11e-06	1	-2.15	0.1007	1				1.12	0.4325	1	1.13	0.0195	1	-1.15	0.0079	1	-1.23	0.0003	1	1.03	0.8021	1	1.01	0.9	1	1.03	0.7563	1	-1.12	0.513	1	-1.04	0.8094	1	1.27	0.0189	1	-1.13	0.172	1	1.18
ABRA				1	0.9485	1	-1.08	0.0089	1										-1.04	0.603	0	-1.06	0.3826	0	1.15	0.0581	0													-1.28	0.2321	0	1	0.9975	0	-1.01	0.8132	0	-1.07
ABT1				-1.05	0.4812	1	-1.14	0.0942	1	1.23	0.4592	1				-1.67	0.1639	1	1.06	0.2283	1	-1.01	0.7923	1	-1.03	0.5641	1										1.12	0.128	1	1.07	0.7816	0	-1.24	0.0198	0	-1.08	0.3379	0	-1.14
ABTB1				-1.08	0.5162	1	-1.05	0.7712	1										-1.11	0.1178	1	-1.15	0.0085	1	-1.39	1.68e-06	1													-1.06	0.7669	1	-1.72	0.0002	1	-1.22	0.0644	1	-1.58
ABTB2	8.42	1.69e-06	1	4.27	0.0003	1	4.9	0.0003	1	2.85	0.0056	1	6.18	0.0005	1				1.08	0.2134	1	1.11	0.079	1	1.45	6.97e-07	1	1.23	0.4769	1	-1.18	0.5201	1	-1.77	0.04	1	1.51	0.0002	1	1.31	0.0662	0	-1.02	0.8313	1	1.1	0.265	1	-1.18
ACAA1	-2.46	0.0004	1	-1.05	0.6198	1	1.04	0.7478	1	-1.16	0.5567	1				1.5	0.0184	1	1.1	0.0794	1	-1.41	5.5e-06	1	-1.36	3.13e-05	1	1.2	0.719	1	-1.1	0.6684	1	1.27	0.5994	1	1.11	0.1589	1	1.1	0.3363	1	1.07	0.3845	1	-1.02	0.8075	1	-1.16
ACAA2	-1.81	0.0005	1	-1.15	0.4901	1	-1.91	0.0067	1	-1.69	0.0417	1				1.17	0.4377	1	1.2	0.0035	1	-1.12	0.0316	1	-1.2	0.0017	1	-1.32	0.0018	1	-1.25	0.0045	1	-1.4	0.0002	1	-1.07	0.4618	1	-1.01	0.9709	1
ACACA	1.31	0.1675	1	1.06	0.3965	1	1.18	0.0214	1	-4.71	0.0032	1				-1.99	0.0884	1	1.08	0.1336	1	-1.05	0.3504	1	-1.35	2.19e-06	1	-1	0.9811	1	-1.01	0.9322	1	1.01	0.9502	1	-1.13	0.2081	1	1.03	0.8573	0	-1.58	0.0002	1	-1.06	0.5446	1	-1.27
ACACB	1.9	0.0335	1	1.04	0.3854	1	1.14	0.0209	1	2.46	0.1153	0	5.99	0.003	1	-1.18	0.7129	1	-1.13	0.0586	1	1.24	0.0019	1	1.28	0.0009	1	-1.18	0.7184	1	-1.45	0.1235	1	1.68	0.2246	1	-1.38	0.0153	1	1.06	0.7655	0	-1.52	0.0011	1	-1.33	0.0075	1	-1.54
ACAD10				1.12	0.4278	1	-1.33	0.0701	1	-1.14	0.6764	1							-1.16	0.0115	1	-1.15	0.0136	1	-1.2	0.0024	1										-1.15	0.1133	1	-1.04	0.8033	0	-1.46	0.002	1	-1.29	0.0135	1	-1.12
ACAD11				-1.15	0.2258	1	1.19	0.1623	1										1.02	0.694	1	-1.15	0.0096	1	-1.29	2.99e-05	1													-1.03	0.8802	0
ACAD8				-1.1	0.237	1	1.37	0.0022	1	1.03	0.9216	1				-1.39	0.1887	1	-1.09	0.1182	1	-1.21	0.0017	1	-1.05	0.352	1										-1.2	0.0826	1	-1.08	0.6191	1	1.18	0.009	1	-1.09	0.1224	1	-1.02
ACAD9				-1.02	0.8517	1	1.08	0.3046	1										-1.15	0.012	1	-1.16	0.0054	1	-1.11	0.0462	1													1.05	0.6593	1	1.14	0.0689	1	-1.13	0.0751	1	-1.11
ACADL	1.87	0.1729	1	-1.02	0.5441	1	-1.03	0.4471	1	1.74	0.2756	0				-1.2	0.4826	1	-1.02	0.7731	1	1.04	0.6376	1	1.15	0.0251	1	1.48	0.5283	0	-1.32	0.6159	1	1.95	0.2378	0	-1.08	0.1315	0	-1	0.9888	0	-1.05	0.4491	0	-1.1	0.1335	0	-1.06
ACADM	-1.79	0.0192	1	1.13	0.1692	1	1.25	0.0299	1	1.12	0.6583	1				-2.64	0.0011	1	-1.05	0.4112	1	-1.27	0.0005	1	-1.39	6.4e-06	1	-1.13	0.3	1	-1.14	0.2224	1	-2.2	2.8e-06	1	1.52	0.0301	1	-1	0.9945	1	-1.05	0.7623	1	1.21	0.1799	1	1.33
ACADS	-1.38	0.1112	1	-1.01	0.9027	1	1.25	0.0076	1	1.28	0.3285	1							1.05	0.4859	1	-1.13	0.0692	1	-1.27	0.0008	1	1.19	0.3874	1	1.07	0.6826	1	1.24	0.2323	1	1.09	0.1951	1	-1.01	0.9338	1	1.14	0.1105	1	-1.07	0.3455	1	-1.19
ACADSB	-1.41	0.2836	1	1.01	0.9174	1	1.25	0.0079	1	-1.34	0.3875	0	-4.89	0.011	1	1.02	0.9468	1	-1.17	0.0292	1	-1.15	0.075	1	-1.04	0.5688	0	1.13	0.5394	1	-1.19	0.3361	1	-1.27	0.2032	1	-1.05	0.3968	0	1.16	0.2615	1	1.04	0.4821	0	1.08	0.1754	0	1.09
ACADVL	-1.78	0.0006	1	1.1	0.4158	1	1.02	0.8539	1	-1.32	0.1993	1	-2.35	0.0255	1	1.18	0.4267	1	-1.05	0.4019	1	-1.23	0.0006	1	-1.26	0.0001	1	1.01	0.9477	1	-1.11	0.5458	1	-1	0.9899	1	-1.2	0.1321	1	-1.01	0.9282	1	1.41	0.0039	1	-1.35	0.0002	1	1.49
ACAN	1.55	0.1411	1	1.08	0.1194	1	-1.06	0.2734	1	-1.9	0.037	1				1.22	0.5959	1	-1.13	0.1818	1	1.19	0.0588	1	1.37	0.0012	1	1.45	0.5173	1	-2.01	0.0308	0	1.47	0.1427	1	-1.12	0.0557	1	-1.1	0.6475	0	1.08	0.2274	0	-1.06	0.3234	0	-1.03
ACAP1	-2.67	0.0057	1	1.08	0.3637	1	-1.54	5.11e-07	1	1.23	0.7557	0							1.08	0.1694	1	1.11	0.0883	1	-1.09	0.1415	1	-1.08	0.6223	1	-1.04	0.8078	1	1.92	0.0004	1	-1.42	0.0675	1				-1.03	0.5713	0	1.01	0.7814	0	1.05
ACAP2	-1.43	0.0442	1	-1.33	0.1355	1	-1.24	0.2757	1	-1.7	0.0608	1	-2.24	0.0441	1				-1.02	0.7072	1	-1.2	0.0297	1	-1.35	0.0009	1	1.02	0.8896	1	1.13	0.4041	1	-1.14	0.3447	1	1.14	0.422	1				-1.18	0.0787	0	-1.01	0.8752	0	1.01
ACAP3				-1.07	0.25881	1	-1.48	7.7e-06	1										-1.06	0.2635	1	-1.06	0.2477	1	-1.04	0.4943	1																-1.01	0.9082	0	1.03	0.5825	0	-1.01
ACAT1	-1.65	0.3575	1	1.23	0.1244	1	1.46	0.0137	1	1.01	0.9445	1				-1.02	0.9359	1	-1.1	0.1373	1	-1.18	0.0089	1	-1.31	0.0001	1	-1.03	0.9456	1	1.11	0.7801	1	-1.15	0.7074	1	1.43	0.0332	1	1.07	0.6855	1	1.15	0.0613	1	1.36	0.0003	1	1.11
ACAT2	3.5	2.86e-05	1	1.05	0.7864	1	1.52	0.0311	1	-1.91	0.076	1							1.13	0.1296	1	1.02	0.844	1	-1.06	0.4642	1	-1.36	0.0385	1	1.06	0.6233	1	-1.28	0.0589	1	1.11	0.3024	1	1.03	0.7896	1	1.05	0.4806	0	1.02	0.7206	0	1.04
ACBD3	1.01	0.9086	1	1.07	0.3288	1	1.11	0.1918	1	1.29	0.2761	1				-1.63	0.0232	1	1.05	0.3838	1	-1.13	0.0321	1	-1.39	1.21e-06	1	1.03	0.8577	1	-1.03	0.8106	1	-1.22	0.1666	1	1.33	0.0483	1	-1.16	0.2927	1	-1.1	0.6033	1	-1.01	0.9336	1	1.61
ACBD4				-1.39	0.2883	1	-4.31	0.0003	1	1.28	0.5102	0							1.02	0.5902	1	1.04	0.3907	1	-1.04	0.4177	1										-1.21	0.0234	1	-1.09	0.7295	0	-1.11	0.1684	0	-1.02	0.762	0	-1.12
ACBD5				1.59	0.0002	1	1.55	0.0007	1										-1.17	0.1055	1	-1.2	0.0642	1	-1.4	6.52e-07	1													1.09	0.4577	1	1.16	0.0812	0	1.11	0.1755	0	-1.15
ACBD6				-1	0.9187	1	1.54	9.05e-08	1										1.04	0.5773	1	-1.35	4.26e-05	1	-1.36	3.11e-05	1													1.08	0.817	0	1.27	0.0044	1	1.07	0.3374	1	1.15
ACBD7				1.15	0.5059	1	-2.38	0.001	1																															-1.07	0.7367	0	-1.46	0.0076	1	-1.13	0.2838	1	-1.48
ACCN1	1.13	0.6128	1	1.29	0.0519	1	1.04	0.7887	1	-1.14	0.597	0				1.21	0.5623	0	-1.02	0.7234	1	1.15	0.0194	1	1.14	0.0247	1	-1.02	0.9559	1	1.49	0.2206	1	1.8	0.0775	1	-1.07	0.229	0	1.01	0.9494	0	1.07	0.2371	0	1.04	0.4806	0	-1.01
ACCN2	-1.18	0.6512	1	-1.05	0.6741	1	1.66	0.0004	1	-1.27	0.3032	0				-1.17	0.5798	1	1.1	0.0963	1	1.05	0.3672	1	1.2	0.0005	1	1.26	0.6976	1	-2.27	0.1421	1	1.23	0.6948	1	1.01	0.9108	0	-1.07	0.8257	0	1.09	0.1786	0	1.18	0.0161	1	1.08
ACCN3	1.08	0.6956	1	1	0.936	1	1.03	0.4845	1	1.33	0.1968	0				1.06	0.789	1	-1.08	0.1492	1	-1.04	0.4409	1	-1.06	0.2788	1	1.27	0.2679	1	1.03	0.8905	1	2.61	0.0002	1	-1.15	0.0213	1	-1.07	0.6428	0	1.13	0.1349	1	-1.02	0.7688	1	1.11
ACCN4				1.02	0.692	1	-1.18	0.0093	1	-1.07	0.9027	0				-1.09	0.7857	0	-1.01	0.8384	1	1.07	0.1217	1	1.05	0.2647	1										-1.02	0.7785	1	1.01	0.957	0	-1.07	0.1673	0	-1.09	0.2688	0	1.01
ACCN5				1.03	0.2602	1	-1.03	0.2841	1										1.06	0.3935	1	-1.01	0.8308	1	1.12	0.1183	1													-1.08	0.514	0	1.01	0.795	0	1.01	0.8697	0	-1.01
ACCS				1.1	0.7437	1	1.4	0.2957	1										-1.01	0.8785	1	-1.11	0.0649	1	-1.18	0.0038	1													-1.04	0.8267	0	-1.01	0.8749	1	-1.17	0.0595	1	-1.06
ACCSL																																											1	0.9914	0	1.08	0.2593	0	1.08
ACD	-1.67	0.089	1	1.11	0.1461	1	1.45	6.69e-05	1	1.58	0.1286	1							1.09	0.1796	1	-1.3	0.0003	1	-1.16	0.0245	1	1.04	0.7538	1	-1.05	0.6787	1	1.12	0.3712	1	-1.26	0.0219	1	-1.01	0.9634	0	-1.2	0.1101	1	1.08	0.4491	1	-1.17
ACE	-1.09	0.7992	1	-1.04	0.681	1	-1.98	7.81e-06	1	-1.81	0.1503	1							1.05	0.4097	1	1.22	0.0018	1	-1	0.9705	1	-1.56	0.1338	1	2.92	0.0009	1	1.96	0.0187	1	-1.04	0.5541	0	1.01	0.9616	0	1.09	0.2208	0	1.08	0.2097	0	-1.04
ACE2				1.03	0.49	1	-1.06	0.2498	1	2.36	0.2738	0				1.19	0.6654	0	1.07	0.2315	1	-1.7	2.49e-07	1	-1.9	7.99e-09	1										-1.1	0.1074	0	-1.03	0.843	0	-1.27	0.001	1	-1.31	0.0002	1	-1.38
ACER1				1.07	0.5978	1	-1.13	0.3939	1										1.01	0.848	1	-1.14	0.0846	1	-1.23	0.0068	1																-1.01	0.9023	0	-1	0.9747	0	-1.1
ACER2																																											-1	0.9989	0	1.14	0.1176	1	-1.06
ACER3				-1.12	0.2958	1	-1.82	0.0109	1										-1.08	0.2976	1	-1.43	2.11e-05	1	-1.42	7.55e-51	1																1.17	0.0729	1	1.47	0.0002	1	1.05
ACHE	2.66	0.0009	1	-1	0.9738	1	1.02	0.8041	1	3.47	0.0889	0				1.31	0.2357	0	1.12	0.1665	1	1.08	0.3064	1	1.46	1.21e-05	1	1.24	0.5286	1	-1.16	0.507	1	3.4	0.0013	1	-1.1	0.322	1	1.1	0.6127	0	-1.09	0.2082	0	-1.26	0.0029	0	-1.18
ACIN1	-1.14	0.2962	1	1.11	0.1697	1	-1.26	0.0067	1	1.15	0.5826	1							1.17	0.0117	1	-1.01	0.8154	1	-1.05	0.4104	1	1.3	0.238	1	-1.02	0.9132	1	-1.7	0.0155	1	-1.24	0.028	1	1.06	0.7827	1	-1.14	0.0678	1	-1.07	0.2708	1	-1.32
ACLY	-1.45	0.0049	1	1.09	0.2902	1	1.26	0.0151	1	-1.2	0.3952	1				-1.63	0.0158	1	1.17	0.0129	1	-1.1	0.084	1	-1.22	0.0009	1	-1.07	0.3363	1	-1.07	0.3139	1	-1.42	6.78e-05	1	-1.18	0.0942	1	-1.09	0.4964	1	-1.11	0.067	1	-1.05	0.3219	1	-1.12
ACMSD				1.01	0.8348	1	-1.02	0.5596	1										-1.11	0.0547	1	-1.06	0.3015	1	1	0.9904	0													-1.13	0.2765	0	1.18	0.0382	1	1.13	0.0818	1	-1.05
ACN9				-1.25	0.0572	1	1.74	0.0002	1	-1.21	0.5146	0							-1.08	0.4273	1	1.03	0.7322	1	-1.15	0.1296	1										1.13	0.4259	0	-1.06	0.6429	0	-1.17	0.2265	1	1.14	0.2922	1	1.26
ACO1	2.39	0.0002	1	-1.38	0.0974	1	-1.15	0.3482	1	-1.49	0.1698	1				-1.45	0.1159	1	1.02	0.7233	1	-1.07	0.233	1	-1.72	2.41e-10	1	1.06	0.5003	1	1.02	0.8154	1	-1.17	0.0722	1	-1.42	0.0002	1	-1.09	0.3791	1	-1.29	0.0006	1	-1.32	0.0001	1	-1.19
ACO2	-1.13	0.4209	1	1.05	0.6032	1	1.43	0.0012	1	-1.35	0.1768	1				-1.09	0.6942	1	1.04	0.496	1	-1.32	0.0006	1	-1.6	4.15e-07	1	1.11	0.7085	1	1.13	0.6092	1	1.05	0.8508	1	-1.12	0.1268	1	1	0.9738	1	-1.16	0.2588	1	-1.08	0.5398	1	1.04
ACOT1	-1.01	0.943	1	-1.11	0.3807	1	1.07	0.5855	1	1.58	0.0738	1				-1.09	0.6896	1	1.02	0.6819	1	-1.24	0.001	1	-1.09	0.1417	1	-1.02	0.8611	1	-1.14	0.1737	1	-1.2	0.0777	1	1.07	0.5599	1	-1.1	0.7198	1	-1.14	0.1207	0	1.08	0.2897	0	1.08
ACOT11	1.65	0.0084	1	-1.56	0.0367	1	1.76	0.0145	1	3.55	0.1183	0							1.08	0.1513	1	1.06	0.3322	1	-1.08	0.1458	1	-1.14	0.6204	1	-1.08	0.7426	1	1.96	0.0099	1	-1.12	0.1086	1	-1.1	0.6226	0	1.15	0.0858	1	1.2	0.0218	1	-1.16
ACOT12				1.08	0.3114	1	-1.15	0.0932	1										-1.13	0.101	0	1.06	0.4085	0	1.17	0.0422	0													-1.17	0.1829	0	1.07	0.2618	0	1.03	0.6374	0	1.05
ACOT13	-1.37	0.08941	1							-1.32	0.243	1							1.07	0.2523	1	-1.02	0.7341	1	-1.32	5.41e-05	1	-1.33	0.0374	1	1.09	0.4203	1	-1.18	0.0877	1	1.51	0.005	1				-1.18	0.0846	1	1.2	0.0391	1	1.08
ACOT2	-1.01	0.943	1	-1.07	0.4966	1	1.1	0.3873	1	1.58	0.0738	1				-1.09	0.6896	1	1.02	0.6819	1	-1.24	0.001	1	-1.09	0.1417	1	-1.02	0.8611	1	-1.14	0.1737	1	-1.2	0.0777	1	1.07	0.5599	1	-1.13	0.2521	1	1.09	0.0958	0	1.08	0.117	0	1.13
ACOT4				-1.15	0.3823	1	5.49	9.62e-09	1										1.03	0.5265	1	-1.09	0.0885	1	-1.23	0.0003	1													1.01	0.9478	1
ACOT6																			-1.04	0.5433	0	1.07	0.343	0	1.07	0.3372	1													-1	0.9923	0	1.04	0.5492	0	-1.02	0.7707	0	1.02
ACOT7	1.01	0.9111	1	1.19	0.2093	1	-2.79	1.4e-06	1	1.08	0.8125	1				1.33	0.3715	1	1.07	0.4136	1	-1.18	0.0581	1	1.18	0.0048	1	-1.3	0.0831	1	-1.02	0.8899	1	1.01	0.9132	1	1.19	0.0675	1	-1.04	0.7284	1	1.4	0.0198	1	1.68	5.27e-06	1	1.58
ACOT8	-1.55	0.0337	1	-1.13	0.2175	1	1	0.9884	1	-1.42	0.1334	1				-1.05	0.8221	1	-1.13	0.0307	1	-1.09	0.138	1	-1.27	0.0002	1	-1.08	0.5004	1	-1.24	0.0402	1	1.42	0.0028	1	1.23	0.0164	1	1.02	0.9285	1	-1.04	0.6189	1	-1.15	0.0857	1	1
ACOT9				1.65	0.0139	1	-1.11	0.6014	1	1.18	0.5291	1				-1.07	0.6886	1	1.01	0.8125	1	-1.05	0.3533	1	-1.09	0.13	1										2.07	3.47e-08	1	1.13	0.4435	1	1.26	0.0132	1	-1.08	0.3023	1	1.27
ACOX1	-1.81	0.0276	1	-1.15	0.1393	1	-1.54	0.0003	1	-1.81	0.0636	0				1.66	0.0606	1	1.11	0.1121	1	-1.15	0.0308	1	-1.43	3.1e-05	1	-1.61	0.4376	1	-1.1	0.8581	1	-1.48	0.4722	1	-1.56	0.0152	1	-1.03	0.8063	1	-1.13	0.1836	1	-1.1	0.2731	1	-1.1
ACOX2	-1.24	0.6732	1	1.01	0.9531	1	-1.53	0.087	1	-6.95	0.0035	1				-1.11	0.7621	0	1.14	0.0553	1	-1.02	0.7854	1	1.05	0.4459	1	-1.04	0.939	0	1.39	0.47	0	1.86	0.1815	0	1.13	0.0495	0	1.03	0.9258	0	1.1	0.3764	0	1.13	0.2075	0	1.03
ACOX3	1.1	0.694	1	1.19	0.3392	1	-1.25	0.3221	1	1.16	0.5597	1				1.14	0.6093	1	-1.08	0.1937	1	-1.07	0.1644	1	-1.04	0.3632	1	1.18	0.7684	1	1.37	0.5408	1	-1.91	0.2186	1	-1.03	0.8708	1	1.12	0.6652	1	1.1	0.1502	1	-1.16	0.023	1	-1.05
ACOXL				1.08	0.8268	1	1.55	0.2431	1	1.3	0.5234	0							1.13	0.1086	0	-1.1	0.2006	0	1.11	0.065	1										-1.1	0.0583	0	-1.03	0.7829	0	-1.02	0.7339	0	-1.03	0.5378	0	-1.02
ACP1	-1.1	0.3716	1	1.09	0.4963	1	1.08	0.3062	1	1.51	0.185	1				-1.56	0.0191	1	1.16	0.0162	1	-1.2	0.0004	1	-1.39	1.04e-07	1	1.08	0.3305	1	1.04	0.5851	1	-1.08	0.26	1	1.31	0.0366	1	1.02	0.9229	1	1.08	0.24881	1	1.36	0.0001	1	1.12
ACP2	1.01	0.9211	1	-1.29	0.0275	1	-1.33	0.1044	1	-1.14	0.7557	1	5.63	0.0075	1	-1.36	0.1337	1	-1.01	0.9224	1	-1.08	0.1693	1	1.03	0.5951	1	1.04	0.7317	1	1.12	0.2302	1	-1.71	5.17e-05	1	1.86	8.13e-07	1	-1.06	0.8065	1	-1.25	0.0537	1	-1.36	0.0076	1	-1.42
ACP5	-4.76	4.51e-06	1	1.03	0.868	1	-3.62	1.97e-06	1	-1.76	0.0425	1				-1.06	0.7285	1	-1.09	0.0949	1	1.19	0.0012	1	1.06	0.2743	1	-1.02	0.9753	1	1.69	0.3105	1	1.02	0.9654	1	1.17	0.272	1	1.01	0.9275	1	-1.06	0.2665	0	-1.04	0.3504	0	-1.06
ACP6				-1.16	0.1637	1	1.46	0.0034	1	1.11	0.6894	1				1.15	0.6453	1	1.01	0.8267	1	-1.32	5.72e-06	1	-1.4	2.55e-07	1										-1.22	0.0452	1	1.08	0.6982	0	-1.04	0.6121	1	-1.13	0.0885	1	-1.19
ACPL2				-1.48	0.0414	1	1.34	0.1413	1										1.01	0.7915	1	1.12	0.1096	1	1.18	0.0281	1													-1.09	0.5839	0	1.3	0.0014	1	1.29	0.0008	1	1.15
ACPP	1.9	0.0101	1	1.04	0.7727	1	1.83	0.0026	1	1.05	0.8319	1				1.55	0.1146	1	-1.07	0.3396	1	1.09	0.1539	1	1.08	0.2838	1	2.07	0.3288	1	-1.69	0.3041	1	2.52	0.0815	1	-1.13	0.4005	1	1.07	0.9116	0	-1.08	0.1995	0	-1.07	0.2675	0	-1.07
ACPT				1.23	0.0133	1	-1.03	0.7341	1										-1.11	0.1363	1	-1.08	0.2701	1	-1.13	0.0712	1													-1.08	0.6857	0	1.45	0.014	1	1.15	0.2648	1	1.26
ACR	1.34	0.1366	1	1.13	0.0431	1	1.2	0.0071	1	1.64	0.1568	0				1.22	0.6959	0	1.12	0.0405	1	1.22	0.0005	1	1.04	0.4158	1	-1.01	0.9681	1	-1.06	0.8599	1	-1.12	0.7251	1	-1	0.9784	1	-1.4	0.0484	0	1.08	0.2796	0	-1.09	0.1989	0	-1.03
ACRBP				1.01	0.9002	1	1.08	0.4839	1										1.09	0.1664	1	1.16	0.0096	1	-1.08	0.142	1													1.08	0.6014	0	-1.05	0.4236	0	-1.02	0.7415	0	-1.02
ACRC				1.19	0.1047	1	1.47	0.0026	1										-1.16	0.0112	1	-1.27	0.0002	1	-1.26	0.0002	1													1.43	0.103	0	1	0.9573	1	-1.12	0.0565	1	-1.18
ACRV1	1.13	0.783	0	1.06	0.1134	1	-1.02	0.6086	1	-1.17	0.5819	1				-1.07	0.7172	1	1.13	0.1116	1	1.17	0.0044	1	1.27	0.0014	1	-2.26	0.2685	0	-2.18	0.239	0	2.41	0.1864	0	-1.11	0.1107	1	-1.03	0.8635	0	1.11	0.2141	0	-1.04	0.5554	0	1.08
ACSBG1	-1.78	0.3071	1	-1.07	0.0301	1	-1.06	0.1041	1	1.7	0.3422	0				1.67	0.1821	1	1.14	0.0535	1	1.17	0.0594	1	1.09	0.2738	1	1.48	0.5362	1	-2.8	0.0852	1	1.27	0.6701	1	-1.12	0.3134	1	-1.12	0.3541	0	1.03	0.6776	0	1.02	0.8067	0	-1.02
ACSBG2				-1.01	0.838	1	-1.11	0.0736	1	-1.07	0.7737	0							-1.09	0.2962	1	1.04	0.6069	1	1.35	0.0009	1										-1.06	0.3183	0	-1.01	0.9034	0	1.03	0.6704	0	1.01	0.8339	0	1.05
ACSF2				-1.14	0.2986	1	-1.28	0.0774	1	-1.94	0.0328	1							1.04	0.4704	1	-1.09	0.1053	1	-1.17	0.0048	1										1.18	0.0517	1	1.16	0.2153	1	-1.44	0.0155	1	-1.09	0.5005	1	1.01
ACSF3				-1.17	0.144	1	1.1	0.5588	1										-1.13	0.018	1	-1.03	0.5559	1	-1.15	0.0032	1													-1.06	0.6363	1	1.29	0.0102	1	-1.2	0.0347	1	1.08
ACSL1	3.7	1.41e-05	1	1.74	0.0803	1	1.3	0.4227	1	1.55	0.0792	1	4.2	0.0059	1	5.37	0.0038	1	1.08	0.2199	1	-1.09	0.1903	1	-1.03	0.6718	1	1.76	0.3795	1	1.26	0.6857	1	-1.5	0.4778	1	1.04	0.7801	1	1.23	0.3061	1	-1.01	0.9266	0	-1.01	0.8502	0	1.11
ACSL3	-1.2	0.2582	1	-1.42	0.1053	1	1.17	0.4838	1	-2.05	0.0345	1				-1.53	0.1684	1	1.07	0.235	1	-1.1	0.0792	1	-1.24	0.0002	1	-1.38	0.0519	1	1.12	0.4114	1	-2.28	3.39e-05	1	1.75	0.0014	1	1.29	0.1151	1	1.43	0.0049	1	1.28	0.0252	1	1.25
ACSL4	1.1	0.7352	1	1.08	0.4913	1	1.02	0.8778	1	-1.1	0.7404	1				-1.67	0.0211	1	-1.03	0.6666	1	1.15	0.1321	0	-1.35	0.0021	1	-1.63	0.0622	1	-1.07	0.7452	1	1.02	0.9211	1	1.91	0.0074	1	1.06	0.8175	1	-1.21	0.1458	1	1.22	0.1044	1	1.35
ACSL5				-1.05	0.7721	1	-2.37	0.0002	1	-1.58	0.1925	1				-1.49	0.0491	1	-1.03	0.6378	1	-1.08	0.1397	1	-1.21	0.0002	1										1.13	0.2218	1	1	0.9992	1	1.36	0.0042	1	1.34	0.0029	1	1.22
ACSL6	1.25	0.6048	1	1.16	0.5495	1	-1.75	0.0472	1	1.5	0.3527	0							-1.12	0.1292	1	1.13	0.254	1	1.18	0.1142	1	-1.57	0.4402	1	-2.18	0.1494	1	5.49	0.0052	1	-1.13	0.1627	1	-1.17	0.5419	0	1.08	0.2194	0	1.07	0.2495	0	1.07
ACSM1	3.2	0.0195	1	1.15	0.2711	1	1.16	0.2511	1	1.63	0.487	0	-7.22	0.0063	1				1.09	0.2058	1	1.16	0.0353	1	-1.05	0.4426	1	2.39	0.1039	0	-1.03	0.9435	0	1.49	0.3869	0	1.16	0.0162	0	1.08	0.6439	0	1.13	0.0378	0	1.08	0.1204	0	1.09
ACSM2A	1.4	0.5206	1	-1.02	0.5178	1	-1.09	0.0422	1	-1	0.9944	0							1.13	0.0597	0	1.15	0.031	0	1.14	0.0396	0	1.37	0.6712	1	-2.24	0.2311	1	1.84	0.3582	1	1.14	0.1248	0	-1.09	0.5402	0	1.07	0.165	0	-1.01	0.797	0	1.03
ACSM2B				-1.01	0.8957	1	-1.16	0.0179	1	-1	0.9944	0							1.13	0.0597	0	1.15	0.031	0	1.05	0.4465	0										1.14	0.1248	0	-1.09	0.5402	0	-1.13	0.1521	0	-1.09	0.2462	0	-1.06
ACSM3	-1.47	0.3073	1	1.09	0.3717	1	-1.1	0.3509	1	1.35	0.177	0	-4.59	0.0086	1	-1.87	0.0017	1	1.08	0.2984	1	-1.2	0.0114	1	-1.48	5.18e-06	1	1.22	0.6737	1	-1.39	0.1515	1	1.87	0.0125	1	-1.1	0.1729	0	-1	0.9776	0	-1.28	0.0002	1	1.13	0.1877	0	-1.32
ACSM5				2.44	0.0002	1	-1.86	0.0077	1	2.49	0.0143	1							-1.1	0.0717	1	-1.05	0.3822	0	-1.08	0.1462	1										-1.09	0.2404	1	1.1	0.5492	0	1.27	0.0091	1	1.09	0.2683	1	1.14
ACSS1				-1.46	0.1158	1	1.46	0.1365	1										-1.18	0.0062	1	1.17	0.0082	1	1.15	0.0183	0													-1.08	0.766	0	-1.57	0.0006	1	-1.31	0.0113	1	-1.57
ACSS2				-1.11	0.35651	1	1.37	0.0358	1										1.13	0.0728	1	-1.03	0.6947	1	-1.17	0.0261	1													-1.06	0.4655	1	-1.33	0.0002	1	-1.14	0.0195	1	-1.45
ACSS3				-1.06	0.176	1	-1.07	0.1222	1	1.04	0.8653	0							-1.04	0.4748	0	1.09	0.0979	0	1.04	0.623	1										-1.03	0.7137	0	-1.19	0.3627	0	1.15	0.0355	0	1.03	0.5844	0	1.05
ACTA1	1.72	0.1322	1	1.34	1.38e-05	1	-1.04	0.4335	1	-1.52	0.166	0				1.28	0.5632	1	-1.1	0.1346	1	1.17	0.0166	1	1.03	0.6656	1	-1.03	0.9273	1	-1.4	0.1951	1	1.84	0.0281	1	-1.04	0.6195	1	-1.15	0.4452	1	1.15	0.0178	0	-1.06	0.2398	0	-1.11
ACTA2	-1	0.9978	1	2.24	0.0025	1	1.29	0.3096	1	1.43	0.25161	0	8.36	0.0459	1	1.09	0.6073	1	-1.2	0.076	1	1.13	0.2094	1	1.16	0.1517	1	-2.77	0.2258	1	2.02	0.3452	1	1.15	0.8444	1	1.56	0.0242	1	1.11	0.8001	1	1.03	0.7453	1	-1.06	0.3947	1	-1.18
ACTB	1.72	0.0053	1	1.56	0.0049	1	-2.06	0.0109	1	-1.24	0.4007	1				1.71	0.0579	1	1.01	0.77181	1	-1.03	0.44911	1	-1.05	0.192611	1	1.11	0.386	1	-1.09	0.44	1	-1.17	0.1735	1	-1.22	0.3511	1	1.03	0.8364	1	1.08	0.2903	1	-1.06	0.2748	1	1.13
ACTBL2				1.13	0.5022	1	-2.15	0.0008	1																															1.03	0.8618	0	1.02	0.7294	0	1.01	0.9277	0	-1.06
ACTBL3																																								1.03	0.8966	1
ACTC1	-1.02	0.9631	1	1.44	0.001	1	-2.14	0.0064	1	-1.33	0.3207	1				-1.24	0.5528	1	-1.02	0.7267	1	-1	0.9424	1	-1.1	0.078	1	1.32	0.5721	1	1.61	0.2846	1	1.88	0.1596	1	-1.04	0.4589	1	1.06	0.7943	0	-1.09	0.0923	0	-1.03	0.5374	0	-1.02
ACTG1	-1.08	0.4546	1	-1.1	0.6521	1	-3.15	0.0003	1	-1.49	0.1163	1				1.49	0.0555	1	-1.03	0.484	1	-1.06	0.2214	1	-1.19	0.0004	1	-1.13	0.191	1	-1.11	0.2016	1	1	0.9925	1	-1.17	0.0033	1	-1.02	0.9073	1	1.16	0.0156	1	-1.03	0.5523	1	1.02
ACTG2	1.35	0.3376	0	1.15	0.009	1	-1.01	0.9029	1	1.04	0.8592	1				1.04	0.8334	1	-1.06	0.3445	1	1.2	0.0074	1	-1.04	0.4407	1	1.44	0.645	0	2.26	0.2573	0	3.51	0.092	1	-1.02	0.7983	1	-1.01	0.8986	0	1.09	0.1384	0	1.03	0.5953	0	1.06
ACTL6A	1.17	0.2414	1	-1.11	0.1753	1	1.39	0.0008	1	-1.29	0.3421	1				-1.81	0.0044	1	-1.02	0.6858	1	1.05	0.3296	1	-1.09	0.1011	1	-1.1	0.4009	1	1.08	0.4566	1	-1.22	0.0592	1	1.17	0.2925	1	1.12	0.7173	0	1.11	0.1626	1	1.24	0.0039	1	1.5
ACTL6B	3.38	0.0021	1	1.07	0.3616	1	-1.22	0.0177	1	1.7	0.0721	0				1.62	0.1741	0	-1.12	0.0795	1	1.11	0.0953	1	1.23	0.0019	1	-1.25	0.6698	1	-1.29	0.5867	1	1.13	0.7946	1	1.22	0.0195	1	1.06	0.64	0	1.04	0.4913	0	1	0.9514	0	1.04
ACTL7A				1.11	0.1813	1	-1.03	0.7382	1	-1.01	0.9537	0				-1.03	0.8772	0	-1.19	0.0127	1	1.06	0.3461	1	1.02	0.8137	1										-1.09	0.2697	1	-1.02	0.9524	0	-1.03	0.5842	0	1.06	0.2664	0	1.08
ACTL7B				-1.03	0.5147	1	-1.15	0.0102	1	-2.01	0.067	0				3.07	0.009	0	1.08	0.2048	1	1.21	0.0043	1	1.08	0.1887	1										1.12	0.1185	1	-1.1	0.6127	0	-1.01	0.9042	1	-1.19	0.0385	1	-1.1
ACTL8	-1.04	0.8699	1	-1.05	0.1554	1	-1.09	0.039	1	-1.29	0.3713	0							1.02	0.6765	1	1.02	0.6678	1	1	0.9766	1	-1.02	0.9283	1	-1.1	0.563	1	-1.25	0.1769	1	1.03	0.7253	1	-1.03	0.8834	0	-1.13	0.156	0	1.03	0.6758	0	-1.01
ACTL9																			1.06	0.4647	1	1.07	0.4085	1	-1.11	0.2295	1																1.05	0.4659	0	1.04	0.4736	0	1.04
ACTN1	-1.33	0.2558	1	-1.23	0.2939	1	-1.72	0.0167	1	-1.96	0.0179	1				2.14	0.0185	1	1.14	0.0377	1	-1.15	0.0091	1	-1.33	3.42e-05	1	1.18	0.0298	1	-1.11	0.2972	1	1.21	0.075	1	-1.51	0.0646	1	-1.06	0.5061	1	1.64	0.0054	1	1.1	0.5132	1	1.83
ACTN2	1.22	0.6661	1	1.95	0.001	1	1.13	0.4979	1	-2.18	0.0982	0				2.04	0.0233	0	-1.2	0.0279	1	1.5	2.71e-05	0	1.24	0.0128	0	-1.54	0.3421	0	1.88	0.129	0	1.95	0.1097	0	-1.17	0.0557	1	-1.03	0.7896	0	-1.02	0.716	0	-1.01	0.8014	0	1.04
ACTN3	-1.52	0.3119	1	1.06	0.7204	1	-1.48	0.0438	1	-1.47	0.2355	0				-1.39	0.3252	1	-1.02	0.7656	1	-1.01	0.9009	1	1.07	0.2267	1	1	0.9935	0	-1.11	0.7558	1	1.36	0.3849	1	-1.06	0.4747	1	-1.08	0.6866	0	1.01	0.8535	0	-1.01	0.8049	0	-1.03
ACTN4	-1.49	0.0425	1	1.08	0.2669	1	1.06	0.532	1	1.18	0.6186	1				1.31	0.1611	1	1.17	0.007	1	-1.07	0.2151	1	-1.43	4.05e-07	1	1.36	0.0476	1	1.21	0.1488	1	1.37	0.0257	1	-1.55	0.0173	1	-1.06	0.6017	1	-1.18	0.1192	1	-1.2	0.0599	1	1.35
ACTR10				1.29	0.0197	1	1.19	0.1236	1	1.08	0.7234	1							1	0.9437	1	-1.07	0.174	1	-1.31	8.85e-06	1										1.2	0.1533	1	1.09	0.4939	1	-1.06	0.4113	1	1.02	0.7926	1	-1.1
ACTR1A	-1.38	0.011	1	-1.07	0.4383	1	1.22	0.1035	1	-1.05	0.8089	1				1.48	0.0486	1	1.04	0.4188	1	-1.14	0.0231	1	-1.14	0.0162	1	1.1	0.4116	1	-1.02	0.8214	1	1.06	0.5484	1	1.06	0.4981	1	-1.07	0.4599	1	1.09	0.2547	1	1.2	0.0198	1	-1.01
ACTR1B	1.54	0.1593	1	-1.15	0.1644	1	1.09	0.4097	1	-1.44	0.1114	1				1.05	0.7449	1	1.09	0.1149	1	-1.11	0.0795	1	-1.21	0.002	1	1.04	0.8566	1	-1.02	0.9135	1	-1.34	0.1297	1	-1.09	0.2075	1	1.14	0.4282	1	-1.11	0.1644	1	-1.16	0.0391	1	-1.18
ACTR2	-1.41	0.0262	1	1.16	0.1075	1	-2.47	9.77e-08	1	-1.91	0.1271	1				-1.31	0.2714	1	-1.13	0.146	0	-1.22	0.0071	1	-1.4	2.56e-05	1	-1.19	0.3916	1	-1.14	0.1099	1	-1.67	1.4e-05	1	-1.22	0.03591	1	-1.03	0.8877	1	1.11	0.1188	1	1.25	0.0014	1	1.06
ACTR3	1.23	0.175	1	1.17	0.3312	1	-1.49	0.0089	1	-1.41	0.1315	1				-1.12	0.454	1	-1.19	0.0873	1	-1.35	0.0058	1	-1.47	0.0006	1	-1.04	0.6956	1	1.08	0.4252	1	-1.25	0.0311	1	1.24	0.0767	1	1.06	0.7567	1	-1.15	0.1636	0	-1.09	0.3403	0	1.19
ACTR3B				-1.34	0.0256	1	1.39	0.0005	1	1.06	0.8146	0				1.29	0.5494	1	1.06	0.3616	1	-1.08	0.1807	1	-1.01	0.9253	1										-1.14	0.167	1	-1.01	0.9582	0	1.22	0.0139	0	1.15	0.0507	0	-1.06
ACTR3C																			1.1	0.0816	1	-1.02	0.7062	1	-1.07	0.2262	1
ACTR5				-1.03	0.6737	1	1.16	0.0418	1	-1.21	0.5096	1							-1.07	0.2457	1	-1.1	0.1098	1	1.01	0.7764	1										-1.05	0.5513	1	-1.05	0.7837	0	1.1	0.1927	1	-1.16	0.0344	1	-1.02
ACTR6				1.17	0.0635	1	1.35	0.002	1	1.51	0.0913	1							1.01	0.899	0	-1.13	0.0574	1	-1.17	0.0164	1										1.09	0.6961	1	1.45	0.1307	0	-1.42	0.0151	1	1.1	0.403	1	1.06
ACTR8				-1.34	0.0005	1	-1.17	0.042	1	-1.39	0.1386	1							-1.15	0.0128	1	-1.09	0.1394	1	-1.08	0.159	1										1.04	0.7294	1	-1.09	0.6549	1	1.13	0.0925	1	-1.06	0.37	1	1.09
ACTRT1				-1.05	0.0466	1	-1.08	0.007	1																															-1.06	0.5878	0	1.12	0.1308	1	-1.04	0.5239	0	-1
ACTRT2				1.17	0.0237	1	-1.11	0.1397	1										1.03	0.6302	1	1.07	0.2743	1	1.07	0.2478	1													-1.1	0.4605	0	1.02	0.7901	0	-1.06	0.337	0	-1.06
ACVR1	-1.5	0.0285	1	-1.01	0.933	1	1.01	0.9204	1	1.16	0.5479	1				-1.96	0.0771	1	1.07	0.3037	1	-1.23	0.0029	1	-1.33	0.0001	1	-1.02	0.9356	1	-1	0.981	1	-1.8	0.0112	1	1.11	0.4898	1	1.02	0.9361	1	-1.51	0.0162	1	1.03	0.8562	1	1.1
ACVR1B	2.68	0.0023	1	1.38	0.0026	1	-1.09	0.3662	1	2.01	0.0117	0				-1.2	0.5127	1	-1.14	0.0523	1	1.1	0.1412	1	-1.5	0.0001	1	2.19	0.2635	1	-2.13	0.2295	1	2.47	0.1543	1	1.2	0.1878	1	1.22	0.4112	1	1.13	0.1187	0	1.09	0.0907	1	1.05
ACVR1C				1.19	0.0373	1	1.47	0.0002	1										-1.08	0.2667	1	1.03	0.6813	1	1.25	0.0043	1													-1.1	0.6421	0	1.04	0.5835	0	1.06	0.3673	0	1.02
ACVR2A	-1.21	0.456	1	-1.03	0.7728	1	-1.43	0.0096	1	-1.09	0.6903	1				-1.26	0.2795	1	-1.13	0.1177	1	-1.38	0.0002	1	-1.33	0.0008	1	1.21	0.6076	1	-1.01	0.9693	1	1.21	0.5757	1	1.09	0.4319	1	1.25	0.5177	1	1.33	0.0124	1	1.12	0.2461	1	1.21
ACVR2B	-1	0.9924	1	-1.32	0.0149	1	1.17	0.0267	1	-1	0.9968	1				-1.12	0.6458	1	1.07	0.2204	1	-1.19	0.0063	1	-1.31	6.74e-05	1	1.05	0.8949	1	-1.19	0.6117	1	-2.27	0.0319	1	-1.12	0.3632	1	-1.13	0.6297	0	-1.14	0.0711	0	-1.1	0.1636	0	-1.13
ACVRL1	-1.51	0.2372	1	-1.16	0.3816	1	4.83	6.73e-08	1	-1.19	0.7642	0				-1.3	0.372	0	1.09	0.1753	1	1.07	0.22541	1	1.21	0.004	1	-1.2	0.6592	1	2.38	0.0335	1	2.41	0.0316	1	1.2	0.009	1	1.01	0.9822	1	1.05	0.4089	0	1.11	0.0628	0	1.01
ACY1	2.34	0.0032	1	1.01	0.8997	1	-1.08	0.4288	1	-2.31	0.0042	1				-1.28	0.3336	1	1.13	0.0182	1	-1.17	0.0056	1	-1.38	9.81e-07	1	1.08	0.6908	1	-1.05	0.7582	1	-1.14	0.4339	1	-1.08	0.3104	1	-1.16	0.4476	1	-1.14	0.1061	1	1.04	0.6016	1	-1.02
ACY3				1.05	0.1844	1	-1.04	0.2775	1										1.1	0.0498	1	1.12	0.0243	1	1.06	0.3091	1													-1.17	0.4834	0	-1.08	0.2773	0	-1.05	0.4034	0	-1.14
ACYP1	-1.58	0.0021	1	-1.33	0.0011	1	2.55	1.02e-09	1	1.26	0.3923	1				-1.59	0.0598	1	1.05	0.4011	1	-1.21	0.0036	1	1	0.985	1	-1.09	0.5608	1	-1.04	0.7546	1	-1.04	0.7855	1	-1.32	0.0862	1	-1.04	0.8429	0	-1.37	0.0009	1	1.28	0.0028	1	-1.23
ACYP2	-2.37	0.0195	1	1.18	0.1662	1	1.71	4.16e-05	1	1.37	0.2666	1				-1.69	0.032	1	1.02	0.7719	1	-1.06	0.3831	1	-1.27	0.0016	1	1.02	0.9616	1	1.94	0.1091	1	-1.78	0.1585	1	1.18	0.3258	1	1.1	0.6591	0	-1.06	0.4867	1	-1.21	0.0143	1	-1.15
ADA	5.8	1.45e-06	1	1.09	0.8162	1	4.76	0.0013	1	1.34	0.4291	1				-1.4	0.3638	1	-1.13	0.0362	1	-1.08	0.2741	1	-1.08	0.2784	1	1.09	0.5145	1	1.14	0.4284	1	-1.05	0.6866	1	1.41	0.0036	1	1.41	0.4238	1	-1.07	0.3945	1	1.21	0.0167	1	-1.12
ADAD1				-1.61	0.1686	1	-1.64	0.1775	1										-1.11	0.1473	1	1.09	0.1642	0	1.53	3.08e-06	1													-1.02	0.8672	0	1.04	0.4595	0	1.01	0.8592	0	1.05
ADAD2				1.2	0.2054	1	-1.62	0.005	1										1.08	0.1827	1	1.11	0.0793	1	1.02	0.7849	1													-1.19	0.2655	1	-1.06	0.3263	0	1	0.9828	0	-1.03
ADAL				-1.04	0.8075	1	2.42	0.0002	1										-1.1	0.0489	1	1.04	0.3596	1	1.13	0.0137	1													1.16	0.4953	0	1	0.9799	0	-1.03	0.7033	0	-1
ADAM10	1.92	0.1918	1	-1	0.9798	1	-1.04	0.6519	1	-2.19	0.1268	1	-2.37	0.0243	1				1.07	0.3299	1	-1.17	0.0231	1	-1.09	0.1198	1	1.78	0.4873	1	-1.2	0.5027	1	2.77	0.181	0	-1.06	0.6353	1	1.03	0.8903	1	1.05	0.4563	0	-1.03	0.5554	0	1.02
ADAM11	-1.14	0.7149	1	-1.07	0.1515	1	-1.1	0.0624	1	-1.06	0.7753	0				-1.02	0.9403	0	1.27	0.0017	1	1.3	0.0007	1	-1.09	0.0658	1	1.47	0.4735	1	-1.01	0.9814	1	1.77	0.2479	1	-1.2	0.0624	1	-1.09	0.5954	0	-1.01	0.8452	0	-1.02	0.7558	0	1
ADAM12	1.55	0.334	1	-1.15	0.7523	1	-6.44	0.0008	1	-13.01	5.44e-05	1				1.34	0.3458	1	-1.1	0.119	1	1.27	0.0019	0	1.42	0.0002	1	2.17	0.1649	1	3.35	0.0237	1	4.34	0.0083	1	-1.15	0.1133	0	-1.04	0.8746	0	-1.07	0.2485	0	-1.09	0.1235	0	-1.1
ADAM15	-1.23	0.1347	1	1.12	0.2443	1	-3.46	7.97e-10	1	-1.57	0.5307	1				-1.89	0.223	1	1.04	0.5259	1	-1.08	0.2247	1	-1.22	0.0031	1	1.16	0.143	1	1.05	0.5691	1	-1.04	0.652	1	-1.02	0.8624	1	-1.01	0.9631	1	1.18	0.0916	1	1.35	0.0027	1	1.16
ADAM17	2.3	0.0067	1	1.6	0.0037	1	-1.31	0.0326	1	1.38	0.1836	1				-1.33	0.2501	1	-1.16	0.0832	1	-1.24	0.012	1	-1.2	0.01481	1	2.34	0.0413	1	1.24	0.1505	1	-1.67	0.0033	1	1.06	0.48431	1	1.29	0.3426	1	1.33	0.0227	1	1.08	0.479	1	1.16
ADAM18	-1.22	0.7276	0	1.05	0.4671	1	1.06	0.4143	1	-1.09	0.813	0				1.29	0.3173	1	-1.12	0.0293	0	-1.15	0.009	0	1.1	0.1897	1	1.23	0.7167	0	2.26	0.1232	0	-1.34	0.566	0	-1.03	0.5303	0	-1.01	0.9543	0	1.07	0.2366	0	1.09	0.1122	0	1.05
ADAM19	-1.38	0.0592	1	1.33	0.2622	1	1.46	0.1684	1	1.37	0.404	1	2.75	0.0425	1	1.33	0.1934	1	1.05	0.4083	1	1.16	0.0257	1	1.42	5.21e-06	1	1.17	0.7776	1	-1.03	0.9543	1	1.59	0.3464	1	-1.91	9.14e-07	1	-1.06	0.7233	0	1.76	6.57e-06	1	-1.1	0.2174	1	1.64
ADAM2	-1.08	0.8958	1	1.05	0.0688	1	1.02	0.5875	1	-1.11	0.8768	0				-1.7	0.3089	0	1.08	0.2347	0	1.04	0.5332	0	1.08	0.2335	0	1.31	0.8133	0	-1.19	0.8665	0	-2.11	0.4693	0	1	0.9974	0	-1.05	0.6506	0	1	0.9804	0	-1.02	0.7786	0	-1.06
ADAM20	1.59	0.0254	1	1.14	0.0785	1	-1.01	0.9332	1	-1.68	0.059	1				1.37	0.148	1	-1.11	0.1478	1	1.02	0.77991	1	1.18	0.0257	1	1.01	0.9829	1	-1.21	0.6762	1	1.97	0.145	1	1.02	0.786	0	-1.21	0.3146	0	-1.05	0.3891	0	-1.05	0.3351	0	-1.05
ADAM21	3.97	0.023	1	1.13	0.2191	1	1.3	0.0176	1	1.01	0.9734	1				1.03	0.9016	1	-1.14	0.0384	1	1.07	0.2924	1	1.2	0.0059	1	1.28	0.7682	0	-4.98	0.0477	1	5.46	0.0379	1	-1.05	0.3441	0	-1.12	0.5733	0
ADAM21P																																								-1.07	0.7565	0
ADAM21P1										1.01	0.9734	1				1.03	0.9016	1	-1.14	0.0384	1	1.07	0.2924	1	1.2	0.0059	1										-1.05	0.3441	0				1.13	0.1146	1	-1.01	0.8935	0	1.06
ADAM22	-1.28	0.5504	0	1.19	0.1579	1	1.38	0.02	1	-1.6	0.071	1	-10.53	0.0003	1	1.18	0.6783	0	-1.13	0.0556	0	-1.09	0.2145	1	1.67	0.0013	1	1.44	0.5565	1	-1.34	0.5912	1	4.6	0.0032	1	1.09	0.1399	0	1.01	0.9336	0	1.13	0.1085	0	1.06	0.3543	0	1.15
ADAM23	1.32	0.5091	1	1.04	0.8166	1	-2.41	0.0003	1	-1.5	0.3159	1				1.04	0.838	1	-1.1	0.0756	1	-1.26	0.0113	1	1.38	7.41e-05	1	1.2	0.6526	0	1.35	0.4176	0	1.83	0.1171	1	-1.06	0.4275	1	-1.03	0.8824	0	-1.06	0.4335	1	1.02	0.7593	1	-1.05
ADAM28	-1.48	0.142	1	1.08	0.2982	1	1.14	0.0907	1	-5.16	0.0007	0				-3.84	0.0098	1	-1.29	0.0426	1	-1.24	0.0871	1	1.2	0.147	1	-1.76	0.4308	0	-1.13	0.8461	0	3.65	0.0583	0	-1.38	0.1207	1	-1.01	0.9694	1	-1.11	0.1657	1	-1.21	0.0143	1	-1.25
ADAM29				1.08	0.2266	1	-1.05	0.4802	1	-1.04	0.9172	0				1.04	0.9263	0	-1.09	0.3343	0	1.21	0.0358	0	1.43	0.0002	0										-1.01	0.8955	0	-1.15	0.3179	0	1.03	0.6908	0	1.02	0.7615	0	1.03
ADAM30				-1	0.877	1	-1.02	0.5544	1	-1.07	0.8059	0				1.12	0.8118	0	1.11	0.2373	1	1.07	0.4037	1	1.03	0.7151	1										-1.2	0.0401	1	-1.08	0.5514	0	1.03	0.6633	0	-1.02	0.686	0	-1
ADAM32				1.09	0.0274	1	-1.05	0.1852	1										-1.09	0.1868	1	1.1	0.1341	1	1.21	0.0054	1													1.18	0.2181	0	1.06	0.353	0	-1.08	0.0869	0	-1.06
ADAM33				1.22	0.0873	1	-1.2	0.1405	1										-1.07	0.1647	1	1.1	0.1387	0	-1.09	0.1612	0													-1.02	0.8818	0	1.23	0.0781	1	-1.05	0.3565	0	1.09
ADAM3A	3.03	0.066	1							-1.5	0.5337	0	2.75	0.0434	1				1.07	0.219	0	1.13	0.0456	0	-1.05	0.3716	0	3.58	0.0345	0	2.54	0.0764	0	2.15	0.1369	0	-1.04	0.408	0	1.03	0.7907	0	1.17	0.0076	0	1.09	0.0782	0	1.05
ADAM5P	1.6	0.3341	0	-1.02	0.328	1	-1.04	0.1195	1	-1.16	0.7485	0							-1.13	0.1423	1	1.18	0.0356	1	1.37	0.0003	1	-1.51	0.6005	0	-1.79	0.4098	0	3.12	0.1215	0	-1.07	0.269	0	1.06	0.5669	0	1.03	0.5809	0	1.07	0.2196	0	1.08
ADAM6				1.14	0.1011	1	-1.1	0.002	1										-1.05	0.4388	1	1.12	0.0791	1	1.03	0.6773	1													1	0.9616	0	1.03	0.5534	0	1.03	0.6146	0	1.01
ADAM7	1.8	0.1214	0	1.02	0.8055	1	-1.05	0.427	1	2.29	0.0843	0							-1.05	0.3052	0	1.16	0.0751	1	1.41	0.0002	1	-1.13	0.8517	0	-4.08	0.0334	0	1.98	0.2683	0	1.05	0.4375	0	-1.09	0.3986	0	1.01	0.9293	0	1.12	0.1462	0	1.02
ADAM8	-1.89	0.0047	1	-1.12	0.5568	1	4.87	2.98e-07	1	1.8	0.0502	1				1.72	0.0104	1	1.1	0.138	1	1.01	0.859	1	1.14	0.0337	1	1.07	0.8215	1	-1.95	0.0287	1	1.37	0.2629	1	-1.39	0.0088	1	-1.03	0.8605	1	-1.05	0.4949	1	-1.19	0.0163	1	-1.05
ADAM9	-1.42	0.0838	1	-1.13	0.438	1	-1.5	0.0017	1	-1.66	0.0641	1				1.42	0.2322	1	1.16	0.0227	1	-1.08	0.1368	1	1.17	0.0129	1	-1.3	0.3652	1	1.44	0.1645	1	-1.21	0.4551	1	1.67	0.0127	1	1.06	0.8039	1	1.12	0.5658	1	1.27	0.1821	1	1.05
ADAMDEC1	5.38	0.0005	1	1.38	0.0178	1	-1.12	0.3895	1	2.27	0.2248	1	11.51	0.0014	1	-1.68	0.1846	1	-1.07	0.2042	0	1.18	0.0032	0	1.19	0.0022	0	1.5	0.6294	1	1.73	0.4671	1	1.69	0.4867	1	-1.12	0.0541	0	1.07	0.8134	1	1.07	0.3274	0	1.08	0.2216	0	1.02
ADAMTS1				-1.06	0.0826	1	1.03	0.2641	1	1.56	0.488	0				-3.98	0.0007	1	1.06	0.3199	0	1.05	0.4621	0	1.08	0.2164	1										-1.26	0.1044	1	-1.07	0.735	0	-1.02	0.8093	0	-1.08	0.2486	0	1.03
ADAMTS10				-1.11	0.1511	1	-1.3	0.0023	1										1.09	0.15551	1	1.16	0.0157	1	1.13	0.084	1													-1.18	0.294	0	1.06	0.5239	0	-1.02	0.8388	0	-1.02
ADAMTS12				1.04	0.1965	1	1.05	0.1892	1	-1.06	0.8287	1				1.14	0.4262	1	-1.1	0.0932	1	1.14	0.0223	1	1.08	0.1392	1										1.07	0.3545	1	1.03	0.9202	0	-1.03	0.5762	0	-1.08	0.1478	0	-1.06
ADAMTS13				1.34	0.0035	1	2.58	4.1e-05	1	-1	0.9895	0				1.07	0.8497	1	-1.04	0.5299	1	1.11	0.0429	1	-1.09	0.223	1										1.05	0.6159	1	-1.11	0.4921	0	-1.07	0.1746	0	-1.1	0.0502	0	-1.1
ADAMTS14				-1.37	0.1839	1	-1.19	0.4973	1										1.1	0.0624	1	1.1	0.0689	1	-1.03	0.5884	1													-1.46	0.0509	0	-1.05	0.3475	0	-1.08	0.0957	0	-1.1
ADAMTS15				-1.04	0.3354	1	-1.1	0.0343	1										1.07	0.2914	1	1.26	0.0036	1	1.17	0.0325	1													-1.12	0.5427	0	1.09	0.1939	0	-1.05	0.4023	0	-1.05
ADAMTS16				-1.02	0.6366	1	-1.12	0.0309	1										-1.02	0.731	1	1.11	0.0783	1	1.05	0.3859	1													1.06	0.7768	0	1.05	0.4454	0	1	0.9336	0	-1.03
ADAMTS17				-1.08	0.0195	1	-1.1	0.0096	1										-1.34	0.0001	1	-1.09	0.2188	1	1.06	0.2331	1													-1.08	0.736	0	1.13	0.1067	1	1.06	0.4024	0	1.07
ADAMTS18				-1.04	0.169	1	1.1	0.1953	1										-1.16	0.0424	1	1.13	0.0613	1	1.42	3.79e-05	1													1.05	0.6116	0	1.08	0.2364	0	-1.07	0.2448	0	-1.01
ADAMTS19				-1.01	0.6509	1	-1.1	0.0056	1										1.06	0.5057	0	-1.05	0.3343	0	-1.02	0.7204	0													-1.14	0.4476	0	1.18	0.0095	0	1.06	0.2864	0	1.17
ADAMTS2	-1.04	0.8399	1	1.15	0.1618	1	1.24	0.0152	1	1.55	0.15	0				1.25	0.4516	1	-1.05	0.5399	1	1.17	0.0511	1	1.14	0.038	1	1.54	0.2601	1	-1.6	0.1745	1	2.27	0.0265	1	-1.12	0.2209	1	-1.19	0.3311	0	1.11	0.0854	0	1.09	0.1319	0	1.16
ADAMTS20				-1.05	0.0578	1	1.01	0.8145	1	1.17	0.5434	0							-1.09	0.1829	0	1.14	0.0813	0	1.13	0.1021	0										1.06	0.327	0	1.03	0.8376	0	1.02	0.6934	0	1.07	0.3345	0	-1.03
ADAMTS3	1.18	0.7724	1	-1.09	0.2707	1	-1.14	0.1105	1	1.16	0.6935	0							1.07	0.3424	0	1.08	0.2616	0	1.24	0.0051	0	3.13	0.0831	1	-1.31	0.631	1	1.42	0.5258	1	-1.02	0.7304	0	-1.08	0.6064	0	-1.09	0.1973	0	-1.04	0.4988	0	-1.15
ADAMTS4				1.18	0.3415	1	1.18	0.0191	1										-1.09	0.1124	1	-1	0.9984	1	1.03	0.5327	1													-1.12	0.4723	0	1.14	0.0607	0	1.07	0.2343	0	1.04
ADAMTS5				-1.15	0.0154	1	-1.16	0.0124	1	-1.54	0.0929	0				-1.39	0.3104	1	-1.06	0.459	1	1.09	0.3158	1	1.3	0.0034	1										-1.49	0.0752	0	1.54	0.0067	0	1.05	0.4938	0	1.08	0.2967	0	1.05
ADAMTS6				-1.03	0.3795	1	1.05	0.0253	1	1.26	0.678	0				-1.12	0.6645	1	-1.12	0.124	1	1.18	0.0045	0	1.21	0.0129	1										-1.01	0.8656	0	-1.11	0.7168	0	1.2	0.0072	0	1.09	0.1052	0	1.05
ADAMTS7				1.03	0.8557	1	-2.27	0.0003	1	-1.13	0.7797	0				1.44	0.1505	1	1.15	0.0377	1	1.15	0.0204	1	-1.28	0.0007	1										1.06	0.5608	1	-1.17	0.328	1
ADAMTS8				-1.03	0.3117	1	-1.05	0.1477	1	-3.35	0.0339	0				1.05	0.7961	1	1.03	0.6694	1	1.1	0.0591	1	1.07	0.4103	1										-1.12	0.1596	1	-1.11	0.5411	0	-1.13	0.0497	0	-1.11	0.0628	0	-1.11
ADAMTS9				-1.01	0.7655	1	1.11	0.0082	1	-1.04	0.8566	1				-1.06	0.7349	1	-1.16	0.0122	1	-1.1	0.1072	1	1.1	0.1693	1										-1.06	0.5093	0	-1.05	0.5716	0	1.01	0.9303	1	-1.02	0.7775	1	-1.04
ADAMTSL1				1.13	0.3027	1	-1.41	0.0122	1										-1.26	0.0041	1	1.1	0.1801	0	1.2	0.0126	0													-1.27	0.2599	0	1.08	0.3857	1	-1.08	0.1681	0	-1.09
ADAMTSL2	1.11	0.475	1	-1.15	0.0155	1	-1.21	0.0025	1	1.04	0.8981	0							-1.07	0.1577	1	1.08	0.0987	1	-1.05	0.3188	1	1.14	0.4794	1	1.18	0.3183	1	2.25	0.0002	1	1.22	0.0528	1	-1.08	0.6248	0	-1.03	0.7024	0	-1.02	0.7892	0	-1
ADAMTSL3	1.12	0.6662	1	1.07	0.2846	1	1.06	0.4239	1	1.22	0.4541	0							1.02	0.7777	0	1.08	0.2063	1	1.26	0.0004	1	-1.51	0.2953	1	-1.2	0.5927	1	1.52	0.2376	1	-1.06	0.2278	0	-1.04	0.837	0	-1.06	0.4281	0	-1.01	0.8705	0	-1
ADAMTSL4				-1.4	0.0145	1	-1.87	0.0007	1	-1.29	0.3923	1							-1.06	0.2426	1	1.07	0.3617	1	1.22	0.0117	1										1.35	0.0047	1	1.04	0.8483	0	1.13	0.074	1	-1.12	0.1404	1	1.18
ADAMTSL5				-1.13	0.3401	1	-1.66	0.0015	1										1.09	0.0635	1	1.02	0.6503	1	-1.04	0.4083	1													-1.18	0.3552	0	-1.07	0.3115	1	-1.32	0.0006	1	-1.35
ADAP1				-1.04	0.6526	1	-1.37	0.005	1	-1.5	0.0941	1				1.42	0.0553	1	1.14	0.0244	1	-1.14	0.0266	1	-1.44	3.55e-07	1										1.14	0.2915	1				1.02	0.7691	1	-1.14	0.097	1	-1.03
ADAP2				-1.16	0.2786	1	-1.31	0.0673	1	-1.11	0.6108	1				-1.01	0.9647	1	-1.04	0.4591	1	1.11	0.0442	1	1.13	0.0245	1										2.45	1.76e-10	1				1.52	6.65e-06	1	1	0.9944	0	1.37
ADAR	1.99	0.0001	1	1.93	0.0001	1	1.17	0.2915	1	1.56	0.0672	1	4.79	0.0009	1	1.05	0.7848	1	1.07	0.1923	1	-1.09	0.0854	1	1.26	7.83e-05	1	1.06	0.5337	1	1	0.9912	1	-1.23	0.035	1	1.41	0.0018	1	1.29	0.1069	1	-1.06	0.6703	1	1.22	0.0354	1	1.26
ADARB1	1.24	0.3118	1	1.02	0.50181	1	2.18	0.0003	1	-1.4	0.606	0				-3.05	0.0136	1	-1.24	0.0049	1	1.31	0.0002	1	1.19	0.0169	1	-1.04	0.7076	1	-1.11	0.3082	1	1.17	0.1165	1	-1.3	0.0649	1	-1.07	0.519	1	1.07	0.2132	0	1.08	0.1353	0	-1.11
ADARB2				1.08	0.1213	1	-1.02	0.6909	1	1.92	0.0678	0				1.25	0.4697	1	-1.08	0.1995	1	1.1	0.1703	1	1.05	0.3986	1										-1.17	0.0883	0	-1.02	0.869	0	1.01	0.9066	0	-1.06	0.317	0	-1.02
ADAT1				1.11	0.278	1	1.38	0.0041	1	1.02	0.9471	1				-1.82	0.0172	1	1.1	0.2905	1	-1.37	0.0011	1	-1.71	9.7e-07	1										-1.15	0.0985	1	1.33	0.0943	1	1.05	0.5728	1	1.13	0.1322	1	1.04
ADAT2				-1.11	0.2719	1	1.39	0.0054	1										-1.17	0.0181	1	-1.03	0.6622	1	-1.16	0.023	1													1.07	0.7957	0	1.25	0.0173	0	1.11	0.1779	0	1.17
ADAT3				-1.02	0.815	1	-1.24	0.0225	1										1.08	0.1769	1	1.14	0.0064	1	-1.11	0.0881	1													-1.19	0.3828	1	-1.25	0.0072	1	-1.01	0.8999	1	-1.11
ADC				1.07	0.621	1	3.37	6.57e-08	1										-1.08	0.1683	1	1.08	0.1506	1	-1.19	0.0022	1													1.19	0.1571	0	-1.08	0.2513	0	1.03	0.6116	0	-1.17
ADCK1				1.06	0.275	1	-1.06	0.2481	1										-1.08	0.1522	1	-1.02	0.6762	1	1	0.9826	1													1.13	0.2703	1	1.08	0.4006	1	1.09	0.2832	1	-1.04
ADCK2				-1.18	0.1944	1	-1.02	0.9063	1	2.22	0.0748	0							-1.02	0.7417	1	-1.13	0.0483	1	-1.3	3.22e-05	1										1.2	0.0645	1	-1.1	0.7637	1	-1.15	0.1073	1	1.02	0.7898	1	-1.42
ADCK4				-1.12	0.0008	1	-1.06	0.297	1	1.02	0.9642	0							-1.2	0.0082	1	-1.08	0.2395	1	1.13	0.0623	1										1.01	0.8505	0	1.1	0.4796	0	-1.44	0.0011	1	-1.37	0.0017	1	-1.67
ADCK5				-1.03	0.7754	1	-1.1	0.405	1										1.09	0.1208	1	-1.1	0.0913	1	-1.04	0.4426	1													-1.07	0.6144	0	1.02	0.7566	1	-1.05	0.4316	1	-1.06
ADCY1	1.2	0.3434	1	1.18	0.4669	1	-1.16	0.5488	1	-1.5	0.4451	0							1.15	0.0316	1	1.11	0.0971	1	1.16	0.0055	1	2.39	0.1679	1	1.15	0.7923	1	2.78	0.0011	1	-1.08	0.1464	0	1.03	0.7719	0	-1.01	0.9403	0	1.24	0.0113	1	-1.08
ADCY10	1.17	0.7369	1	1.07	0.0711	1	-1.04	0.352	1	2.13	0.0102	0				-1.72	0.3021	0	-1.05	0.4004	1	1.14	0.0638	1	1.06	0.4177	0	-1.18	0.8246	1	1.11	0.8798	1	1.15	0.8332	1	-1.1	0.0764	0	1.01	0.9311	0	1.02	0.7317	0	-1	0.9644	0	-1.01
ADCY2	1.41	0.2603	1	-1.03	0.3972	1	-1.05	0.2129	1	1.28	0.772	0							-1.16	0.0781	1	1.13	0.1586	1	1.15	0.0384	1	-1.13	0.6447	1	-1.07	0.7803	1	1.72	0.0368	1	-1.06	0.372	0	-1.04	0.7344	0	1.02	0.8422	1	1.04	0.552	1	1.04
ADCY3	2.34	0.0015	1	-1.06	0.7255	1	1.55	0.019	1	-1.56	0.0884	1				-1.05	0.7846	1	-1.09	0.1243	1	-1.23	0.0008	1	1.1	0.0875	1	-1.25	0.4682	1	-1.07	0.7978	1	1.4	0.2341	1	-1.03	0.6787	1	1.02	0.9251	1	1.19	0.01	1	1.61	5.45e-07	1	1.18
ADCY4				1.71	0.0062	1	-1.07	0.7036	1										-1	0.9978	1	1.04	0.5381	1	1.11	0.0808	1													1.05	0.8754	0	-1.49	1.37e-05	1	-1.35	8.09e-05	1	-1.47
ADCY5				-1.02	0.3463	1	-1.03	0.15511	1										-1.12	0.0674	1	-1.04	0.5243	1	-1.21	0.0045	1													-1.04	0.7452	0	1.02	0.7608	0	-1.02	0.7004	0	1.04
ADCY6	1.19	0.2107	1	-1.07	0.6491	1	3.41	7.01e-07	1	1.39	0.1928	1				-1.45	0.1571	1	1.02	0.7342	1	-1.09	0.1237	1	-1.04	0.496	1	-1.06	0.6226	1	1.03	0.7753	1	-1.14	0.2367	1	1.02	0.7305	1	-1.09	0.5418	0	-1.39	0.0067	1	-1.06	0.5175	1	-1.53
ADCY7	-3.19	0.0004	1	-1.24	0.085	1	-3.11	8.67e-08	1	-1.78	0.1463	1				-1.51	0.0516	1	1.01	0.8049	1	1.16	0.0182	1	1.13	0.0435	1	-1.14	0.5983	1	1.41	0.147	1	-1.29	0.2643	1	1.25	0.0222	1	1.11	0.6173	1	1.11	0.2603	1	1.02	0.7649	1	-1.17
ADCY8	1.08	0.8616	1	1.09	0.1589	1	1.03	0.6365	1	1.08	0.8028	0				1.24	0.5561	0	-1.02	0.7972	1	1.23	0.0206	1	-1.03	0.6986	1	1.17	0.8392	0	-2.05	0.3125	0	-1.34	0.6772	0	-1.05	0.6215	0	-1.23	0.3663	0	1.02	0.7526	0	1.01	0.7972	0	-1.06
ADCY9	1.49	0.0246	1	-1.29	0.1125	1	1.59	0.058	1	-1.69	0.0874	1				-3.32	0.0534	1	-1.11	0.0565	1	1.09	0.1113	1	-1.12	0.1032	1	-1.12	0.3669	1	1.11	0.3465	1	-1.41	0.0071	1	-1.25	0.1781	1	-1.01	0.9448	1	-1.49	0.0009	1	-1.22	0.0372	1	-1.5
ADCYAP1	-1.09	0.6982	1	1.33	0.3337	1	-1.03	0.9236	1	1.1	0.6989	1				-1.72	0.227	1	-1.1	0.1764	1	1.09	0.2518	1	1.05	0.4792	1	-1.25	0.3089	1	1.2	0.356	1	1.19	0.3698	1	-1.04	0.6099	0	1	0.9829	0	1.03	0.6585	0	-1.08	0.264	0	-1.08
ADCYAP1R1	1.48	0.2649	1	1.19	0.0224	1	-1.15	0.0831	1	-1.59	0.2728	0				1.06	0.8716	1	-1.12	0.1768	1	1.12	0.0265	1	1.24	0.0128	1	-1.05	0.8827	1	-1.59	0.1225	1	-1.03	0.9143	1	-1.04	0.4714	0	-1.2	0.1961	0	1.05	0.3772	0	1.04	0.3702	0	1.02
ADD1	-1.47	0.0043	1	-1.03	0.6753	1	-1.1	0.2186	1	-1.24	0.4744	1				-1.11	0.4908	1	1.05	0.4417	1	-1.26	0.0003	1	-1.39	2.1e-06	1	-2.67	0.1348	1	2.14	0.191	1	-1.38	0.573	1	-1.49	0.0002	1	1.02	0.8721	1	-1.19	0.0055	1	-1.22	0.001	1	-1.22
ADD2	1.44	0.1155	1	1.29	0.1625	1	1.08	0.7354	1	1.9	0.0748	1				-1.13	0.8143	1	-1.14	0.037	1	1.13	0.0557	1	1.15	0.0219	1	-1.24	0.5764	1	-1.25	0.6503	1	2	0.1723	1	1.2	0.1147	1	1.06	0.5783	0	1.07	0.3037	0	-1.04	0.5929	0	-1.06
ADD3	-1.72	0.0211	1	-1.25	0.2309	1	1.32	0.1633	1	-1.44	0.3826	1	-2.75	0.0201	1	-1.54	0.0696	1	1.11	0.2404	1	-1.14	0.1185	1	-1.59	1.81e-06	1	-1.5	0.1438	1	-1.29	0.2941	1	-1.97	0.0123	1	-1.28	0.0203	1	1.11	0.4667	1	-1.28	0.0587	1	1.14	0.2633	1	1.19
ADFP				-2.5	0.0005	1	-1.28	0.2985	1																															-1.17	0.6522	1
ADH1A	1.9	0.0815	1	1.04	0.3885	1	-1.05	0.3706	1	-1.56	0.4379	0				-1.22	0.5794	1	-1.14	0.1638	1	1.08	0.4065	1	1.26	0.0161	1	-2.33	0.2444	1	-1.88	0.3269	0	1.47	0.0079	1	1.09	0.1538	0	-1.16	0.5272	0
ADH1B	-1.81	0.2556	1							1.44	0.5158	0				-2.07	0.3145	0	-1.18	0.0037	0	1.15	0.0869	1	1.39	0.0031	1	-2.03	0.4824	0	-1.03	0.9703	0	-1.17	0.8615	0	-1.15	0.0597	0	-1.04	0.7513	0
ADH1C	1.11	0.7206	1	1.09	0.1199	1	-1.03	0.6147	1	1.48	0.3657	0				-1.72	0.3581	0	-1.01	0.9213	0	1.11	0.1944	1	1.09	0.2831	1	-1.6	0.1787	0	-1.06	0.8473	0	2.25	0.0171	1	1.07	0.2716	0	-1.06	0.7056	0	-1.21	0.0066	0	1.11	0.0845	0	-1.13
ADH4				-1.02	0.437	1	-1.06	0.0339	1										1.09	0.1623	0	1.12	0.1011	0	1.24	0.0011	0													-1.02	0.8609	0	1	0.9506	0	-1.03	0.5831	0	1.04
ADH5	-1.53	0.2479	1	-1.38	0.0009	1	1.57	0.0065	1	-1.49	0.22	1				-2.94	0.0003	1	1.03	0.494	1	-1.16	0.0068	1	-1.33	4.15e-06	1	-1.4	0.3117	1	1.36	0.3094	1	-2.05	0.0264	1	1.4	0.1112	1	-1.06	0.7014	1
ADH5P4				-1.12	0.3709	1	1.68	0.001	1																															-1.02	0.9424	1	-1.04	0.592	0	-1.04	0.4988	0	1.09
ADH6	1.43	0.5194	1	-1.4	0.123	1	1.5	0.2464	1	1.07	0.7471	0				2.21	0.0722	1	-1.03	0.6609	1	-1	0.93281	1	-1.14	0.0603	1	-1.32	0.6476	1	2.97	0.0601	1	1.74	0.3122	1	-1.03	0.688	0	-1.01	0.9531	0	1.15	0.0664	1	1	0.9574	0	-1.1
ADH7	1.23	0.5846	0	-1.01	0.7208	1	1.01	0.8564	1	-1.18	0.6107	0				1.01	0.9826	1	1.05	0.4564	1	1.06	0.4366	1	1.13	0.0907	1	-2.2	0.243	0	1.59	0.436	0	3.04	0.0766	0	-1.01	0.88	0	-1.02	0.8744	0	1.01	0.8649	0	1.05	0.3474	0	-1
ADHFE1				-1.18	0.3148	1	-2.21	0.0002	1										-1.05	0.3764	1	1.04	0.4491	1	1.13	0.021	1													-1.02	0.9018	0	-1.15	0.0458	0	-1.06	0.3426	0	-1.08
ADI1				-1.12	0.4493	1	-2.58	1.23e-05	1	-2.21	0.0147	1							1.1	0.0844	1	-1.08	0.1927	1	-1.38	5.08e-06	1										1.03	0.8639	1	1.16	0.2811	1	-1.16	0.0147	0	-1.09	0.1007	0	-1.11
ADIG				-1.01	0.8865	1	1.02	0.7302	1										1.1	0.2053	1	1.3	0.0004	1	1.33	0.0002	1													-1.05	0.7141	0	1.24	0.0088	1	1.12	0.1099	1	1.05
ADIPOQ	2.48	0.0999	0	1.19	0.2314	1	-1.07	0.01271	1	-1.67	0.1232	0				1.29	0.3594	0	-1	0.9635	0	1.02	0.7443	0	1.05	0.4842	0	-3.29	0.0908	0	-1.44	0.5318	0	-1.34	0.6231	0	-1.02	0.6654	0	1.02	0.8785	0	1.08	0.243	0	-1.06	0.3805	0	1.11
ADIPOR1				-1.11	0.21	1	1.03	0.7064	1	-1.3	0.2481	1							1.02	0.6041	1	-1.09	0.0784	1	-1.2	0.0007	1										1.02	0.8982	1	1.01	0.9587	1	1.15	0.0482	1	1.19	0.0108	1	1.22
ADIPOR2	-1.3	0.0527	1	1.07	0.4987	1	1.46	0.002	1	-1.04	0.8652	1							1.1	0.0854	1	-1.17	0.008	1	-1.26	0.0002	1	1.15	0.2948	1	-1.1	0.4108	1	-1.19	0.1463	1	-1.01	0.8801	1	1.18	0.38	1	1.12	0.08	1	1.08	0.1535	1	1.07
ADK	-2.04	0.089	1	-1.05	0.6206	1	1.04	0.7121	1	-1.96	0.027	1	-5.78	0.0332	1	-1.37	0.3028	1	-1.07	0.4571	1	-1.18	0.0753	1	-1.39	0.0008	1	-1.16	0.6637	1	1.58	0.1481	1	-1.19	0.5689	1	-1.19	0.2873	1	1.1	0.632	1	1.41	0.0003	1	1.62	5.11e-06	1	1.3
ADM	1.74	0.0263	1	1.19	0.3853	1	-2.02	0.0073	1	2.23	0.024	1				5.68	0.0014	1	1.11	0.0499	1	1.01	0.8357	1	1.12	0.0407	1	3.2	8.58e-07	1	1.15	0.2741	1	4.38	1.41e-08	1	1.93	0.0012	1	1.42	0.0087	1	1.07	0.2176	1	2.28	1.84e-10	1	-1.01
ADM2				1.09	0.4737	1	1.05	0.7094	1	1.26	0.3391	1							1	0.9927	1	1.09	0.078	1	-1.06	0.2498	1										-1.03	0.7009	1	-1.17	0.344	1	-1.56	1.05e-05	1	-1.24	0.0027	1	-1.55
ADNP	-1.22	0.144	1	-1.44	0.0041	1	-1.12	0.3372	1	-1.14	0.5546	1							1.07	0.2511	1	-1.12	0.0436	1	-1.23	0.0009	1	1.19	0.2808	1	1.01	0.9331	1	-1.46	0.0159	1	-1.29	0.0245	1	-1.03	0.8626	1	-1.23	0.0747	0	1.18	0.0359	0	1.17
ADNP2	1.88	0.0081	1	-1.14	0.2311	1	1.07	0.5718	1	1.43	0.1137	1							1.11	0.0368	1	-1.1	0.0752	1	-1.15	0.0123	1	1.25	0.2655	1	1.22	0.2661	1	-1.54	0.0253	1	-1.02	0.8722	1	1.09	0.6462	0	1.17	0.1257	1	1.13	0.1869	1	1.57
ADO	-1.13	0.4393	1	-1.44	0.071	1	-1.33	0.181	1	-1.38	0.1366	1							-1.05	0.4691	1	-1.23	0.002	1	-1.25	0.001	1	-1.07	0.6154	1	1.09	0.482	1	-1.06	0.6228	1	1.65	0.0031	1	-1.22	0.0206	1	1.08	0.4864	1	-1.09	0.3988	1	1.53
ADORA1	1.29	0.4201	1	-1	0.9845	1	1.25	0.0173	1	-1.37	0.1578	0				1.15	0.5332	1	1.15	0.095	1	1.16	0.082	1	1.08	0.3602	1	1.13	0.7788	1	-1.27	0.5441	1	2.33	0.0434	1	-1.09	0.328	1	-1.35	0.3211	0	-1.02	0.7399	0	1.01	0.9067	0	-1.02
ADORA2A	11.97	4.43e-09	1	1.18	0.5516	1	2.53	0.0054	1	1.37	0.3008	1				1.33	0.1486	1	-1	0.994	1	1.07	0.3211	1	1.1	0.1459	1	2.04	0.2345	1	-1.48	0.4583	1	2.47	0.1009	1	-1.15	0.1765	1	-1.09	0.5479	0	1.08	0.3026	1	1.19	0.0202	1	1.13
ADORA2B	-1.61	0.2809	1	-2.52	2.38e-05	1	1.16	0.411	1	-2.67	0.0017	1	-4.51	0.0294	1	1.27	0.4727	1	1.08	0.2022	1	-1.03	0.622	1	-1.01	0.8888	1	1.15	0.836	1	-1.12	0.8482	0	1.19	0.7685	1	1.1	0.3787	1	-1.09	0.8083	1	1.95	1.12e-07	1	-1.07	0.2518	1	1.81
ADORA3	-2.77	0.0301	1	-3.47	0.0004	1	-4.8	8.5e-05	1	-3.56	0.024	1				-1.3	0.5943	1	-1.1	0.1464	1	1.18	0.017	1	1.33	0.0014	1	-1.8	0.3239	1	1.02	0.9737	0	1.53	0.4197	1	1.03	0.8086	1	-1.1	0.6665	0	1.39	0.0002	1	1.17	0.0205	1	1.12
ADPGK				-1.07	0.4347	1	1.11	0.3138	1	-1	0.9987	1							1.08	0.1516	1	-1.11	0.0497	1	1.09	0.1171	1										1.12	0.0242	1	1.12	0.7618	1	1.36	0.0005	1	1.14	0.0568	1	1.19
ADPRH	3.08	0.0015	1	1.33	0.027	1	-1.04	0.7677	1	1.55	0.3877	1				-2.69	0.0072	1	1.01	0.8851	1	1.09	0.2147	1	1.37	4.22e-05	1	1.17	0.8053	1	-1.17	0.772	1	-1	0.9996	1	1.24	0.0333	1	1.09	0.4362	0	-1.04	0.5052	0	-1.02	0.743	0	-1.08
ADPRHL1				1.6	0.0287	1	1.37	0.1501	1										-1.07	0.2079	1	-1.12	0.0416	1	1.16	0.0478	1													-1.01	0.9473	0	-1.21	0.0038	1	-1.29	0.0002	1	-1.23
ADPRHL2				1.99	5.94e-05	1	1.09	0.5556	1										1.09	0.1064	1	-1.11	0.039	1	1.05	0.3466	1													1.29	0.3976	1	1.08	0.3006	1	-1.05	0.4865	1	-1
ADRA1A	1.45	0.2276	1	1	0.9291	1	-1.06	0.0671	1	2.23	0.2349	0				1.02	0.9211	1	1.19	0.0305	1	1.19	0.0339	1	1.19	0.014	0	1.56	0.3283	0	-1.75	0.1757	1	3.34	0.071	1	-1.09	0.1883	0	-1.04	0.8034	0	-1.1	0.1084	0	-1.15	0.1381	0	-1.22
ADRA1B	1.08	0.792	1	1.11	0.48	1	1.16	0.3423	1	1.02	0.9668	0				1.97	0.1522	0	1.04	0.6865	1	1.06	0.491	1	-1.06	0.4966	1	-1.13	0.8136	1	1.04	0.933	1	1.82	0.1975	1	1.02	0.7717	0	-1.02	0.8369	0	1.15	0.1644	1	1.24	0.0265	1	-1.02
ADRA1D	1.06	0.8	1	1.14	0.2343	1	-1.19	0.1237	1	-3.66	0.0111	0				-1.1	0.8034	0	1.06	0.2502	1	1.24	0.0003	1	1.18	0.0028	1	-1.38	0.3168	1	1.85	0.0747	1	-1.23	0.5257	1	1.13	0.1083	0	-1.21	0.2738	0	1.23	0.0184	1	1.16	0.0613	1	1.18
ADRA2A	-1.03	0.8887	1	1.01	0.9426	1	-1.21	0.0403	1	-1.2	0.4292	0				1.1	0.6141	1	1.04	0.5007	1	-1.09	0.1645	1	-1.31	0.0002	1	-1.02	0.8967	1	1.43	0.021	1	2.27	4.56e-05	1	-1.01	0.915	0	1.02	0.8377	0	-1.04	0.6358	1	-1.17	0.0492	1	-1.08
ADRA2B				-1.07	0.0912	1	1.03	0.4793	1	1.09	0.6695	0				-1.24	0.2817	1	1.07	0.2111	1	1.09	0.1174	1	-1.06	0.3081	1										1.04	0.6005	1	-1.21	0.5445	1	1	0.9989	0	-1.12	0.2419	0	1.02
ADRA2C	1.63	0.196	1	-1.41	0.0267	1	1.19	0.2633	1	2.37	0.0714	0				1.34	0.1405	1	1.08	0.2358	1	1.1	0.1178	1	1.1	0.127	1	1.65	0.3101	1	1.03	0.9398	1	1	0.9995	1	-1.05	0.5693	1	-1.05	0.8061	0	1.09	0.2412	0	1.05	0.5021	0	-1.02
ADRB1	2.15	0.042	1	-1.04	0.1612	1	-1.03	0.3032	1	-1	0.9992	0				1.07	0.8909	0	1.24	0.0008	0	1.11	0.2415	1	-1.14	0.0263	0	-1.11	0.8832	1	-2.13	0.2393	1	6.54	0.0092	1	-1	0.9563	0	-1.18	0.2229	1	1.01	0.7569	0	1	0.9105	0	-1.02
ADRB2	1.42	0.0277	1	1.2	0.5069	1	1.85	0.059	1	1.51	0.2915	1				-1.78	0.036	1	1.13	0.038	1	-1.08	0.2029	1	1.62	3.84e-09	1	-1.44	0.4801	1	-1.2	0.6903	1	-1.37	0.5003	1	1.2	0.1202	1	1.27	0.087	0	-1.17	0.0197	1	-1.17	0.0154	1	-1.25
ADRB3	1.17	0.4254	1	1.06	0.3568	1	-1.08	0.2648	1	-1.58	0.3739	0				1.26	0.5154	1	-1.16	0.0584	1	1.16	0.056	1	1.14	0.1002	1	-1.75	0.3055	1	1.55	0.3673	1	1.65	0.3047	1	-1.01	0.9066	1	-1.14	0.4328	0	-1.02	0.7464	0	-1.13	0.0517	0	-1.11
ADRBK1	1.07	0.6067	1	-1.06	0.4259	1	-1.67	3.84e-06	1	-1.71	0.0454	1				-1.09	0.6321	1	1.07	0.147	1	-1.1	0.0685	1	-1.05	0.3781	1	-1.07	0.6868	1	-1.25	0.1796	1	1.35	0.0732	1	-1.09	0.7121	1	1.02	0.9451	1	1.02	0.7007	0	1.02	0.6812	0	-1.03
ADRBK2	-1.71	0.0107	1	1.13	0.4176	1	-1.53	0.0156	1	-1.23	0.3662	1				-1.29	0.3495	1	1.12	0.0314	1	-1.22	0.0058	1	-1.14	0.0153	1	2.68	0.1952	1	-2.13	0.2556	1	2.48	0.1762	1	1.52	2.06e-61	1	1.26	0.3515	1	1.08	0.2034	0	1.06	0.2886	0	1.04
ADRM1	1.16	0.325	1	1.31	0.1014	1	1.16	0.3877	1	-1.04	0.8689	1				1.2	0.2491	1	1.09	0.1621	1	-1.25	0.0008	1	-1.34	2.94e-05	1	-1.02	0.8561	1	-1.16	0.2308	1	1.21	0.133	1	1.02	0.8172	1	-1.06	0.7556	1	1.3	0.0145	1	-1.11	0.3309	1	1.37
ADSL	1.1	0.5709	1	-1.06	0.4562	1	1.08	0.3752	1	1.13	0.6002	1				-1.14	0.4289	1	1.09	0.15921	1	-1.08	0.21141	1	-1.29	0.0002	1	-1.06	0.6548	1	-1.12	0.3421	1	-1.08	0.5234	1	1.17	0.1532	1	1.07	0.7991	1	1.16	0.0426	1	-1.06	0.3327	1	1.04
ADSS	1.29	0.2858	1	-1.23	0.0665	1	1.71	0.0002	1	1.34	0.2297	1				-1.4	0.2358	1	-1.06	0.3799	1	-1.17	0.0049	1	-1.44	7.01e-08	1	-1.36	0.3335	1	1.47	0.1835	1	-1.21	0.4982	1	1.09	0.3444	1	1.14	0.4873	1	-1.21	0.2164	1	1.03	0.8078	1	-1
ADSSL1				-1.39	0.1162	1	4.43	2.29e-06	1										1.04	0.5129	1	-1.17	0.0203	1	-1.4	9.69e-06	1													-1.11	0.5667	0	-1.11	0.2037	1	-1.3	0.0029	1	-1.3
AEBP1	1.07	0.8821	1	-1.03	0.0989	1	1.61	8.05e-06	1	1.27	0.4521	0				1.17	0.5644	0	1.1	0.1669	1	-1.04	0.595	1	1.07	0.2956	1	-1.82	0.2704	0	-1.14	0.7778	0	1.67	0.2909	0	-1.09	0.3054	1	-1.05	0.7982	0	-1.13	0.1697	0	-1	0.9585	0	1
AEBP2				-1.76	0.0008	1	-1	0.96111	1										-1.04	0.4939	1	-1.15	0.0212	1	-1.23	0.0009	1													-1.16	0.4648	1	1.11	0.3026	1	-1.01	0.9158	1	1.22
AEN				1.59	0.0046	1	1.46	0.0235	1	1.87	0.0291	1							1.11	0.0705	1	1.03	0.6202	1	1.18	0.0071	1										1.11	0.1219	1	-1.27	0.0638	1	1.64	1.96e-05	1	-1.47	9.28e-05	1	1.45
AES	-1.45	0.1174	1	1.19	0.3028	1	1.19	0.0612	1	1.18	0.4498	1				-1.33	0.3994	1	1.16	0.0316	1	-1.02	0.749	1	-1.31	0.0002	1	1.13	0.4026	1	1.1	0.4839	1	-1.68	0.0016	1	-1.25	0.1693	1	1.03	0.8899	1	-1.11	0.3857	1	-1.11	0.264	1	-1.11
AFAP1	1.41	0.0541	1	-1.01	0.8867	1	1.22	0.0035	1	5.76	0.1529	0				-1.28	0.6755	0	1.07	0.355	0	-1.06	0.3974	0	-1.09	0.2504	0	-1.02	0.8376	1	1.11	0.3147	1	-1.47	0.0023	1	-1.03	0.7265	0	1.04	0.7964	0	1.26	0.0028	0	1.09	0.1714	0	-1.14
AFAP1L1				1.06	0.0934	1	2.59	0.0003	1										1.05	0.3268	1	-1.11	0.0371	1	-1.15	0.0044	1													-1.08	0.73	1	1.28	0.0056	1	1.08	0.308	1	1.19
AFAP1L2				-1.04	0.1593	1	1.05	0.1154	1										-1.34	0.0008	1	1.15	0.0819	1	1.32	0.0014	1													-1.13	0.6292	0	1.14	0.0487	0	1.1	0.106	0	-1.11
AFAR3																																								-1.08	0.8177	0
AFARP1				1.05	0.5692	1	1.09	0.3385	1																															1.02	0.9482	0	1.05	0.5402	0	1.02	0.7999	0	1.08
AFF1	-2.05	0.1756	1	-1.2	0.0744	1	-1.61	0.0002	1	-1.62	0.1111	1				-1.14	0.5363	1	1.11	0.0667	1	-1.17	0.0052	1	-1.3	3.38e-05	1	-2.68	0.0903	0	1.37	0.5254	0	-1.59	0.003	1	1.41	0.0009	1	-1.16	0.4371	1	-1.21	0.0015	0	1.15	0.0059	1	-1.06
AFF2	2.53	0.0482	1	1.02	0.5058	1	1.03	0.1828	1	1.21	0.3806	1				-1.02	0.95	1	-1.16	0.0428	1	-1.06	0.453	1	1.12	0.1164	1	-1.57	0.5871	1	-2.97	0.1538	1	2.87	0.1666	1	1.02	0.7763	0	-1	0.9911	0	-1	0.9514	0	-1.03	0.6021	0	-1.02
AFF3	1.43	0.0852	1	1.24	0.3837	1	-1.26	0.0057	1	1.46	0.1245	0				1.5	0.072	0	-1.17	0.038	0	1.35	0.0004	0	1.35	0.0003	1	-1.05	0.9339	1	-1.04	0.936	1	1.74	0.3198	1	-1.08	0.2514	0	1.08	0.6971	0	1.04	0.4856	0	-1.04	0.4715	0	-1.05
AFF4				1.32	0.0218	1	-1.16	0.1533	1	2.36	0.0104	1				-2.25	0.0056	1	-1.31	0.0105	1	-1.19	0.0021	1	1.73	1.37e-06	1										1.05	0.4623	0	1.29	0.0907	1	-1.3	0.0259	1	-1.3	0.0163	1	-1.27
AFG3L1				-1.21	0.1356	1	-1.15	0.296	1										-1.11	0.1913	1	-1.27	0.0076	1	1.19	0.0407	1													-1.08	0.611	0	1.21	0.0369	1	-1.21	0.0247	1	1.35
AFG3L2	-1.09	0.461	1	-1.07	0.6652	1	1.09	0.625	1	-1.2	0.5848	1				-1.3	0.2327	1	1.06	0.2939	1	-1.21	0.0038	1	-1.28	0.0003	1	1.03	0.8151	1	-1.1	0.3379	1	-1.23	0.055	1	1.03	0.7225	1	1.03	0.831	1	-1.02	0.9091	1	-1.16	0.2337	1	-1.24
AFM	1.5	0.4597	0	1.02	0.3472	1	-1	0.8927	1	1.3	0.3178	0				-1.27	0.487	1	-1.1	0.2308	1	-1	0.9816	1	1.11	0.205	1	1.13	0.8678	0	1.64	0.4609	0	-1.22	0.7673	0	1.01	0.9306	0	-1.15	0.2159	0	-1.01	0.8222	0	1.04	0.4308	0	1
AFMID				-1.09	0.1387	1	1.1	0.1156	1										-1.03	0.6226	1	1.12	0.0839	1	1.03	0.6837	1													-1.16	0.1935	0	1.21	0.055	0	-1	0.9594	0	1.01
AFP	1.9	0.1311	1	-1.02	0.5443	1	-1.01	0.6029	1	-1.39	0.4741	0				1.64	0.2525	0	-1.09	0.1786	1	1.08	0.194	1	-1.04	0.5689	1	-1.29	0.6438	0	-1.34	0.5523	0	1.68	0.3058	0	1.09	0.2111	0	-1.13	0.2801	0	-1.05	0.6218	0	-1.08	0.3854	0	-1.01
AFTPH				-1.19	0.0023	1	-1.21	0.1739	1	1.04	0.879	1							-1.01	0.9273	1	1.17	0.0161	1	-1.28	0.001	1										1.09	0.2648	1	-1	0.9919	1	-1.55	4.27e-05	1	1.09	0.2331	1	-1.53
AG2																			-1.03	0.7593	1	1.36	0.0011	1	1.68	1.06e-06	1
AGA	-2.12	0.0397	1	1.22	0.2168	1	1.17	0.3601	1	1.17	0.5983	1				-1.81	0.0046	1	-1.19	0.0165	1	-1.39	4.08e-05	1	-1.66	3.15e-08	1	1.32	0.0788	1	-1.02	0.8646	1	-3.31	5.57e-07	1	1.37	0.0224	1	1.17	0.5733	1	-1.06	0.5414	1	-1.05	0.5758	1	-1
AGAP1	-1.52	0.3638	1	1.17	0.4529	1	2.71	3.95e-07	1	5.82	0.0003	0	9.88	0.0007	1				1.07	0.2902	1	-1.14	0.0304	1	-1.67	1.65e-09	1	-1.57	0.0064	1	1.32	0.0439	1	1.07	0.6062	1	-1.63	0.0013	1				-1.61	0.0007	1	-1.44	0.0025	1	-1.15
AGAP10	-1.06	0.7036	1	1.19	0.2262	1	-1.06	0.6951	1	1.13	0.6006	1							-1.25	0.0005	0	1.07	0.231	1	1.18	0.0069	1	1.25	0.3148	1	-1.27	0.2421	1	1.35	0.1421	1	-1.68	4.76e-08	1
AGAP11										1.02	0.924	1							1.09	0.3731	1	-1.08	0.4265	1	-1.08	0.4242	1										-1.63	3.2e-07	1
AGAP2	-1.41	0.1659	1	-1.24	0.0622	1	-1.13	0.325	1	2	0.1705	0							1.22	0.013	1	1.14	0.0849	1	1.11	0.07321	1	1.32	0.6484	1	3.05	0.0569	1	-1.19	0.7465	1	-1.14	0.1829	1				1.05	0.468	0	1.01	0.9158	0	1.03
AGAP3				-2.31	2.1e-05	1	-1.65	0.0216	1										-1.18	0.0097	1	-1.12	0.0494	1	-1.14	0.0301	1																1.06	0.5687	1	1.08	0.1207	0	-1.23
AGAP4	-1.06	0.7036	1							1.13	0.6006	1							-1.25	0.0005	0	1.07	0.20571	1	1.18	0.0069	1	1.25	0.3148	1	-1.27	0.2421	1	1.35	0.1421	1	-1.68	4.76e-08	1				1.13	0.0505	1	-1.25	0.001	1	1.14
AGAP5	-1.06	0.7036	1							1.13	0.6006	1							1.03	0.5495	1	1.04	0.41	1	1.01	0.9105	1	1.25	0.3148	1	-1.27	0.2421	1	1.35	0.1421	1	-1.68	4.76e-08	1
AGAP6	-1.06	0.7036	1							1.02	0.924	1							1.02	0.7479	1	1.07	0.2057	1	-1.05	0.3149	1	1.25	0.3148	1	-1.27	0.2421	1	1.35	0.1421	1	-1.63	3.2e-07	1
AGAP7	-1.06	0.7036	1	1.13	0.276	1	-1.34	0.0437	1	1.02	0.924	1							1.02	0.7479	1	1.07	0.2057	1	-1.05	0.3149	1	1.25	0.3148	1	-1.27	0.2421	1	1.35	0.1421	1	-1.63	3.2e-07	1				1.07	0.2728	0	1.01	0.8711	0	-1.02
AGAP8	-1.06	0.7036	1	1.17	0.1338	1	1.11	0.3462	1	1.02	0.924	1							1.02	0.7479	1	1.07	0.2057	1	-1.05	0.3149	1	1.25	0.3148	1	-1.27	0.2421	1	1.35	0.1421	1	-1.63	3.2e-07	1
AGAP9	-1.06	0.7036	1							1.13	0.6006	1							-1.25	0.0005	0	1.07	0.231	1	1.18	0.0069	1	1.25	0.3148	1	-1.27	0.2421	1	1.35	0.1421	1	-1.68	4.76e-08	1
AGBL1				-1.02	0.5069	1	1.01	0.6506	1										-1.2	0.0234	1	1.07	0.3802	1	1.17	0.0539	1													-1.07	0.5263	0	1.03	0.6688	0	1.02	0.7592	0	-1.01
AGBL2				1.1	0.088	1	1.3	0.0002	1	1.85	0.1832	0							-1.16	0.1112	1	-1.14	0.1612	1	-1.04	0.628	1										-1.07	0.5267	0	1.03	0.8236	0	1.09	0.1601	0	1.12	0.0475	0	1.04
AGBL3				1.23	0.1077	1	-1.72	0.0005	1	1.15	0.7338	0							-1.03	0.6119	0	1.08	0.2076	0	1.16	0.0247	0										-1.01	0.7878	0	-1.02	0.8491	0
AGBL4				-1.05	0.0457	1	-1.06	0.044	1										1.14	0.0403	1	1.12	0.0749	1	1.06	0.3166	1													1.06	0.6177	0	1.06	0.3461	0	-1.01	0.8486	0	-1.03
AGBL5				-1.07	0.5602	1	1.15	0.2472	1	-2.92	0.0149	0							1.04	0.5971	1	-1.3	2.47e-05	1	-1.26	0.0001	1										-1.1	0.26	1	1.06	0.5623	0	-1.24	0.0386	1	-1.19	0.0613	1	-1.12
AGER	-1.09	0.4997	1	-1.32	0.0277	1	-1.33	0.0333	1	-1.16	0.4511	0				1.61	0.451	1	1.25	0.0019	1	1.15	0.0405	1	1.11	0.1079	1	1.25	0.5968	1	-1.44	0.3423	1	1.72	0.1647	1	-1.47	0.0061	1	1.08	0.672	0	-1.13	0.039	0	-1.11	0.0409	0	-1.13
AGFG1	-1.12	0.4303	1	-1	0.9704	1	-1.04	0.7131	1	2.5	0.1418	0				1.64	0.1074	1	-1.12	0.2059	1	-1.29	0.0062	1	-1.37	0.0011	1	-1.04	0.908	1	1.44	0.2292	1	1.13	0.6858	1	1.17	0.188	1				-1.03	0.6097	0	1.01	0.8005	0	-1.04
AGFG2	1.78	0.0387	1	-1.06	0.0196	1	1.51	0.0308	1	1.41	0.1579	1				1.51	0.1348	0	-1.17	0.008	1	1.28	0.0012	1	-1.81	2.91e-09	1	-1.14	0.7011	0	1.08	0.7409	1	2.13	0.0223	1	-1.2	0.1376	1				-1.62	4.27e-05	1	1.12	0.1571	1	-1.63
AGGF1	-1.95	0.0005	1	-1.13	0.1473	1	1.23	0.0272	1	1.85	0.0214	1							-1.07	0.3375	1	-1.19	0.0127	1	-1.43	0.0002	1	-1.71	0.2597	1	-1.62	0.2596	1	1.28	0.5605	1	1.23	0.1289	1	-1.01	0.9205	1	-1.19	0.0131	1	-1.11	0.0879	1	-1.29
AGK				-1.13	0.3139	1	1.23	0.1244	1	1.83	0.0272	1							-1.05	0.3275	1	-1.21	0.017	1	-1.17	0.0393	1										1.12	0.3947	1	1.12	0.5954	1	1.23	0.0075	1	1.11	0.0936	1	1.16
AGL	-1.54	0.13	1	-1.05	0.6113	1	1.28	0.0205	1	-1.17	0.5335	1				-2.18	0.0033	1	-1.01	0.9205	1	-1.22	0.0044	1	-1.46	2e-06	1	1.35	0.1029	1	1.52	0.0175	1	-1.57	0.0002	1	-1.32	0.3454	1	1.16	0.4603	1	-1.15	0.3235	0	-1.03	0.5389	0	1.06
AGMAT				1.08	0.5863	1	1.92	0.0003	1	-1.13	0.7106	0							-1.11	0.0888	1	-1.08	0.1814	1	-1.09	0.1463	1										-1.05	0.5028	0	-1.18	0.3374	0	1.22	0.0155	1	1.21	0.0134	1	1.21
AGPAT1	-1.64	0.0086	1	-1.03	0.7821	1	1.02	0.8685	1	-1.68	0.0315	1				1.73	0.0175	1	1.09	0.0747	1	-1.1	0.1023	1	-1.22	0.0004	1	1.32	0.0846	1	1.24	0.1274	1	-1.16	0.2823	1	-1.19	0.0991	1	1.12	0.4032	1	-1.48	0.0205	1	-1.09	0.5518	1	-1.47
AGPAT2	-2.01	4.07e-05	1	-1.26	0.029	1	1	0.966	1	-1.67	0.0731	1				1.18	0.2941	1	1.09	0.1339	1	-1.04	0.3894	1	-1.1	0.0603	1	1.16	0.1856	1	-1.02	0.8007	1	1.14	0.2	1	1.16	0.1082	1	1.04	0.6658	1	1.08	0.2741	1	1.1	0.3216	1	1.08
AGPAT3				1.18	0.0771	1	-1.87	5.8e-07	1	1.4	0.2137	1				-1.26	0.5473	1	1.11	0.0717	1	-1.15	0.0716	1	-1.46	3.07e-05	1										1.44	0.0035	1	-1	0.9784	1	1.12	0.111	0	1.16	0.0914	1	1.13
AGPAT4				-1.56	0.011	1	-1.42	0.0502	1	-1.16	0.6042	1				-1.03	0.9155	1	-1.13	0.0555	1	-1.09	0.2133	1	1.21	0.0031	1										-1.02	0.7814	1	-1.05	0.8762	1	-1.17	0.0292	1	-1.17	0.019	1	-1.15
AGPAT5				1.47	0.0008	1	1.97	3.37e-06	1	1.47	0.223	1							1.06	0.4373	1	-1.2	0.0277	1	-1.41	0.0002	1										1.49	0.0207	1	1.26	0.483	1	1.27	0.0023	1	1.47	1.35e-05	1	1.06
AGPAT6				1.34	0.1082	1	1.12	0.5437	1										1.05	0.4322	1	-1.23	0.002	1	-1.13	0.0605	1													-1.05	0.7431	1	-1.06	0.4309	0	-1.08	0.2884	0	-1.1
AGPAT9				-1.03	0.9388	1	-3.86	0.0022	1										1.03	0.8144	1	-1.13	0.2601	1	-1.09	0.4206	1													-1.13	0.3626	1	2.29	4.95e-09	1	1.29	0.0005	1	2.53
AGPHD1																			-1.08	0.1853	1	-1.18	0.0056	1	-1.35	5.94e-06	1																1.01	0.886	0	1.06	0.4358	0	1.29
AGPS	-1.01	0.9369	1	-1.35	0.0256	1	-1.24	0.1156	1	-1.04	0.8983	1				-1.5	0.0896	1	1.13	0.078	1	-1.27	0.0017	1	-1.39	4.89e-05	1	-1.09	0.5986	1	-1.29	0.1015	1	-1	0.982	1	1.3	0.0177	1	1.05	0.8549	1	-1.28	0.044	1	1.4	0.0052	1	1.07
AGR2	3.51	0.0255	0	1.13	0.0382	1	1.04	0.5576	1	1.53	0.2125	0	-5.09	0.0336	1	1.39	0.0759	0	1.06	0.3938	1	1.06	0.2015	1	-1.57	1.24e-07	1	-1.29	0.1777	1	1.12	0.4838	1	-2.4	9.27e-05	1	1.04	0.4561	0	-1.05	0.691	0	-1.13	0.3459	1	-1.09	0.4472	1	-1.2
AGR3				1.03	0.6614	1	1.07	0.3157	1										1.08	0.409	1	1.34	0.0023	1	1.04	0.627	1													-1.01	0.921	0	1.03	0.6573	0	-1.04	0.4914	0	1
AGRN	2	0.0002	1	1.29	0.0331	1	1.18	0.1799	1	1.48	0.1203	1	4.66	0.0041	1				1.14	0.0157	1	1.13	0.0679	1	1.23	0.004	1	1.01	0.941	1	-1	0.9605	1	1.02	0.8055	1	1.71	1.89e-05	1	-1.02	0.911	1	1.01	0.9114	0	-1.1	0.2331	0	-1.14
AGRP	-1.03	0.9199	1	-1.23	0.0175	1	-1.54	7.72e-05	1	1	0.9902	1				1.27	0.4631	0	-1.04	0.5216	1	-1.05	0.4145	1	-1.09	0.1447	1	-1.09	0.7497	1	-1.12	0.6376	1	1.87	0.0166	1	1.03	0.6978	1	-1.06	0.8177	0	1.06	0.2835	0	1.03	0.4868	0	-1.02
AGT	1.24	0.5243	1	1.09	0.5739	1	2.51	3.02e-51	1	-1.1	0.7133	1				1.32	0.2377	1	-1.03	0.6651	1	-1.21	0.0029	1	-1.42	2.57e-06	1	-1.11	0.8563	1	2.62	0.0863	1	-1.55	0.4119	1	1.01	0.8924	1	-1.21	0.1314	0	1.02	0.7867	1	-1.06	0.3266	1	-1.1
AGTPBP1	1.29	0.672	1	-1.34	0.0048	1	-1.29	0.0173	1	-1.83	0.1437	1	-2.42	0.0378	1				-1.04	0.4764	1	-1.23	0.0041	1	-1.41	1.49e-05	1	-1.2	0.6634	1	-2.03	0.0741	1	-4.52	0.0011	1	-1.37	0.0097	1	1.19	0.6463	1	1.03	0.623	0	-1.06	0.2871	0	-1.01
AGTR1	1.95	0.1189	1	1.45	0.312	1	-1.19	0.0966	1	1.39	0.1381	0				1.06	0.7087	1	-1.04	0.561	1	1.14	0.1236	0	1.35	0.001	1	-1.58	0.4058	1	-1.41	0.4828	1	3.5	0.0202	1	-1.03	0.5252	0	1.11	0.4844	0	-1.03	0.5906	0	-1.07	0.3585	0	-1.08
AGTR2	3.68	0.0186	1	1.02	0.5031	1	1.03	0.2281	1	4.32	0.0181	0				3.35	0.0111	0	-1.06	0.3386	0	1.29	0.0164	0	1.13	0.227	0	-1.32	0.7933	0	1.92	0.4944	0	-1.42	0.7134	0	1.08	0.1992	0	-1.04	0.7489	0	1.02	0.8324	0	-1.14	0.1018	0	-1.03
AGTRAP				-1.06	0.4477	1	1.41	0.0007	1										-1.07	0.2669	1	-1.14	0.0355	1	-1.1	0.116	1													-1.02	0.8765	1	1.04	0.6534	1	-1.07	0.4089	1	-1.1
AGXT	1.08	0.86	1	-1.06	0.1471	1	-1.02	0.633	1	2.05	0.1337	0				1.38	0.551	0	-1.11	0.0743	1	1.09	0.1456	1	1.05	0.302	1	2.05	0.0891	1	-1.92	0.0863	1	1.44	0.3202	1	1.06	0.5049	1	-1.1	0.5352	0	1.02	0.6881	0	-1.03	0.6072	0	1.02
AGXT2				-1.04	0.1685	1	-1.07	0.0606	1										-1.01	0.8314	1	1.14	0.0515	1	1.11	0.1233	1													1.09	0.7016	0	-1.08	0.2115	0	-1.01	0.8791	0	-1.03
AGXT2L1				1	0.8956	1	1.01	0.5952	1	-1.42	0.588	0				-1.15	0.6793	1	-1.05	0.3337	0	-1	0.9609	0	1.05	0.3359	0										-1.09	0.0688	0	1.05	0.702	0	1.04	0.5263	0	-1.02	0.6583	0	1.02
AGXT2L2				1.19	0.0779	1	1.95	4.52e-06	1										-1.17	0.085	1	-1.29	0.0073	1	-1.18	0.0717	1													-1.02	0.9058	1	-1.07	0.4124	0	-1.22	0.0095	1	-1.08
AHCTF1	-1.36	0.272	1	-1.47	0.002	1	1.79	8.44e-07	1	1.32	0.4127	1							-1.15	0.2505	1	-1.4	9.15e-07	1	1.19	0.1706	1	1.1	0.5732	1	1.3	0.1069	1	1.24	0.179	1	-1.75	7.74e-05	1	1.06	0.7796	1	1.4	0.0001	1	1.26	0.0015	1	1.6
AHCY	-1.69	0.0305	1	-1.02	0.8967	1	-1.51	0.0509	1	-2.03	0.0204	1				1.09	0.6421	1	1.1	0.1581	1	-1.19	0.016	1	-1.43	1.39e-05	1	1.31	0.0164	1	1.08	0.4255	1	-1.44	0.0012	1	1.27	0.0014	1	1.05	0.7763	1	1.01	0.9052	1	1.25	0.0014	1	-1.12
AHCYL1	-1.28	0.0741	1	1.1	0.4752	1	1.5	0.0001	1	-1.51	0.1074	1				-1.04	0.7468	1	1.1	0.1613	1	-1.13	0.1655	1	-1.64	2.16e-06	1	1.29	0.0937	1	1.29	0.1107	1	-1.5	0.0071	1	-1.21	0.048	1	-1.03	0.8192	1	-1.3	0.0117	1	-1.08	0.355	1	-1.25
AHCYL2	-1.08	0.9116	1	1.17	0.2595	1	2.35	1.71e-05	1	-1.73	0.0685	1							-1.05	0.4433	1	-1.13	0.0352	1	-1.22	0.0012	1	1.23	0.1852	1	-1.08	0.581	1	-1.14	0.3264	1	-1.09	0.3118	1	1.1	0.3433	1	1.17	0.0686	1	-1.18	0.0391	1	-1.07
AHDC1	-1.11	0.7091	1	-1.72	9.7e-05	1	-1.25	0.0659	1	-1.49	0.5058	0							-1.05	0.4848	1	1.29	0.0073	1	-1.3	0.0003	1	-1.14	0.4648	1	-1.09	0.5838	1	-1.44	0.0397	1	-1.31	0.014	1	-1.27	0.2345	1	-1.08	0.4042	1	-1.09	0.3112	1	1.17
AHI1				1.12	0.1156	1	1.55	0.0013	1	1.98	0.0195	0							-1.16	0.0244	1	1.14	0.0352	1	1.24	0.0011	1										-1.17	0.2518	1	1.14	0.6098	0	-1.43	0.0006	1	1.22	0.0167	1	-1.29
AHNAK	-1.05	0.6678	1	-1.13	0.28921	1	-3.79	4.92e-09	1	-2.66	0.008	1							-1.1	0.2646	1	-1.26	0.0004	1	-1.82	4.1e-10	1	1.13	0.4306	1	-1.13	0.373	1	-1.42	0.0197	1	-1.57	0.0009	1	-1.1	0.5907	1	-1.82	3.75e-05	1	-1.73	3.91e-05	1	1.41
AHNAK2	1.3	0.6285	1	-1.05	0.6463	1	1.11	0.3947	1	1.05	0.8773	0							-1.15	0.0566	1	-1.39	0.0003	1	-1.98	3.67e-09	1	1.2	0.3954	1	-1.02	0.9157	1	-1.3	0.1853	1	1.06	0.3119	0	1.03	0.8875	0
AHR	1.19	0.4029	1	-2.05	0.0004	1	-1.35	0.1011	1	-1.84	0.0286	1				-1.51	0.3062	1	1.16	0.0153	1	1.11	0.087	1	1.01	0.8563	1	1.45	0.074	1	1.45	0.0481	1	1.58	0.0183	1	1.32	0.0734	1	1.46	0.0431	1	-1.06	0.6562	1	1.21	0.121	1	1.15
AHRR				1.59	0.0002	1	-3.33	9.41e-07	1										-1.07	0.3049	1	1.05	0.4616	1	1.04	0.5525	1													-1.25	0.1908	1
AHSA1	1.19	0.2776	1	1.35	0.0415	1	1.48	0.0149	1	1.39	0.2433	1				-1.21	0.2884	1	1.17	0.0063	1	1.03	0.5656	1	-1.09	0.1109	1	1.17	0.0561	1	-1.04	0.557	1	-1.28	0.0029	1	1.09	0.1538	1	1.2	0.3858	1	1.15	0.1086	1	1.44	0.0002	1	1.2
AHSA2				-1.11	0.2314	1	1.31	0.01	1										-1.31	0.0024	1	-1.16	0.0799	1	1.1	0.3228	1													1.07	0.8082	0	-1.12	0.2168	0	-1.08	0.3449	0	-1.13
AHSG	1.05	0.9144	1	1.21	0.0456	1	1.06	0.5546	1	2.38	0.1055	0				-1.15	0.7427	1	1.06	0.2617	1	1.08	0.137	1	-1.13	0.0214	1	-1.06	0.848	1	-1.03	0.9169	1	-1.47	0.196	1	-1.01	0.85071	0	-1.18	0.1713	0	-1.16	0.0742	0	-1.14	0.0945	0	-1.15
AHSP										1.08	0.8096	0							-1.06	0.218	1	1.01	0.827	1	-1.01	0.8692	1										1.64	0.1073	1				-1.02	0.819	0	1.02	0.6966	0	1.14
AICDA				1.21	0.2024	1	-1.21	0.2306	1	1.19	0.4321	0				1.14	0.4971	1	1.03	0.6868	0	-1.14	0.0613	0	-1.11	0.1692	1										1.02	0.6205	0	-1.1	0.6237	0	1.05	0.4128	0	1.05	0.4245	0	1.01
AIDA				2.09	0.0004	1	1.23	0.2605	1	2.21	0.0235	1							1.09	0.109	1	-1.08	0.1393	1	-1.1	0.0794	1										1.67	0.0031	1	1.32	0.2375	1
AIF1	-1.49	0.0762	1	1.03	0.9493	1	-1.71	0.2118	1	-3.41	0.0092	1	2.25	0.0384	1	1.57	0.2965	0	-1.08	0.3336	1	1.16	0.0019	1	1.14	0.0112	1	1.44	0.5218	0	1.79	0.2649	0	5.29	0.0054	0	1.45	0.0008	1	1.08	0.831	1	1.1	0.1253	0	-1.03	0.5614	1	1.03
AIF1L				1.05	0.571	1	2.7	1.93e-07	1										1.07	0.2367	1	-1.28	0.0001	1	-1.27	0.0002	1																-1.38	0.0065	1	-1.1	0.2982	1	-1.22
AIFM1	1.04	0.8099	1	-1.43	0.0717	1	-1.41	0.0999	1	-2.4	0.0147	1				-1.32	0.1589	1	1.1	0.0951	1	-1.19	0.0035	1	-1.28	0.0001	1	-1.28	0.0515	1	1.04	0.7143	1	-1.12	0.2774	1	1.05	0.6233	1	1.02	0.8584	1	1.13	0.1667	1	1.18	0.0447	1	-1.27
AIFM2				-1.1	0.5474	1	1.28	0.2295	1										-1.01	0.779	1	-1.17	0.0142	1	-1.16	0.0055	1													-1.09	0.703	1	1.18	0.0149	1	1.11	0.0801	1	1.12
AIFM3				-1.01	0.8626	1	-1.16	0.0635	1										1	0.9636	1	1.1	0.1161	1	-1.05	0.436	1													-1.22	0.1967	0	-1.17	0.0072	0	-1.12	0.0289	0	-1.13
AIG1				1.04	0.8636	1	-1.02	0.9272	1										-1.15	0.1254	1	-1.23	0.0241	1	-1.31	0.0002	1													1.17	0.5984	0	-1.02	0.8465	1	1.1	0.2419	1	1.06
AIM1	-1.58	0.0477	1	-1.2	0.1892	1	-2.15	4.83e-05	1	-1.46	0.1236	1	2.26	0.0252	1				1.09	0.1099	1	-1.16	0.0088	1	-1.43	2.86e-07	1	3.7	0.1761	0	-2.04	0.0829	0	1.62	0.5639	0	1.04	0.7009	1	1.15	0.2887	1	1.14	0.1168	0	-1	0.9827	0	1.04
AIM1L				-1.08	0.0415	1	1.37	0.0002	1	1.9	0.2998	0							1.14	0.034	1	-1.09	0.138	1	-1.1	0.0904	1										1.04	0.6598	1	1.03	0.8251	0	-1.49	0.0001	1	-1.5	4.01e-05	1	-1.48
AIM2	1.84	0.0392	1	4.63	4.16e-06	1	3.91	3.75e-05	1	8.41	2.18e-05	1	24.84	0.0003	1	1.14	0.7724	1	-1.05	0.5017	1	1.14	0.078	1	1.35	0.0003	1	-1.68	0.3427	1	2.79	0.0488	1	1.59	0.4754	1	3.91	9.28e-09	1	1.78	0.0455	0	1.03	0.6439	0	-1.05	0.3888	0	-1.07
AIMP1	1.13	0.6531	1							-1.31	0.2814	1				-1.75	0.0049	1	-1.15	0.0594	1	-1.23	0.0009	1	-1.23	0.0008	1	1.3	0.2434	1	1.25	0.2796	1	1.13	0.5349	1	1.17	0.3698	1				1.01	0.9228	0	-1.01	0.8128	0	-1.06
AIMP2	1.8	0.0035	1							1.16	0.5759	1				-1.3	0.1296	1	1.08	0.1337	1	-1.1	0.0539	1	-1.22	0.0006	1	-1.03	0.5172	1	-1.02	0.6589	1	-1.35	1.69e-05	1	1.23	0.0139	1				1.52	0.0002	1	1.05	0.4776	1	1.29
AIP	-1.48	0.0066	1	-1.19	0.0891	1	1.34	0.0108	1	-1.36	0.3379	1				-1.56	0.0433	1	1.13	0.0944	1	-1.13	0.0917	1	-1.36	0.0001	1	-1.1	0.4127	1	-1.25	0.0447	1	-1.21	0.0795	1	1.05	0.6266	1	1.06	0.4999	1	-1.14	0.1143	1	-1.08	0.2695	1	-1.04
AIPL1	1.31	0.3947	1	-1.03	0.3872	1	-1.04	0.1764	1	-1.21	0.5168	0	-3.07	0.0486	1	1.17	0.4074	1	-1.13	0.1228	1	1.16	0.0616	1	1.17	0.0494	1	-2.16	0.2168	1	-1.31	0.623	1	2.75	0.079	1	1.04	0.4976	0	-1.21	0.3839	0	1.17	0.0436	0	1.06	0.4077	0	1.1
AIRE	2.7	0.0003	1	1.11	0.4482	1	-1.1	0.1353	1	1.07	0.821	0				-1.75	0.2069	1	1.1	0.1679	1	-1.01	0.8648	1	1.09	0.1937	1	-1.24	0.5229	0	1.06	0.8568	0	2.18	0.0214	0	1.05	0.5311	1	-1.23	0.2105	1	1.11	0.6122	1	1.08	0.224	0	2.18
AJAP1	1.3	0.4872	0	1.01	0.8634	1	1.14	0.0709	1	1.95	0.1108	0							1.09	0.18061	1	1.18	0.014	1	1.04	0.5153	1	1.12	0.7835	1	-1.84	0.1055	0	1.95	0.0789	1	-1.11	0.0551	1	-1.08	0.4984	0	1.07	0.2438	0	1.12	0.0393	0	1.07
AK1	-2.01	0.0653	1	-1.04	0.6419	1	2.13	3.98e-07	1	1.38	0.2451	1				-2	0.0744	1	1.05	0.3805	1	1.05	0.3562	1	-1.14	0.0307	1	1.1	0.6048	1	-1.04	0.8268	1	1.43	0.0435	1	-1.11	0.2535	1	1.01	0.9673	1	-1.02	0.7776	0	1.03	0.5987	0	1.01
AK2	-1.25	0.2764	1	-1.11	0.4854	1	2.51	2.54e-06	1	-1.54	0.0885	1	-2.36	0.0328	1	-1.17	0.436	1	-1.16	0.0557	1	-1.15	0.0209	1	1.29	0.0023	1	1.23	0.0897	1	1.12	0.2709	1	-1.32	0.0153	1	1.37	2.35e-05	1	1.07	0.7465	0	1.17	0.0397	1	1.21	0.0178	1	1.1
AK2P2				-1.01	0.8769	1	1.37	0.0011	1																															1.05	0.7748	1
AK3				-1.01	0.9317	1	1.08	0.3847	1										-1.13	0.1884	1	-1.31	0.0075	1	-1.46	0.0004	1													1.01	0.9011	1	1.17	0.072	1	1.06	0.4788	1	-1.01
AK3L1	12.81	2.91e-08	1	-1.17	0.1736	1	2.36	0.0009	1	1.16	0.5057	1				1.39	0.0438	1	1.26	0.0106	1	-1.14	0.0234	1	-2	7.24e-09	1	1.08	0.7608	1	-1.07	0.7766	1	1.04	0.858	1	-1.2	0.0192	0	-1.1	0.4847	1
AK3L2																																											-1.04	0.7558	1	1.15	0.2814	1	1.36
AK5				-1.55	0.1676	1	-1.63	0.1489	1	1.1	0.8859	0				-2.46	0.0561	1	1.07	0.3273	1	1.18	0.0127	1	1.26	0.0006	1										-1.1	0.457	1	-1.08	0.5669	0	1.11	0.1071	0	1.1	0.1004	0	1.09
AK7				1.02	0.5963	1	1.01	0.8039	1										-1.1	0.1225	1	1.13	0.1085	1	1.34	0.0004	1													-1.05	0.7209	0	-1.04	0.5305	0	1	0.9974	0	-1.02
AKAP1	-1.25	0.4556	1	-2.37	0.0005	1	1.12	0.606	1	-1.48	0.1495	1				-1.75	0.0298	1	1.09	0.3223	1	-1.18	0.0642	1	-1.48	5.56e-06	1	-1.01	0.972	1	1.1	0.5019	1	-1.65	0.0031	1	-1.3	0.0472	1	-1.06	0.7264	1	1.04	0.4633	0	1.09	0.113	0	1.09
AKAP10	-1.47	0.0801	1	-1.4	0.0293	1	-1.09	0.5874	1	-1.15	0.6901	1	-3.37	0.0037	1	-1.08	0.6848	1	-1.09	0.325	1	-1.17	0.0755	0	1.15	0.0584	1	1.39	0.0209	1	-1.15	0.2946	1	1.76	0.283	1	1.12	0.4393	1	-1.04	0.8704	1	1.04	0.5438	1	1.19	0.005	1	-1.13
AKAP11	-1.11	0.5205	1	-1.48	0.0503	1	-1.33	0.1725	1	-1.64	0.1893	1				-3.33	0.0003	1	-1.09	0.2841	1	-1.21	0.0177	1	-1.29	0.002	1	-1.01	0.9752	1	1.08	0.7106	1	-2.05	0.0025	1	1.16	0.4137	1	1.06	0.8541	0	1.02	0.754	0	-1.07	0.1916	0	-1.06
AKAP12	2.32	0.236	1	1.41	0.306	1	-1.35	0.2044	1	-1.2	0.5833	1				-1.81	0.3652	1	-1.08	0.22751	0	-1.33	0.0001	1	1.42	9.84e-06	1	1.51	0.5512	0	2.32	0.1859	0	1.9	0.3069	0	-1.32	0.1677	1	-1.06	0.7247	0	1.13	0.1884	1	1.08	0.3526	1	1.13
AKAP13	-1.72	0.0071	1	-1.71	0.0368	1	-1.72	0.0465	1	-1.85	0.1523	0							1.17	0.0064	1	-1.23	0.0016	1	-1.48	2.44e-05	1	1.28	0.2787	1	-1.15	0.4812	1	2.06	8.72e-05	1	-1.14	0.3113	1	1.08	0.4754	1	-1.28	0.0177	1	1.18	0.0769	1	-1.44
AKAP14				1	0.8954	1	-1.01	0.7591	1										-1.02	0.6992	0	1.13	0.0258	0	1.21	0.0012	0													-1.09	0.4662	0	1.08	0.1948	0	1.07	0.2203	0	1.07
AKAP2	7.74	2.42e-05	1	1.99	0.0007	1	1.1	0.613	1	5.87	0.0003	1	4.97	0.0032	1	-1.46	0.2101	1	-1.11	0.0924	1	-1.53	2.24e-07	1	-1.64	3.32e-07	1	1.79	0.1048	1	1.07	0.8155	1	-1.6	0.141	1	1.79	0.0017	1	1.02	0.8769	0	1.14	0.0527	0	1.11	0.0737	0	-1.26
AKAP3	1.7	0.1179	1	1.02	0.472	1	1.09	0.0124	1	1.34	0.1713	0				1.09	0.6424	0	1.02	0.8003	1	1.1	0.2109	1	-1.01	0.9191	1	-1.08	0.5617	1	-1.39	0.0114	1	1.16	0.2197	1	-1.02	0.7967	0	-1.07	0.5375	0	1.19	0.0506	1	1.08	0.2804	1	1.09
AKAP4	1.36	0.2417	1	-1.03	0.1451	1	-1.04	0.0672	1	-2.3	0.0823	0				1.69	0.2528	1	1.09	0.1973	1	1.11	0.1347	1	1.08	0.2783	1	1.05	0.8717	0	2.14	0.0176	0	1.43	0.2221	0	1.02	0.8247	0	-1.03	0.8692	0	1.11	0.2074	0	1.08	0.2453	0	-1.04
AKAP5	1.96	0.1894	0	-1.1	0.3605	1	-1.25	0.0579	1	-1.31	0.3568	1				1.06	0.8829	0	1.19	0.0287	1	1.09	0.2402	1	1.41	7.9e-05	1	-1.25	0.7781	0	3.73	0.084	0	4.34	0.0573	0	1.04	0.5485	0	-1.09	0.5931	0	-1.01	0.8996	0	-1.02	0.6897	0	-1.01
AKAP6	1.11	0.8499	1	1.03	0.5643	1	-1.1	0.1076	1	1.37	0.5119	0				1.38	0.1684	1	-1.28	0.0031	1	1.13	0.038	1	1.37	0.0003	1	2.1	0.1403	1	4.21	0.0047	1	-1.1	0.8306	1	-1.11	0.1524	0	1.01	0.928	0	-1	0.9502	0	-1.04	0.5062	0	-1.01
AKAP7				1.65	6.88e-05	1	2.36	1.92e-07	1	3.84	0.0054	1				-2.11	0.019	1	-1.12	0.1256	1	-1.35	0.0003	1	1.05	0.3215	1										1.97	0.0019	1	1.47	0.4013	0	1.18	0.0226	0	1.08	0.207	0	-1.18
AKAP8	-1.42	0.0471	1	1.12	0.3012	1	-1.14	0.2865	1	-1.35	0.242	1				-1.4	0.0573	1	1.04	0.4805	1	-1.03	0.5591	1	-1.15	0.0182	1	1.25	0.3684	1	-1.08	0.7136	1	-1.11	0.6335	1	-1.14	0.1371	1	-1.06	0.7027	1	-1.17	0.0455	1	-1.22	0.0102	1	-1.03
AKAP8L	-1.2	0.2295	1	1.26	0.0498	1	1.47	0.0061	1	1.19	0.4374	1				-1.28	0.1592	1	1.09	0.1464	1	1.09	0.2172	1	1.15	0.0468	1	1.05	0.7733	1	-1.03	0.8331	1	1.24	0.1343	1	-1.4	0.101	1	-1.09	0.3093	1	-1.37	0.0087	1	-1.28	0.0216	1	-1.21
AKAP9	-1.9	0.0077	1	-1.12	0.2368	1	1.11	0.2862	1	2.82	0.0681	0				-2	0.0009	1	-1.15	0.0462	0	-1.32	0.0004	1	-1.45	9.47e-06	1	-1.01	0.905	1	1.14	0.1823	1	-1.29	0.0193	1	-1.18	0.1153	1	1.05	0.6534	0	1.13	0.0296	0	-1.08	0.1637	0	-1.13
AKD1																			-1.1	0.2004	1	1.13	0.061	1	1.35	0.0002	1																-1.21	0.041	1	-1.01	0.8563	1	-1.3
AKIRIN1				1.13	0.5982	1	1.25	0.3808	1	1.13	0.5491	1							1.12	0.1509	1	1.07	0.3955	1	-1.14	0.0839	1										1.21	0.1686	1	-1.06	0.7438	1	1.53	0.0434	1	1.64	0.0136	1	1.87
AKIRIN2				1.64	0.0077	1	-2.23	0.0005	1										1.08	0.2986	1	-1.19	0.0215	1	-1.41	4.14e-05	1													1.04	0.8055	1	-1.12	0.1092	1	1.03	0.6596	1	1.07
AKNA				-1.1	0.1056	1	-1.12	0.0764	1										-1.04	0.622	1	1.19	0.0234	1	1.21	0.0144	1													1.01	0.9426	1	-1.25	0.0216	1	-1.06	0.4687	1	-1.14
AKNAD1																			-1.05	0.295	1	-1.11	0.2132	0	1.25	0.009	0																1.03	0.6584	0	1.02	0.7667	0	1.07
AKR1A1	1.14	0.3278	1	1.13	0.2796	1	-1.22	0.1168	1	-1.95	0.0469	1	3.54	0.0033	1	-1.08	0.6939	1	-1.16	0.0175	1	-1.12	0.0343	1	-1.39	1.04e-06	1	-1.05	0.2831	1	-1.06	0.1606	1	-1.08	0.075	1	1.84	1.33e-08	1	1.05	0.7791	1	-1.19	0.1935	1	-1.07	0.5692	1	-1.34
AKR1B1	1.38	0.0241	1	-1.1	0.6245	1	1.37	0.147	1	-1.73	0.1246	1				-1.43	0.2133	1	-1.01	0.8083	1	-1.16	0.0155	1	-1.23	0.0013	1	1.06	0.6846	1	-1.05	0.6951	1	-1.37	0.021	1	-1.28	0.0579	1	1.03	0.8901	1	1.02	0.6999	1	1.45	2.29e-06	1	-1.06
AKR1B10	2.5	0.1801	1	1.07	0.3552	1	-1.03	0.749	1	-1.38	0.4867	0				1.03	0.94	1	-1.03	0.706	1	-1.39	0.0003	1	-2.67	6.12e-13	1	1.71	0.4897	1	1.19	0.8034	0	-1.32	0.6922	1	1.07	0.3518	0	-1.03	0.8831	0
AKR1B15																																											1.51	0.0002	1	6.3	1.53e-12	1	2.1
AKR1C1	2.55	0.0045	1	1.37	0.5422	1	-1.35	0.6106	1	-1.76	0.0245	1				-1.01	0.9784	1	-1.12	0.1583	0	1.21	0.0193	0	-1.52	4.54e-06	1	1.26	0.7032	1	-1.66	0.3499	1	1.54	0.4263	1	-1.04	0.6093	1	-1.12	0.4771	0	1.04	0.534	0	1.04	0.4214	0	1.08
AKR1C2	2.55	0.0045	1							-1.81	0.0671	0				1.59	0.3594	1	-1.21	0.0096	0	1.06	0.285	1	-1.56	2.82e-06	1	1.26	0.7032	1	-1.66	0.3499	1	1.54	0.4263	1	1.06	0.4422	1	-1.51	0.0608	0	1.18	0.0378	1	4.11	1.25e-11	1	1.12
AKR1C3	-2.42	0.0045	1	-1.06	0.8416	1	1.08	0.8074	1	-2.32	0.0503	0				-2.73	0.0024	1	-1	0.966	1	-1.02	0.7876	1	-1.73	7.56e-09	1	-1.85	0.2996	0	-1.31	0.6078	0	2.32	0.1212	1	1.06	0.6675	0	-1.06	0.8346	0	-1	0.9643	1	1.98	3.38e-07	1	1.17
AKR1C4	1.52	0.13	0	-1.02	0.6059	1	-1.05	0.1381	1	1.29	0.6083	0				-2.61	0.0156	1	1.02	0.8441	0	1.06	0.5169	0	1.01	0.8977	0	-1.36	0.3972	0	1.04	0.8952	0	-1.16	0.6437	0	1.02	0.7365	0	1.07	0.6172	0	1.12	0.1649	1	1.39	0.0004	1	-1.08
AKR1CL1																																								-1.02	0.8892	0	1.1	0.0595	0	1.01	0.8007	0	-1
AKR1CL2				1.06	0.5985	1	1.19	0.1578	1																															-1.1	0.6309	0
AKR1D1	-1.73	0.2388	0	1.01	0.444	1	-1.02	0.3085	1	-1.18	0.5394	0				-1.01	0.981	0	-1.02	0.7697	0	1.11	0.1726	0	1.19	0.023	0	-1.39	0.5287	0	-1.87	0.1913	0	1.9	0.1839	0	-1.02	0.7004	0	-1.07	0.5736	0	1.16	0.3248	1	-1.32	0.0548	1	1.17
AKR1E2																			-1.22	0.0016	1	1.13	0.0256	1	1.24	0.0003	1																1.08	0.1755	0	1.06	0.2542	0	1.01
AKR7A2	-1.51	0.0557	1	-1.07	0.4897	1	1.12	0.2838	1	-1.46	0.1466	1	-2.78	0.009	1	-1.09	0.7069	1	1.1	0.1505	1	-1.33	0.0002	1	-1.45	6.1e-06	1	-1.15	0.505	1	1.13	0.5071	1	-1.21	0.3122	1	-1.06	0.5868	1	-1.1	0.6265	1	1.06	0.4657	1	-1.27	0.0027	1	-1.17
AKR7A3	2.31	0.0591	1	-1	0.9753	1	1.03	0.708	1	-1.33	0.1926	1				-1.19	0.4502	1	1.05	0.3924	1	-1.13	0.0374	1	-1.31	3.7e-05	1	1.17	0.7354	1	1.36	0.4708	1	3.21	0.0152	1	-1.13	0.1421	1	-1.11	0.5578	0	1.12	0.0978	1	-1	0.9766	1	1.05
AKR7L				-1.08	0.3466	1	1.05	0.5499	1																																		-1.05	0.5832	0	-1.15	0.0757	0	-1.18
AKT1	-1.4	0.0698	1	1.15	0.1837	1	-1.29	0.0304	1	-1.13	0.6018	1				-1.43	0.0682	1	1.1	0.0801	1	-1.06	0.2558	1	-1.13	0.0318	1	1.29	0.1287	1	1.03	0.8228	1	-1.1	0.5184	1	-1.33	0.0052	1	-1.02	0.9171	1	1.65	0.0053	1	1.32	0.0641	1	1.18
AKT1S1				1.96	0.0044	1	-2.56	0.0005	1										1.1	0.0671	1	-1.12	0.0225	1	-1.19	0.0015	1													-1.03	0.8859	1	-1.11	0.152	0	-1	0.9723	0	-1.08
AKT2	-1.77	0.0296	1	1.2	0.0184	1	1.45	3.2e-05	1	-1.52	0.1417	0							-1.14	0.0415	1	-1.21	0.0067	1	-1.18	0.0174	1	1.98	0.1009	1	-1.41	0.1575	1	1.35	0.3996	1	-1.03	0.8776	1	1.02	0.8812	1	1.06	0.5075	1	-1.02	0.8304	1	1.07
AKT3	-1.11	0.7965	1	-1.08	0.4463	1	2.66	2.81e-08	1	1.57	0.153	1				1.03	0.9074	1	1.17	0.0088	1	-1.18	0.0176	1	-1.48	2.02e-06	1	-2.15	0.3777	1	1.23	0.7834	1	1.29	0.7414	1	-1.25	0.1033	1	1.23	0.7098	1	-1.12	0.0555	0	-1.17	0.0117	0	-1.1
AKTIP				-1.12	0.3977	1	1.48	0.0014	1	1.38	0.2476	1				-2.33	0.0062	1	1.06	0.2575	1	-1.27	0.0006	1	-1.27	0.0005	1										-1.2	0.1398	1	1.08	0.7626	0
AL022344.6				-1	0.9779	1	-1.43	0.0021	1
ALAD	-1.45	0.1031	1	-1.28	0.0875	1	1.47	0.0068	1	-2.01	0.0485	1				-1.13	0.4918	1	1.13	0.0705	1	-1.24	0.0025	1	-1.46	2.74e-06	1	-1.62	0.3052	1	-1.92	0.133	1	1.6	0.2671	1	1.09	0.4279	1	-1.05	0.7679	1	-1.36	0.0003	1	1.08	0.1781	0	-1.5
ALAS1	-1.12	0.6677	1	1.1	0.4419	1	1.44	0.0019	1	1.27	0.2721	1				1.66	0.0439	1	1.06	0.344	1	-1.19	0.0039	1	-1.29	0.0001	1	1.17	0.272	1	1.2	0.1541	1	1.12	0.3504	1	1.11	0.1795	1	-1.03	0.903	1	1.37	0.0127	1	-1.07	0.4984	1	1.41
ALAS2	1.25	0.4137	1	1.19	0.0465	1	-1.06	0.035	1	-1.34	0.1961	0							-1.07	0.2939	1	1.15	0.0316	1	1.2	0.0059	1	1.01	0.9095	1	1.1	0.3861	1	1.38	0.0124	1	1.48	0.0654	1	1.07	0.5649	0	1.07	0.4028	0	-1.04	0.4927	0	-1.12
ALB	2.24	0.1092	1	1.37	0.001	1	-1.06	0.0763	1	1.18	0.6073	0				1.05	0.9155	0	1.21	0.0039	0	-1.08	0.1604	0	1.29	0.0002	0	1.99	0.1284	0	-1.79	0.0951	0	1.7	0.1853	1	1.01	0.8337	0	-1.06	0.71	0	-1	0.928	0	-1.03	0.5802	0	-1.07
ALCAM	1.51	0.0996	1	1.08	0.7654	1	-1.87	0.0388	1	-2.17	0.0169	1				1.64	0.0774	1	1.04	0.4376	1	-1.17	0.0027	1	-1.65	6.49e-06	1	-1.31	0.3477	1	1.09	0.7177	1	-2.52	0.0023	1	-1.22	0.3024	1	1.05	0.8547	1	-1.48	0.0404	1	-1.08	0.6469	1	1.13
ALDH16A1				1.09	0.5676	1	-1.45	0.0127	1										1.17	0.0156	1	-1.28	0.0003	1	-1.27	0.0004	1													1.06	0.7374	1	-1.12	0.0712	1	1.06	0.2731	1	-1.03
ALDH18A1				-1.01	0.9184	1	4.02	3.7e-09	1	3.37	0.0006	1				-1.58	0.0359	1	1.03	0.5582	1	-1.19	0.0016	1	-1.41	8.6e-07	1										-1.25	0.02	1	-1	0.9945	1	1.46	0.0001	1	1.06	0.3879	1	1.06
ALDH1A1	1.37	0.046	1	1.21	0.4102	1	-1.11	0.6663	1	-1.03	0.9403	1				-2.35	0.0444	1	1.02	0.7158	0	-1.02	0.7149	0	1.01	0.9245	0	-1.26	0.7405	0	-1.57	0.4721	1	1.19	0.7841	1	1.47	0.0623	1	-1.02	0.9518	1	-1.02	0.7855	0	1.07	0.2582	0	1.08
ALDH1A2	-1.92	0.0749	1	1.17	0.5266	1	-1.49	0.1421	1	-3.44	0.0306	0				2.11	0.0294	1	1.15	0.0053	1	-1.06	0.2354	1	-1.29	5.44e-06	1	-1.71	0.3659	1	1.27	0.6425	1	-1.37	0.5436	1	1.04	0.7033	1	-1.1	0.8105	0	-1.33	0.0002	1	1.26	0.0019	1	-1.37
ALDH1A3	-1.31	0.6058	1	1.08	0.2301	1	1.28	0.0502	1	4.68	0.0039	0				-1.11	0.8085	0	1.02	0.6841	1	-1.07	0.1751	1	-1.16	0.0044	1	-1.18	0.2514	1	1.11	0.4045	1	-1.34	0.037	1	1.03	0.657	0	1.02	0.9312	0	1.1	0.2602	1	-1.2	0.0236	1	1.2
ALDH1B1	-1.49	0.2578	1	1.07	0.5822	1	1.78	0.0004	1	1.51	0.1408	1				-1.21	0.4504	1	1.1	0.2139	1	-1.15	0.0205	1	-1.19	0.0053	1	-1.18	0.8171	1	-1.44	0.5749	1	-1.25	0.7304	1	-1.03	0.5453	1	-1.03	0.8214	0	1.04	0.5665	0	1.04	0.5566	0	1
ALDH1L1	1.28	0.4779	1	-1.06	0.0611	1	-1.07	0.02881	1	-1.31	0.4099	0				1.2	0.6396	1	-1.2	0.0067	1	-1.27	0.0172	1	-1.99	4.78e-08	1	1.4	0.3789	1	-1.45	0.2831	1	1.92	0.0714	1	-1.04	0.5641	1	-1	0.98	0	-1.02	0.8276	1	-1.39	0.0004	1	-1.18
ALDH1L2				1.28	0.1819	1	1.68	0.0144	1										1.08	0.1613	1	-1.57	7.54e-06	1	-1.55	1.1e-05	1													1.14	0.7129	0	-1.19	0.0068	0	-1.14	0.0185	0	-1.13
ALDH2	-2.43	0.0001	1	-1.21	0.0754	1	-1.21	0.2189	1	-1.22	0.485	1				1.42	0.0714	1	1.06	0.2219	1	-1.14	0.0091	1	-1.38	2.07e-07	1	-1.15	0.7307	1	1.12	0.7503	1	1.37	0.379	1	1.12	0.3325	1	-1.01	0.9659	1	-1.09	0.5408	1	-1.03	0.833	1	1.37
ALDH3A1	-1.21	0.4872	1	1.11	0.2056	1	-1	0.9551	1	-1.61	0.1753	0				-2.22	0.0852	1	1.18	0.028	1	1.29	0.0016	1	-1.04	0.6263	1	1.05	0.7877	1	-1.01	0.9492	1	1.09	0.588	1	-1	0.996	1	-1.05	0.7998	0	1.17	0.1019	0	1.19	0.0468	0	1.1
ALDH3A2	-1.63	0.0233	1	-1.23	0.1675	1	-1.18	0.3114	1	-1.96	0.0996	1				-1.81	0.0049	1	1.08	0.1372	1	-1.13	0.0225	1	-1.28	3.32e-05	1	-1.26	0.0322	1	1.04	0.6452	1	-1.44	0.001	1	1.22	0.0306	1	-1.03	0.8162	1	1.09	0.2429	1	1.57	8.23e-06	1	-1.04
ALDH3B1	-4.42	0.0003	1	1.14	0.506	1	-1.23	0.3158	1	-1.66	0.0775	1				-1.06	0.7608	1	-1.09	0.1156	1	-1.13	0.0593	1	-1.39	8.49e-06	1	1.31	0.1068	1	1.2	0.2019	1	-1.56	0.0071	1	1.16	0.2286	1	1.03	0.8126	1	-1.74	7.75e-05	1	1.31	0.0036	1	-1.61
ALDH3B2	2.36	0.0935	1	-1.04	0.2217	1	-1.1	0.0116	1	6.58	0.0104	0				1.12	0.81	0	1.1	0.0941	1	-1.06	0.4334	1	-1.2	0.0236	1	-1.43	0.3931	1	-1.64	0.1967	1	2.2	0.0498	1	-1.03	0.5895	0	1.02	0.9294	0	-1.15	0.0721	1	-1.25	0.0058	1	-1.35
ALDH4A1	2.4	0.0221	1	1.03	0.8299	1	-1.12	0.2489	1	-1.59	0.0817	1				1.49	0.4482	0	-1.12	0.0708	1	-1.31	0.0001	1	-1.48	4.25e-07	1	1.31	0.1996	1	1.07	0.54021	1	-1.68	0.0123	1	1.02	0.8124	1	-1.11	0.4383	0	-1.19	0.0327	0	1.23	0.019	1	-1.21
ALDH5A1	-1.05	0.9077	1	-1.1	0.4294	1	-1.78	0.0004	1	-4.51	0.0014	1				-5.31	0.0012	1	-1.06	0.4103	1	-1.37	4.73e-05	1	-1.55	3.45e-07	1	-1.4	0.0561	1	-1.14	0.3786	1	-1.48	0.0175	1	-1.35	0.1289	1	1.13	0.5723	1	-1.08	0.2609	1	1.06	0.3428	1	-1.02
ALDH6A1	-2.41	0.0756	1	1.03	0.8168	1	-1.33	0.0202	1	-1.77	0.0875	1				-2.27	0.0002	1	-1.07	0.3901	1	-1.41	0.0015	1	-1.96	1.51e-07	1	-1.23	0.5818	1	-1.51	0.2215	1	-2.36	0.0194	1	-1.3	0.069	1	-1.03	0.7838	0	-1.06	0.3024	0	-1.04	0.4631	0	-1.02
ALDH7A1	1.95	0.2862	1	-1.19	0.4775	1	3.11	0.0004	1	-1.66	0.6093	0				-1.18	0.6356	1	1.16	0.0467	1	-1.37	1.02e-05	1	-1.45	9.52e-07	1	1.02	0.8428	1	1.06	0.5087	1	-1.11	0.279	1	-1.04	0.4464	0	-1.08	0.6252	1	-1.31	0.0046	1	-1.1	0.2249	1	-1.2
ALDH8A1				1.39	0.0066	1	-1.06	0.4816	1	1.41	0.3641	0				-1.44	0.3731	1	1.01	0.8673	0	-1.09	0.2252	0	-1.17	0.0271	0										-1.09	0.6334	0	1.19	0.4938	0	1.04	0.6758	0	-1.08	0.3521	0	-1.1
ALDH9A1	1.13	0.4906	1	-1.23	0.2661	1	-1.1	0.6071	1	-2.05	0.0486	1				-1.51	0.0236	1	1.04	0.5237	1	-1.17	0.0187	1	-1.23	0.0034	1	1	0.9816	1	1.15	0.2745	1	-1.31	0.044	1	-1.4	6.94e-05	1	1.02	0.8843	1	1.02	0.8315	1	1.04	0.5236	1	-1.01
ALDOA	-1.39	0.0283	1	-1.08	0.5009	1	-1.53	0.0186	1	-1.59	0.0806	1				2.29	0.0061	1	1.16	0.0922	1	-1.19	0.0423	1	-1.49	4.99e-05	1	1.08	0.4827	1	-1.01	0.8791	1	-1.48	0.0009	1	-1.11	0.4061	1	-1.03	0.9299	1	-1.31	0.0163	1	-1.34	0.0055	1	-1.25
ALDOAP2				-1.08	0.5034	1	-1.15	0.2864	1	2.57	0.1782	0							-1.08	0.4225	1	1.26	0.0166	1	1.56	3.79e-05	1										-1.29	0.001	0	1.08	0.6145	0
ALDOB	-1.1	0.8144	1	-1.01	0.65481	1	-1.07	0.0654	1	9.48	0.0232	0				1.62	0.1735	0	1.11	0.0803	1	-1.35	0.0003	1	-1.46	0.0002	1	1.07	0.8777	1	-1.42	0.3862	1	1.56	0.2824	1	1.12	0.1256	0	1.03	0.8518	0	-1.29	0.0023	1	-1.1	0.1282	1	-1.24
ALDOC	1.05	0.7272	1	-1.5	0.0662	1	3.45	3.24e-05	1	-1.03	0.9293	1	-5.15	0.0085	1	-1.02	0.9207	1	-1.02	0.7371	1	1.11	0.0451	1	1.01	0.8954	1	1.26	0.272	1	-1.07	0.7155	1	1.31	0.1497	1	-1.56	0.0001	1	-1.08	0.7285	0	1.09	0.2607	1	-1.06	0.4012	1	1.02
ALG1				-1.14	0.2605	1	-1.95	1.59e-05	1										-1.21	0.0186	0	-1.29	0.0022	0	-1.32	0.001	0													-1.08	0.5458	1	1.25	0.0094	1	1.27	0.0037	1	1.45
ALG10				-1.04	0.6433	1	1.14	0.156	1										1.07	0.2702	1	-1.2	0.0071	1	-1.04	0.5501	1													1.08	0.7957	0	-1.11	0.1537	1	1.11	0.1406	1	-1.21
ALG10B				-1.08	0.1861	1	1.51	0.0005	1										-1.09	0.2056	1	-1.53	6.94e-07	1	-1.31	0.0004	1													1.08	0.7957	0	-1.05	0.46	1	1.09	0.1809	1	-1.15
ALG11				1.57	0.0016	1	1.14	0.3185	1																															1.28	0.1377	1
ALG12				-1.12	0.0013	1	-1.06	0.108	1	-1.33	0.2614	1							1.05	0.4081	1	-1.11	0.0694	1	-1.18	0.0059	1										1	0.986	1	-1.05	0.5355	1	1.25	0.0039	1	-1.07	0.2471	1	1.1
ALG13	-1.02	0.9658	1	1.29	0.0279	1	-1.21	0.1061	1	-1.21	0.4166	1							-1.18	0.1104	1	-1.28	0.0189	1	-1.41	7.02e-05	1	-1.41	0.6487	1	1.39	0.6199	0	2.79	0.1393	1	1.27	0.0837	0	1.16	0.4155	0	-1.37	0.0029	1	-1.21	0.0298	1	-1.15
ALG14				-1.18	0.009	1	-1.02	0.7524	1										-1.13	0.0558	1	-1.26	0.0012	1	-1.37	2.73e-05	1													1.1	0.5504	1	1.13	0.3916	1	-1.01	0.9177	1	-1.01
ALG1L																																											1	0.9443	1	-1.29	0.0009	1	-1.31
ALG2				-1.39	0.0174	1	1.11	0.4334	1										1.06	0.3242	1	1.2	0.0098	1	-1.36	6.98e-06	1													1.02	0.9414	1	1.18	0.0158	0	1.05	0.3917	0	1.15
ALG3	1.07	0.5387	1	-1.02	0.8512	1	1.28	0.00251	1	-1.23	0.3765	1				-1.36	0.1323	1	1.09	0.1069	1	-1.01	0.87	1	-1.19	0.0028	1	1.07	0.5853	1	1.18	0.1505	1	1.03	0.7827	1	1.2	0.0377	1	-1.12	0.6067	1	1.12	0.1345	1	1.27	0.0026	1	1.09
ALG5				1.02	0.67	1	1.22	0.0007	1	-1.31	0.3035	1				-1.23	0.2449	1	1	0.9362	1	-1.08	0.1903	1	-1.37	9.99e-06	1										1.31	0.0673	1	1.23	0.4658	1	-1.24	0.0745	1	1.02	0.8327	1	1.28
ALG6				-1.06	0.2505	1	1.62	2.29e-08	1	1.24	0.3439	1				-1.6	0.0207	1	1.03	0.6097	1	-1.01	0.8961	1	1.14	0.0097	1										1.13	0.3556	1	1.11	0.666	0	-1.27	0.0306	1	1.06	0.5501	1	-1.22
ALG8	-1.06	0.724	1	1.06	0.53	1	1.3	0.0147	1	-1.31	0.3107	1							1.05	0.2966	1	-1.03	0.5345	1	-1.06	0.2234	1	-1.13	0.3703	1	1.06	0.599	1	-1.58	0.0016	1	1.11	0.2333	1	1.15	0.4877	1	-1.28	0.0365	1	1.29	0.0016	1	-1.09
ALG9				-1.22	0.017	1	1.64	5.33e-05	1	1.79	0.0383	1							-1.11	0.1001	1	-1.35	5.67e-05	1	-1.3	0.0003	1										-1.07	0.5496	1	-1.2	0.1197	0	1.02	0.7582	1	-1.04	0.5771	1	-1.17
ALK	2.47	0.0332	1	1.16	0.2153	1	-1.04	0.751	1	-2.84	0.051	0							-1.08	0.277	1	-1.03	0.6538	1	-1.05	0.4691	1	-1.43	0.3405	1	-1.59	0.4347	1	1.97	0.2559	1	-1.05	0.4551	0	-1.07	0.7102	0	1.07	0.3896	0	1.02	0.8095	0	-1.04
ALKBH1	1.19	0.2614	1	-1.01	0.903	1	1.15	0.1928	1	1.4	0.1333	1				-1.5	0.0154	1	-1.06	0.4071	1	1.02	0.8143	1	1.16	0.0272	1	1.17	0.174	1	1.21	0.0736	1	1.26	0.0347	1	1.23	0.0062	1	1.22	0.5581	0	1.14	0.12	0	1.21	0.0205	1	1.19
ALKBH2				-1.49	0.0021	1	1.48	0.004	1										1.06	0.3516	1	-1.08	0.2136	1	-1.21	0.0035	1													-1.13	0.6314	0	1.65	7.26e-05	1	1.19	0.0517	1	1.34
ALKBH3				1.12	0.2712	1	1.15	0.2073	1										1.02	0.7929	1	-1.21	0.0049	1	-1.33	7.98e-05	1													1.1	0.587	1	-1.1	0.2052	1	-1.13	0.0769	1	1.09
ALKBH4				-1.39	0.0047	1	1.04	0.7435	1	-1.03	0.8723	1							1.07	0.2064	1	1.04	0.477	1	-1.12	0.0385	1										-1.01	0.8923	1	-1.16	0.3327	0	1.44	0.0005	1	-1.04	0.6298	1	1.08
ALKBH5				-1.24	0.1509	1	-1.16	0.1925	1										1.13	0.0252	1	-1.12	0.0332	1	-1.43	1.57e-07	1													-1.07	0.6854	1	-1.21	0.0195	1	-1.05	0.509	1	-1.23
ALKBH6				-1.04	0.3531	1	1.44	9.54e-07	1										1.02	0.7923	1	-1.3	0.0003	1	-1.18	0.0147	1													1.08	0.5171	1	1.02	0.8465	1	-1.18	0.0756	1	-1.35
ALKBH7				-1.23	0.1028	1	-1.52	0.0049	1										1.09	0.2756	1	1.16	0.0538	1	-1.49	1.35e-05	1													-1.08	0.586	0	1.12	0.316	1	-1.13	0.2468	1	-1.1
ALKBH8				-1.04	0.3111	1	1.11	0.0119	1										1.01	0.9322	0	-1.2	0.0124	0	-1.29	1.8e-05	1													1.08	0.7224	0	1.06	0.5386	0	1.17	0.0833	0	1.14
ALLC				1.04	0.1458	1	-1.06	0.0518	1	-1.85	0.1351	0				1.27	0.5839	0	1.04	0.5204	1	1.16	0.0128	1	1.2	0.0036	1										1.05	0.5619	1	-1.09	0.5672	0	1.08	0.2924	0	1.06	0.2123	0	-1.05
ALMS1	-1.16	0.772	1	-1.55	0.0163	1	-1.69	0.009	1	-1.28	0.5202	0							-1.16	0.0652	1	-1.51	9.03e-06	1	-1.46	3.38e-05	1	-1.18	0.5282	1	1.17	0.502	1	-2.79	6.31e-05	1	-1.28	0.1088	1	1.14	0.6056	0	1.18	0.0694	1	1.08	0.3326	1	-1.02
ALMS1P				-1.19	0.1854	1	-1.19	0.2119	1										-1.09	0.0794	1	1.04	0.4275	1	1.04	0.4218	1													1.12	0.5632	0	1.04	0.5024	0	1.04	0.4694	0	1.02
ALOX12	-1.05	0.8348	1	1.09	0.2584	1	-1.07	0.4072	1	1.47	0.5561	0				2.01	0.0587	1	1.02	0.7367	1	1.07	0.3192	1	-1.07	0.31	1	1.32	0.1794	1	1.02	0.914	1	1.46	0.0508	1	-1.09	0.7006	1	-1.13	0.5054	0	1.05	0.4681	0	1.1	0.1474	0	-1.01
ALOX12B	2.17	0.0858	1	1.05	0.3163	1	-1.16	0.009	1	1.15	0.6238	0	6.56	0.0057	1	2.48	0.0093	0	-1.01	0.856	1	1.07	0.3336	1	-1.05	0.5097	1	-1.02	0.9801	1	-1.03	0.9557	1	1.21	0.7485	1	1.06	0.449	0	-1.28	0.0642	0	-1.05	0.3898	0	-1.11	0.0792	0	-1.16
ALOX12P2	1.18	0.4993	1	-1	0.946	1	-1.08	0.085	1	-1.08	0.7324	0							-1.16	0.0256	1	-1.01	0.9298	1	1	0.9391	1	1.77	0.1943	1	-1.07	0.8598	1	1.08	0.8357	1	-1.11	0.2719	1	1.03	0.8471	0	1.01	0.8182	0	1.03	0.5997	0	1.04
ALOX15	1.83	0.1198	1	-1.12	0.6493	1	-12.32	2.01e-08	1	-1.99	0.0494	1				1.47	0.3192	0	-1.02	0.7137	1	1.03	0.6376	1	1.07	0.2982	1	1.13	0.7045	1	1.02	0.9524	1	1.81	0.0579	1	-1.19	0.2059	0	1.12	0.5585	0	1.07	0.4721	0	1.09	0.1733	0	1.04
ALOX15B	1.03	0.937	1	-1.18	0.5478	1	3.99	0.0002	1	1.44	0.3161	1				1.06	0.9007	1	-1.07	0.2821	1	1.17	0.0125	1	1.22	0.0017	1	-1.41	0.4982	0	1.08	0.861	0	2.65	0.045	1	-1.18	0.0593	1	-1.07	0.7323	1	1.03	0.675	0	-1.03	0.5816	0	1.05
ALOX5	-3.69	9.22e-05	1	-1.14	0.727	1	1.97	0.1133	1	-2.77	0.0012	0				2.53	0.0027	1	-1.1	0.11191	1	-1.2	0.0164	1	-1.32	0.0006	1	3.02	0.1228	1	-1.23	0.4977	0	1.61	0.44	1	-1.31	0.3105	1	1.03	0.939	1	1.05	0.6397	1	-1.17	0.0872	1	1.05
ALOX5AP	-2.43	0.0118	1	-1.21	0.4962	1	-1.79	0.0686	1	-1.87	0.0333	1	-5.97	0.0023	1	2.34	0.0119	1	1.03	0.5838	1	1.12	0.0506	1	-1.02	0.7329	1	1.94	0.1981	1	1.5	0.3701	1	1.74	0.2262	1	-1.22	0.0502	1	-1.07	0.8683	1	-1.07	0.2192	0	-1.01	0.8135	0	-1.02
ALOXE3				1.11	0.1421	1	-1.02	0.7674	1	1.46	0.5127	0				1.03	0.8483	1	-1.09	0.1993	1	1.1	0.2521	1	1.41	1.06e-05	1										-1.06	0.3104	0	-1.18	0.3835	0	1.23	0.0214	0	1.03	0.685	0	1.03
ALPI	-1.23	0.5764	1	1.02	0.7795	1	-1.09	0.2772	1	1.12	0.6594	0				1.41	0.0986	0	1.19	0.0207	1	1.13	0.1013	1	1.16	0.0502	1	-1.06	0.9111	0	1.04	0.9319	0	2.31	0.0722	1	-1.05	0.528	0	-1.07	0.7667	0	1.07	0.1896	0	-1.03	0.5691	0	-1.03
ALPK1				1.55	2.98e-05	1	-1.2	0.46	1	-1	0.9935	0							1.12	0.0647	1	-1.25	0.0001	1	-1.25	0.0058	1										-1.1	0.4673	1	1.18	0.4931	1	-1.53	8.73e-05	1	-1.21	0.0173	1	-1.7
ALPK2				-1.07	0.4755	1	-1.13	0.2566	1										-1.07	0.3167	1	1.09	0.1884	1	1.03	0.6956	1													-1.08	0.5825	0	-1.02	0.7847	0	-1.01	0.7858	0	-1.01
ALPK3	1.46	0.266	1	1.04	0.6172	1	1.3	0.0063	1	1.58	0.2881	0							-1.09	0.2257	1	-1.13	0.0957	1	-1.25	0.0045	1	1.19	0.6648	1	-1.01	0.9779	1	1.8	0.1161	1	1.02	0.7834	1	-1.16	0.4895	0	-1.02	0.7965	0	1.06	0.3058	0	1.06
ALPL	-1.09	0.6014	1	1.07	0.5016	1	-1.13	0.2928	1	-1.21	0.6668	0				4.59	0.0374	1	1.08	0.2609	1	1.27	0.0008	1	1.14	0.0462	1	-1.42	0.2093	1	-1.16	0.5343	1	1.38	0.1941	1	-1.75	0.0365	1	-1.1	0.7994	0	1.03	0.6724	0	1.02	0.6764	0	1.01
ALPP				1.07	0.343	1	-1.33	0.0011	1	-1.68	0.2638	0				1.26	0.2392	0	1.07	0.3385	1	1.14	0.0798	1	1.33	0.003	1										1.18	0.0939	1	1.14	0.5074	0	-1.12	0.2822	1	1.03	0.7187	1	1.4
ALPPL2	-1.25	0.4784	1	1.1	0.329	1	-1.75	4.93e-05	1	-1.68	0.2638	0							1.06	0.331	1	1.09	0.3525	1	1.33	0.003	1	1.22	0.4886	1	-1.03	0.8996	1	1.85	0.0303	1	1.18	0.0939	1	-1.17	0.485	0	1.12	0.0556	0	1.05	0.3219	0	1.01
ALS2				-1.25	0.0381	1	1.24	0.0152	1										-1.13	0.1667	0	-1.18	0.0746	0	-1.05	0.5902	0													1.06	0.75	0	-1.6	0.0003	1	-1.17	0.0956	1	-1.4
ALS2CL				-1.44	4.19e-05	1	-1.75	4.82e-07	1	-1.25	0.3203	1							-1.25	0.0032	1	1.11	0.0672	1	-1.13	0.0396	1										-1.06	0.4998	1	-1.09	0.4688	0	-1.2	0.01	1	-1.21	0.0045	1	-1.1
ALS2CR10																			-1.16	0.0249	1	1.13	0.0599	1	1.34	6.67e-05	1
ALS2CR11				1	0.9369	1	-1.11	0.1222	1										-1.06	0.5082	1	1.13	0.1542	1	1.14	0.087	1													1.02	0.8564	0	1.07	0.1727	0	1.07	0.1737	0	1.07
ALS2CR12				-1.01	0.7899	1	-1.03	0.5832	1										1.06	0.4357	0	1.13	0.0371	1	-1.04	0.5986	0													1.06	0.7022	0	1.02	0.7875	0	1.04	0.4873	0	1.03
ALS2CR2																																								1.13	0.28	1
ALS2CR4				1.3	0.0457	1	3.65	1.98e-08	1										1.02	0.7782	1	-1.45	8.51e-05	1	-1.11	0.1929	1													1.09	0.5669	0	1.33	0.0007	1	1.37	0.0001	1	1.16
ALS2CR8				1.06	0.6668	1	1.3	0.0927	1	1.48	0.2769	0							1.05	0.3902	0	-1.09	0.2638	0	-1.4	0.0002	0										-1.04	0.5992	0	1.11	0.705	0	-1.06	0.2347	0	-1.06	0.2443	0	1.01
ALX1	-1.22	0.6664	1	-1.06	0.0643	1	-1.09	0.0087	1	-1.05	0.8425	0				1.12	0.5855	0	1.11	0.1309	1	1.1	0.1724	1	1.17	0.0219	1	1.34	0.3771	1	-1.64	0.1118	1	-1.96	0.0362	1	-1.03	0.5907	0	1.02	0.9151	0	1	0.9845	1	1.03	0.6116	1	1.19
ALX3	1.2	0.7112	1	-1.02	0.5824	1	-1.07	0.0767	1	1.15	0.703	0				2.01	0.0283	1	1.06	0.2912	1	1.16	0.0116	1	-1.04	0.4933	1	1.01	0.9619	1	-1.8	0.026	1	1.6	0.0649	1	-1.02	0.7487	1	-1.13	0.5	0	-1.04	0.4949	0	-1.06	0.3046	0	1.01
ALX4				1.06	0.3518	1	-1.07	0.3009	1	1.04	0.9044	0				-1.43	0.3631	0	1.02	0.7006	1	1.14	0.0326	1	-1	0.977	1										1.05	0.4925	1	1.05	0.7922	0	1	0.9827	0	-1.03	0.5918	0	-1.03
AMAC1				-1.05	0.1066	1	-1.04	0.2114	1										-1.15	0.0223	1	-1.02	0.5903	0	-1.06	0.186	0													-1.58	0.057	0
AMAC1L1																			-1.15	0.0223	1	1.01	0.866	1	1.01	0.9163	1
AMAC1L2				1.08	0.3315	1	-1.07	0.4356	1										-1.15	0.0223	1	1.01	0.866	1	1.01	0.9163	1													-1.23	0.3811	0
AMAC1L3																																								-1.23	0.3811	0	1.1	0.1253	0	-1.14	0.016	0	1.03
AMACR	1.5	0.4561	1	1.12	0.4381	1	1.44	0.0281	1	1.9	0.123	0	-4.24	0.0087	1	-2.35	0.0442	1	1.19	0.0428	0	-1.18	0.0059	1	-1.23	0.0007	1	-1.28	0.3572	1	-1.22	0.4153	1	-1.23	0.3945	1	-1.16	0.3119	1	-1.03	0.7993	1	-1.12	0.0566	1	1.14	0.0234	1	-1.14
AMBN				1.02	0.8043	1	-1.13	0.173	1	1.19	0.5141	0				1.8	0.1161	0	-1.19	0.0464	1	1.12	0.1936	1	1.48	7.18e-05	1										1.07	0.4567	1	-1.04	0.7527	0	-1.08	0.2866	0	-1.13	0.0723	0	-1.16
AMBP	1.93	0.0038	1	-1.01	0.8394	1	-1.07	0.0828	1	-1.36	0.2662	0				1.41	0.041	0	-1.06	0.2666	1	-1.04	0.4848	1	-1.14	0.0181	1	-1.07	0.7709	1	-1.21	0.3909	1	1.7	0.0281	1	1.04	0.5366	1	-1.09	0.7337	0	1.02	0.8131	0	1.02	0.8124	0	-1.14
AMBRA1				1.23	0.0234	1	1.27	0.0161	1	1.57	0.1057	1							1.14	0.0392	1	-1.17	0.0492	1	-1.14	0.0984	1										1.24	0.0417	1	-1	0.9875	1	-1.18	0.0451	0	-1.05	0.5279	0	-1.14
AMD1	-1.23	0.1553	1	1.39	0.0004	1	-1.32	0.0517	1	-1.17	0.5199	1	2.72	0.0148	1	-1.32	0.2521	1	1.08	0.1431	1	-1.04	0.4989	1	1.15	0.0186	1	1.16	0.3339	1	1.11	0.4569	1	-1.31	0.0729	1	-1.13	0.3343	1	-1.06	0.7938	1	2.61	9.11e-07	1	1.63	0.0003	1	2.49
AMDHD1				1.08	0.2603	1	1.25	0.0048	1										-1.05	0.4926	1	1.09	0.2221	1	1.07	0.3523	0													-1.1	0.6562	1	-1.07	0.4179	0	-1.09	0.2875	0	-1.1
AMDHD2				-1.12	0.2789	1	1.14	0.24	1	-1.72	0.0327	1							-1.02	0.8096	1	-1.33	0.0004	1	-1.33	0.0004	1										1.05	0.6483	1	-1.05	0.7545	1	1.18	0.1177	1	-1.25	0.0312	1	1.05
AMELX	1.64	0.2692	1	1.07	0.193	1	1.02	0.6635	1	1	0.9957	0	-11.81	0.0166	1	1.01	0.9509	1	1.06	0.3619	0	1.08	0.2589	0	1.03	0.6489	0	1.38	0.5311	1	1.33	0.5312	1	4.32	0.0057	1	1.04	0.5239	0	-1.17	0.3385	0	1.08	0.3598	0	1.19	0.0336	0	1.05
AMELY	1.28	0.4309	1	-1	0.939	1	-1.01	0.6676	1	-2.02	0.0839	0				1.22	0.7237	1	-1.08	0.1123	1	-1.01	0.8037	1	-1.03	0.5119	1	1.18	0.4737	1	1.17	0.4494	1	1.51	0.0649	1	-1.01	0.858	0	-1.01	0.9272	0	1.15	0.0565	0	1.08	0.2451	0	1.11
AMFR	-1.22	0.3595	1	1.04	0.6604	1	1.14	0.5188	1	-1.32	0.2325	1				-2.17	0.0344	1	-1.05	0.4294	1	-1.49	1.79e-06	1	-1.77	2.56e-09	1	1.08	0.446	1	1.02	0.7854	1	1.05	0.5837	1	-1.03	0.836	1	1	0.9981	1	1.15	0.2287	1	1.33	0.0053	1	1.24
AMH	1.18	0.6234	1	-1.06	0.5569	1	-1.25	0.0323	1	1.26	0.4327	0	-4.32	0.0322	1	1.04	0.915	0	-1.05	0.3597	1	1	0.9986	1	-1	0.9893	1	2.15	0.0981	1	1.4	0.3939	1	1.57	0.2635	1	-1.11	0.1564	1	-1.11	0.6558	1	1.04	0.612	0	1.02	0.7302	0	1.08
AMHR2	1.81	0.0552	1	-1.03	0.3558	1	-1.09	0.0261	1	1.08	0.7844	0				-1.52	0.369	1	1.05	0.3018	1	1.13	0.0151	1	1.07	0.1332	1	-1.25	0.6632	0	-1.03	0.944	0	1.47	0.4035	1	-1.03	0.7786	1	-1.03	0.9102	0	1.05	0.4539	0	1.08	0.2072	0	1.04
AMICA1				-1.49	0.0454	1	-3.32	1.19e-05	1										1.01	0.8827	1	1.12	0.0704	1	1.11	0.1056	1													1.07	0.6209	1	-1.02	0.7149	0	1.1	0.0953	0	1.05
AMIGO1				-1.04	0.2681	1	1.13	0.0084	1										-1.03	0.6016	1	-1.01	0.782	1	-1.05	0.3583	1													-1.25	0.3707	1	-1.05	0.4407	0	-1.09	0.134	0	-1.05
AMIGO2	2.14	4.11e-05	1	-1.02	0.8914	1	2.09	0.0002	1	1.46	0.2633	0							-1.03	0.7033	1	-1.07	0.3459	1	-1.1	0.2108	1	-1.45	0.4143	1	-1.03	0.9345	1	1.79	0.1671	1	1.08	0.7001	1	1.17	0.7313	0	-1.01	0.9194	0	-1.14	0.1206	0	-1.06
AMIGO3				1.13	0.1097	1	-1.47	0.0001	1										-1.03	0.561	1	1.02	0.6654	1	-1.14	0.0049	1													-1.25	0.078	1	1.22	0.048	0	1.07	0.4379	0	1.05
AMMECR1	-1.03	0.9295	1	-1.01	0.7732	1	-1.11	0.0242	1	1.12	0.652	1				-1.64	0.062	1	1.09	0.2762	1	-1.18	0.0022	1	-1.23	0.0011	1	-1.27	0.4753	1	-1.63	0.123	1	1.41	0.2637	1	-1.06	0.5919	1	1.12	0.5567	0	-1.65	0.0066	1	-1.15	0.3446	1	-1.29
AMMECR1L				1.19	0.0005	1	1.31	0.1068	1										1.05	0.4279	1	-1.24	0.0027	1	-1.04	0.5795	1													-1.02	0.961	1	-1.06	0.3383	0	1.01	0.8885	0	1.05
AMN				1.17	0.2866	1	-2.35	3.19e-05	1	-1.67	0.213	0				1.89	0.0552	1	1.08	0.161	1	1.13	0.0235	1	-1.37	0.0011	1										-1.04	0.6519	1	-1.09	0.5424	1	1.03	0.589	0	-1.02	0.7441	0	-1.02
AMN1				-1.04	0.5944	1	1.27	0.0043	1										-1.09	0.0746	1	-1.05	0.2917	1	1	0.9441	1													1.24	0.5371	0	1.18	0.0169	0	1.06	0.3063	0	1.04
AMOT	1.5	0.0825	1	1.02	0.5442	1	2.45	0.0002	1	1.48	0.2745	0							-1.02	0.6666	1	1.01	0.867	1	1.24	0.0007	1	-1.48	0.5152	1	-1.96	0.2177	1	1.1	0.864	1	-1	0.9993	0	1.04	0.7383	0	-1.58	0.0001	1	-1.47	0.0003	1	-1.72
AMOTL1				1.48	0.0147	1	1.51	0.0166	1										1.17	0.0344	1	1.31	0.0008	1	-1.2	0.0006	1													-1.04	0.7387	0
AMOTL2	-1.02	0.9497	1	8.78	6e-08	1	2.24	0.0057	1	4.23	0.0003	1				-1.88	0.1569	1	1.06	0.232	1	-1.04	0.4403	1	-1.09	0.075	1	1.62	0.0077	1	1.06	0.6742	1	2.44	1.95e-05	1	-1.03	0.5343	0	1.35	0.0513	0	-1.11	0.1085	0	-1.12	0.062	0	-1.1
AMPD1	2.19	0.11	1	1.23	0.001	1	-1.06	0.3095	1	-1.42	0.1793	0				-1.07	0.8571	1	-1.03	0.7619	1	1.27	0.0085	1	1.21	0.0291	1	4.6	0.0562	1	-1.09	0.8992	0	1.8	0.3838	1	-1.07	0.1725	0	1.11	0.4349	0	1.02	0.7202	0	-1.02	0.7151	0	-1.02
AMPD2	-2.18	6.3e-05	1	-2.33	0.0004	1	-1.25	0.3016	1	-2.24	0.0135	1				1.51	0.0779	1	-1.02	0.615	1	-1.12	0.0236	1	-1.28	2.12e-05	1	-1.03	0.7735	1	-1.03	0.7843	1	-1.5	0.0007	1	-1.71	4.6e-05	1	1.03	0.9352	1	-1.2	0.0172	0	-1.09	0.1902	0	-1.08
AMPD3	3.94	1.01e-05	1	-2.15	0.0144	1	-1.38	0.3044	1	-1.4	0.1526	1	-2.13	0.0429	1	1.09	0.8077	1	1.2	0.0028	1	1.05	0.3543	1	-1.05	0.3465	1	-1.16	0.8193	0	-3.77	0.0331	1	1.73	0.3433	0	-1.3	0.0034	1	1.19	0.4385	1	1.24	0.0064	0	1.05	0.4223	0	1.11
AMPH	-1.94	0.0309	1	-1.04	0.3477	1	1.03	0.2782	1	-1.04	0.8794	0				1.2	0.3838	1	-1.15	0.0615	1	1.02	0.7446	1	1.24	0.0069	1	-1.31	0.6175	1	2.04	0.1567	1	-2.36	0.0936	1	-1.13	0.1008	0	-1.01	0.9356	0	-1.1	0.342	0	-1.16	0.1028	0	-1.35
AMT	-1.14	0.7326	1	-1.25	0.1757	1	1.08	0.1894	1	-1.16	0.5831	1				-1.36	0.1387	1	-1.1	0.1234	1	1.08	0.1882	1	1.02	0.7661	1	1.82	0.2768	1	-2.71	0.0539	1	-1.5	0.4049	1	-1.38	4.95e-06	1	1.02	0.9456	0	-1.13	0.1578	1	-1.21	0.0229	1	-1.44
AMTN																																								1.07	0.6158	0	1.1	0.127	0	1.03	0.6566	0	-1.01
AMY1A	-1.56	0.045	1							-1.42	0.4812	0				-2.25	0.0456	1	-1.04	0.686	1	-1.1	0.3724	1	-1.27	0.0274	1	2.76	0.1363	0	-1.32	0.6336	0	1.41	0.5557	1	-1.43	0.0173	1	1.14	0.7214	0
AMY1B	-1.56	0.045	1							-1.42	0.4812	0				-2.25	0.0456	1	-1.04	0.686	1	-1.1	0.3724	1	-1.27	0.0274	1	2.76	0.1363	0	-1.32	0.6336	0	1.41	0.5557	1	-1.43	0.0173	1	1.14	0.7214	0
AMY1C	-1.56	0.045	1	1.09	0.5652	1	-1.06	0.7466	1	-1.42	0.4812	0				-2.25	0.0456	1	-1.04	0.686	1	-1.1	0.3724	1	-1.27	0.0274	1	2.76	0.1363	0	-1.32	0.6336	0	1.41	0.5557	1	-1.43	0.0173	1	1.14	0.7214	0	1.39	0.1079	1	1.14	0.4607	1	3.63
AMY2A	-1.56	0.045	1							-1.42	0.4812	0				-2.25	0.0456	1	-1.04	0.686	1	-1.1	0.3724	1	-1.27	0.0274	1	2.76	0.1363	0	-1.32	0.6336	0	1.41	0.5557	1	-1.43	0.0173	1	1.14	0.7214	0	1.15	0.1287	0	1.13	0.1241	0	1.02
AMY2B	-1.56	0.045	1	-1.07	0.1016	1	-1.02	0.7174	1	-1.42	0.4812	0				-2.25	0.0456	1	-1.18	0.0064	1	-1.1	0.3724	1	-1.27	0.0274	1	2.76	0.1363	0	-1.32	0.6336	0	1.41	0.5557	1	-1.43	0.0173	1	1.14	0.7214	0	1.02	0.7228	0	1.03	0.6248	0	1.11
AMZ1				-1.01	0.944	1	1.4	0.0526	1										1.11	0.0945	1	1.08	0.1867	1	1.13	0.0314	1													-1.12	0.7011	1	1.01	0.8616	0	1.08	0.2676	0	1.05
AMZ2				-1.11	0.5369	1	1.07	0.7007	1	-1.19	0.4116	1							1.1	0.1179	1	-1.11	0.1016	1	-1.45	1e-06	1										-1.06	0.5299	1	1.03	0.9149	1	1.14	0.0904	0	1.11	0.1334	0	-1.25
AMZ2P1																			1.11	0.0946	1	-1.01	0.8983	1	-1.19	0.0054	1
ANAPC1				-1.05	0.7914	1	1.87	1.16e-07	1	1.1	0.6341	1				-1.53	0.0882	1	1.05	0.508	1	-1.23	0.0132	1	-1.21	0.0008	1										-1.32	0.0018	1	1.24	0.1559	0
ANAPC10	-1.06	0.8277	1	1.22	0.0198	1	1.16	0.0922	1	1.71	0.0573	1				-2.13	0.0443	1	-1.12	0.0446	0	-1.29	0.0008	1	-1.24	0.0045	1	1.37	0.1014	1	1.13	0.4634	1	-1.09	0.6058	1	1.09	0.5219	0	1.07	0.7636	0	1.07	0.3822	1	1.05	0.5147	1	1.21
ANAPC11				1	0.9254	1	1	0.9562	1										-1.13	0.0389	1	-1.14	0.042	1	-1.38	1.17e-05	1													-1.01	0.9469	0	1.11	0.2948	1	1.1	0.1259	0	-1.21
ANAPC13	-1.23	0.1884	1	-1.09	0.2648	1	1.28	0.0043	1	-1.3	0.5825	0							-1.02	0.762	0	-1.1	0.0495	1	-1.29	1.18e-05	1	1.07	0.5526	1	1.16	0.1665	1	-1.2	0.094	1	1.25	0.1104	1	-1	0.9808	1	1.05	0.6318	1	-1.05	0.5984	1	1.24
ANAPC16																			1.07	0.2622	1	-1.14	0.0504	1	-1.38	4.73e-06	1																-1.05	0.6864	1	-1.05	0.6875	1	1.36
ANAPC2				1.02	0.5894	1	1.08	0.0473	1	1.14	0.6682	1				-1.38	0.1053	1	1.02	0.6569	1	-1.06	0.2911	1	-1.04	0.4857	1										-1.27	0.0459	1	1.01	0.9371	1	-1.06	0.4196	0	1.11	0.1909	0	-1.07
ANAPC4				-1.01	0.8918	1	1.19	0.1162	1										1.02	0.7176	1	-1.16	0.0225	1	-1.26	0.0006	1													1.07	0.82	1	1.02	0.7884	1	-1.09	0.2706	1	-1.13
ANAPC5	-1.14	0.314	1	-1.03	0.7461	1	1.35	0.0019	1	-1.36	0.4224	1				-2.67	5.41e-05	1	-1.25	0.017	1	-1.22	0.0007	1	-1.37	1.8e-06	1	1.04	0.7498	1	-1	0.9795	1	-1.15	0.2574	1	-1.08	0.3429	1	1.05	0.7578	1	1.06	0.4319	1	1.02	0.7075	1	1.06
ANAPC7				-1.13	0.2751	1	1.03	0.8029	1										1.07	0.1866	1	-1.2	0.0035	1	-1.05	0.3429	1													-1.01	0.9722	1	1.28	0.0039	1	1.35	0.0004	1	1.22
ANG	-2.61	0.0074	1	-1.56	0.2158	1	2.29	0.04	1	-1.51	0.2656	0	-3.12	0.0076	1	3.02	0.0098	1	1.07	0.2701	1	-1.02	0.6908	1	-1.56	3.39e-08	1	1.76	0.1681	1	1.11	0.7776	0	-1.09	0.8083	1	1.28	0.0731	1	1	0.9747	0	-1.34	0.0041	1	-1.36	0.0014	1	-1.76
ANGEL1	-1.56	0.0324	1	-1.38	0.0015	1	1.12	0.2272	1	-1.39	0.1809	1							-1.1	0.1202	1	-1.06	0.2739	1	-1.13	0.0254	1	-1.07	0.6882	1	1.06	0.6621	1	1.08	0.5997	1	-1.1	0.1238	1	-1.13	0.3428	1	-1.1	0.304	1	-1.1	0.2395	1	-1.38
ANGEL2	-1.58	0.0782	1	-1.25	0.0008	1	1.1	0.0988	1	1.78	0.0689	1							-1.13	0.0144	1	-1.18	0.0076	1	-1.31	5.48e-05	1	-1.16	0.7502	1	1.55	0.3088	1	-1.27	0.5729	1	1.16	0.3926	1	1.38	0.4364	0	-1.23	0.0248	1	1.03	0.7162	1	-1.15
ANGPT1	1.39	0.0439	1	-1.07	0.0554	1	-1.12	0.0063	1	2.23	0.4462	0	-3.13	0.0279	1				-1.11	0.1295	0	-1.06	0.3854	0	1.28	0.0172	1	-2.45	0.0083	1	1.11	0.6988	1	1.27	0.3739	1	-1.07	0.3647	1	-1.18	0.1313	0	1.13	0.16	0	-1	0.9559	0	1.14
ANGPT2	1.8	0.1961	1	1.38	0.0005	1	-1.07	0.1216	1	3.59	0.0768	0				2.16	0.0356	0	1.15	0.0558	0	1.12	0.0975	0	1.35	0.0001	1	1.22	0.7422	0	1.57	0.4049	0	-1.11	0.8515	0	-1.06	0.356	0	-1	0.9699	0	1.1	0.181	0	1.1	0.1476	0	1.08
ANGPT4				-1.05	0.1987	1	-1.09	0.032	1	-1.42	0.3011	0				-1.25	0.6537	0	-1.01	0.803	1	-1.07	0.2187	1	1.1	0.1039	1										1.03	0.7002	1	1.01	0.9644	0	1.08	0.2484	0	1.06	0.2897	0	1.05
ANGPTL1				-1.04	0.1274	1	-1.09	0.0422	1										1.09	0.1598	0	1.21	0.0121	1	1.11	0.0789	0													-1.04	0.7209	0	-1.02	0.661	0	1.01	0.8356	0	-1.02
ANGPTL2	1.13	0.6953	1	1.29	0.1095	1	1.37	0.0684	1	1.55	0.0581	0				-2.35	0.0377	1	1.12	0.0707	1	1.21	0.0089	1	1.17	0.0289	1	-1.13	0.8504	1	1.08	0.9001	1	1.07	0.9053	1	-1.09	0.2184	1	-1.1	0.499	0	-1.08	0.1888	0	-1.09	0.112	0	-1.14
ANGPTL3				1.03	0.1253	1	1.01	0.8041	1	4.2	0.029	0				1.9	0.0587	1	-1.12	0.0965	0	1.18	0.0389	0	1.23	0.012	0										1.05	0.3666	0	1.05	0.7284	0	1	0.9276	0	-1.01	0.7923	0	1.02
ANGPTL4				-3.9	0.074	1	2	0.378	1	1.71	0.2477	0				-1.01	0.9817	0	1.15	0.0143	1	1.13	0.0332	1	-1.03	0.5998	1										-1.05	0.6338	1	-1.02	0.8897	0	1.42	0.0013	1	1.3	0.0053	1	1.31
ANGPTL5				1.1	0.2621	1	-1.04	0.6364	1																															1.01	0.9614	0	1.02	0.7596	0	1.02	0.6618	0	-1.03
ANGPTL6				1.02	0.9082	1	1.03	0.86	1										1.06	0.3717	1	1.13	0.0739	1	-1.14	0.0526	1													-1.03	0.7811	1	-1.02	0.7829	1	-1.04	0.5891	1	-1.08
ANGPTL7	1.35	0.1362	0	1.02	0.3479	1	-1	0.954	1	3.69	0.0837	0				1.52	0.1907	0	1.07	0.264	1	1.05	0.4298	1	1.25	0.0007	1	-1.62	0.2846	0	1.37	0.4356	0	-1.37	0.4363	0	-1.05	0.326	1	-1.03	0.8367	0	-1.05	0.4708	0	-1.02	0.6805	0	1.02
ANK1	2	0.0688	1	1.04	0.623	1	1.29	0.0035	1	-1.51	0.4228	0							1.17	0.0088	1	1.28	0.0027	1	1.19	0.0291	1	1.23	0.5746	1	1.92	0.0651	1	-1.15	0.6733	1	-1.18	0.4386	1	-1.13	0.3989	0	1.08	0.3939	0	-1.06	0.3503	0	-1.1
ANK2	3.28	0.0429	1	1.02	0.8394	1	1.25	0.0889	1	1.49	0.0832	1				-1.29	0.5131	0	-1.07	0.2922	1	-1.14	0.0463	1	-1.07	0.3098	1	-2.32	0.254	1	2.35	0.2404	0	4.63	0.0303	0	1.06	0.3442	0	-1.01	0.9543	0	-1.02	0.7662	0	-1.09	0.1432	0	-1.02
ANK3	1.57	0.1324	1	1.13	0.5128	1	1.21	0.2304	1	-2.55	0.0895	0				-5.68	0.0076	1	1.09	0.2069	1	-1.26	0.0012	1	-1.39	1.89e-05	1	4.3	0.0952	1	-2.72	0.1695	0	-1.38	0.6612	1	-1.61	0.036	1	1.02	0.9205	0	1.18	0.0421	0	1.22	0.0148	1	-1.07
ANKAR				1.13	0.3061	1	1.1	0.4761	1										1.12	0.1098	1	1.17	0.0122	0	1.22	0.0083	1													1.15	0.4651	0	-1.11	0.1055	0	-1.05	0.4056	0	-1.08
ANKDD1A				-1.05	0.2867	1	-4.59	3.12e-05	1										1.06	0.3842	1	-1.07	0.3441	1	1.1	0.1704	1													-1.12	0.2374	0	1.05	0.4729	1	-1.15	0.0337	0	1.08
ANKFN1				1.03	0.3776	1	1.03	0.3284	1										-1.15	0.0297	0	-1.02	0.708	1	1.16	0.0203	0													-1.08	0.423	0	-1.08	0.1119	0	-1.05	0.2562	0	-1.07
ANKFY1				2.03	0.0001	1	-1.35	0.0635	1	1.25	0.4919	1							1.08	0.1544	1	-1.11	0.0465	1	1.24	0.0003	1										1.36	0.1133	1	1.04	0.7758	1	1.1	0.2198	0	1.05	0.4662	0	-1.42
ANKH				-1.06	0.6863	1	-2.17	0.0002	1	-2.23	0.0162	0				-5.01	0.0004	1	-1.12	0.0262	0	-1.25	0.0015	1	1.5	4.83e-05	1										-1.41	0.0113	1	-1.14	0.5819	1	1.05	0.4049	0	1.06	0.3505	0	-1.01
ANKHD1				-1.45	0.0002	1	-1.59	0.0545	1	1.27	0.4157	1							-1.17	0.0291	0	-1.17	0.0107	1	-1.33	3.47e-05	1										-1.45	0.0001	1	-1.06	0.7423	1
ANKHD1-EIF4EBP3	1.29	0.1247	1	1.09	0.2703	1	1.04	0.6399	1	1.19	0.4364	1							1.05	0.27091	1	-1.17	0.0107	1	-1.33	3.47e-05	1	-4.1	2.32e-05	1	-1.6	0.0336	1	-1.86	0.0076	1	-1.45	0.0001	1	-1.06	0.7423	1
ANKIB1				1.55	0.0036	1	1.95	0.0002	1										1.14	0.0869	1	-1.18	0.0036	1	-1.27	8.67e-05	1													1.16	0.4407	1
ANKK1				2.73	0.143	1	2.66	0.1793	1																															-1.13	0.6547	0	-1.13	0.0875	0	-1.08	0.2536	0	-1.06
ANKLE1				-1.09	0.4886	1	1.13	0.3581	1										-1.04	0.6669	0	-1.11	0.2555	0	1.22	0.0294	0													-1.04	0.8251	0	-1.07	0.3429	1	-1.04	0.5631	1	-1.01
ANKLE2	1.27	0.1558	1	1.04	0.759	1	-1.57	0.0063	1	1.77	0.3708	0	10.17	0.0144	1				1.14	0.0332	1	-1.11	0.0796	1	1.3	0.0002	1	-1.09	0.6538	1	1.34	0.0041	1	1.3	0.1461	1	-1.17	0.0847	1	-1.07	0.4582	1
ANKMY1				-1.19	0.0588	1	1.36	0.0969	1	-2.96	0.0729	0				-1.68	0.3539	0	-1.09	0.1903	1	-1.08	0.2311	1	-1.16	0.0306	1										-1.06	0.4008	1	1.03	0.8491	0	1.16	0.0252	0	-1.36	0.0011	1	-1.18
ANKMY2	-2.18	0.0502	1	-1.12	0.0732	1	1.06	0.4083	1	1.2	0.4678	1							1.08	0.1901	1	-1.12	0.0589	1	-1.34	1.48e-05	1	-1.37	0.0297	1	1.2	0.1441	1	-1.48	0.0047	1	1.15	0.3219	1	1.12	0.5189	1	-1.63	0.0008	1	-1.16	0.1697	1	-1.49
ANKRA2				-1.17	0.0883	1	1.54	0.0004	1	1.15	0.613	1				-2	0.0012	1	-1.25	0.0004	1	-1.29	7.79e-05	1	-1.57	6.58e-09	1										1.03	0.8648	1	1.09	0.7965	0	-1.17	0.1132	0	-1.06	0.5169	0	-1.07
ANKRD1	3.15	0.0073	1	-1.1	0.1062	1	-1.19	0.0104	1	-3.05	0.0377	0				-1.45	0.2642	1	-1.17	0.0909	1	-1.1	0.2791	1	1.28	0.008	1	1.84	0.1983	0	-1.1	0.8218	0	2.45	0.0432	0	1.01	0.8699	0	1.27	0.758	0	1.01	0.8873	0	1.08	0.2447	0	1
ANKRD10				-1.32	0.0632	1	2.05	0.0002	1	-1.18	0.4818	1							-1.25	0.0974	1	-1.18	0.2109	1	-1.2	0.0055	1										-1.03	0.8093	1	1.17	0.6508	1	-1.24	0.1058	0	1.05	0.6463	1	1.06
ANKRD11				-1.33	0.0061	1	1.27	0.2177	1	1.11	0.7238	1				1.62	0.4739	1	1.12	0.0548	1	-1.29	0.046	1	-1.46	0.0001	1										-1.63	0.0234	1	-1.1	0.4936	1
ANKRD12	1.43	0.0922	1	-1.55	0.0021	1	-1.84	0.0002	1	-1.74	0.1266	1							-1.04	0.7041	1	1.37	0.0294	1	-1.32	0.0078	1	-1.64	0.1757	1	-1.09	0.789	1	2.13	0.0283	1	1.1	0.6693	1	1.21	0.5211	1	-1.16	0.0943	1	1	0.9993	1	-1.06
ANKRD13A				-1.02	0.7503	1	1.38	0.0077	1										-1.08	0.1853	1	-1.36	1.33e-05	1	-1.22	0.0022	1													-1	0.9936	1	-1.58	0.0009	1	-1.39	0.0051	1	-1.2
ANKRD13B				-1.1	0.0715	1	-1.22	0.002	1										1.29	0.0001	1	1.12	0.0689	1	-1	0.9667	1													-1.06	0.6316	0	1	0.966	0	-1.01	0.9098	0	1.05
ANKRD13C				-1.14	0.1024	1	-1.38	0.0009	1										-1.08	0.2933	0	-1.23	0.0051	1	-1.41	3.36e-51	1													1.14	0.3562	1	-1.19	0.1068	1	1.06	0.5407	1	1.05
ANKRD13D				-1.43	9.18e-05	1	-1.15	0.1758	1										1.17	0.0203	1	1.09	0.0916	1	-1.09	0.1683	1													-1.08	0.6441	1	-1.04	0.5694	0	-1.02	0.6768	0	-1.09
ANKRD16				-1.27	0.0005	1	1.53	1.97e-06	1										-1.07	0.2913	1	-1.15	0.0426	1	-1.35	9.04e-05	1													-1.08	0.5995	0	1.56	5.63e-06	1	-1.19	0.0069	1	1.3
ANKRD17	-1.59	0.0035	1	-1.09	0.5736	1	1.16	0.3524	1	1.03	0.8999	1							1.06	0.4155	1	-1.05	0.3198	1	1.08	0.3226	1	1.07	0.6048	1	-1.02	0.8347	1	-1.27	0.0502	1	-1.17	0.0621	1	-1.03	0.8449	1	-1.23	0.0474	1	1.16	0.0374	1	-1.07
ANKRD18A				-1.07	0.6675	1	1.19	0.2861	1										-1.12	0.0744	1	-1.24	0.0189	1	-1.31	0.0042	1													-1.07	0.6957	0
ANKRD18B																			-1.06	0.3179	1	1.07	0.2056	1	1.18	0.0056	1													-1.11	0.459	0
ANKRD19				1.03	0.5272	1	1.01	0.8984	1										1.01	0.879	1	1.07	0.2727	1	-1.01	0.8805	1													1.07	0.473	0	1.03	0.5962	0	-1	0.9337	0	1.01
ANKRD2				1.19	0.1239	1	-1.11	0.0771	1	-1.03	0.9602	0				2.05	0.0309	0	1.04	0.5806	1	1.1	0.1801	1	1.12	0.0949	1										-1.02	0.8477	1	-1.14	0.3999	0	1.07	0.2103	0	1.04	0.4454	0	-1.08
ANKRD20A1																			-1.13	0.0866	1	1.11	0.1062	0	1.32	0.0003	1													-1.41	0.0008	0
ANKRD20A2				-1.48	0.1267	1	-1.39	0.2699	1										-1.13	0.0866	1	1.11	0.1062	0	1.32	0.0003	1													-1.41	0.0008	0
ANKRD20A3																			-1.13	0.0866	1	1.11	0.1062	0	1.32	0.0003	1													-1.41	0.0008	0
ANKRD20A4																			-1.13	0.0866	1	1.11	0.1062	0	1.32	0.0003	1													-1.41	0.0008	0
ANKRD20A5																			-1.13	0.0866	1	1.03	0.6222	1	1.32	0.0003	1																1	1	0	-1.01	0.8885	0	1.05
ANKRD20B																			-1.06	0.284	0	-1.08	0.1716	0	-1.15	0.0126	0													-1.41	0.0008	0
ANKRD22				2.16	0.0159	1	7.33	5.82e-06	1										1.13	0.075	1	1.14	0.0567	1	1.11	0.0368	1													1.11	0.5833	0	1.1	0.3709	1	1.26	0.033	1	1.33
ANKRD23				-1.04	0.7217	1	1.7	9.39e-05	1										-1.16	0.0268	1	-1.13	0.0679	1	1.14	0.0309	1													-1.11	0.3794	0	-1.03	0.6696	0	-1.14	0.0555	0	-1.01
ANKRD24				-1.04	0.4127	1	-1.14	0.0047	1										1.06	0.2623	1	-1.04	0.5625	1	-1.18	0.0106	1													-1.19	0.2648	0	-1	0.9739	0	1	0.9536	0	-1.01
ANKRD26	-1.12	0.7711	1	-1.09	0.4345	1	1.58	0.0013	1	1.57	0.4909	0							-1.15	0.0809	1	-1.11	0.1626	1	1.17	0.0204	1	-1.21	0.2618	1	-1.04	0.8049	1	1.51	0.0149	1	1.03	0.6672	0	1.07	0.5986	0	-1.19	0.0114	1	1.11	0.071	1	-1.16
ANKRD26L1				1.69	2.83e-05	1	-2.31	1.68e-07	1
ANKRD26P1																																											1.01	0.8869	0	-1.02	0.764	0	-1.02
ANKRD27				-1.27	0.1134	1	-1.06	0.6891	1	1.09	0.7322	1							1.06	0.2908	1	-1.1	0.0752	1	-1.1	0.0616	1										-1	0.9873	1	-1.09	0.8132	1	1.17	0.0256	0	1.1	0.122	0	1.15
ANKRD28	-1.72	0.2941	1	1.26	0.0503	1	1.96	2.08e-05	1	1.27	0.4113	0							-1.12	0.0753	1	-1.2	0.0042	1	-1.2	0.0012	1	1.61	0.0453	1	1.31	0.1806	1	-1.07	0.7337	1	-1.26	0.0719	1	1.38	0.0109	1	-1.26	0.1256	1	1.1	0.4575	1	1.16
ANKRD29				1.04	0.4408	1	1.22	0.001	1										-1.19	0.0161	1	1.13	0.0987	0	1.01	0.856	1													1.01	0.956	0	-1.26	0.0052	1	-1.21	0.0097	1	-1.03
ANKRD30A				-1	0.9506	1	-1.01	0.7118	1										1.06	0.3092	0	1.05	0.4219	0	1.06	0.3053	0													1	0.9687	0	1.07	0.3197	0	1.08	0.211	0	-1.07
ANKRD30B																			1.26	0.0035	0	-1.08	0.277	0	-1.03	0.6843	0													-1.08	0.4939	0
ANKRD30BP																																											1.1	0.076	0	1.03	0.4763	0	1.11
ANKRD31				-1.02	0.6819	1	-1.06	0.1266	1										1.14	0.2199	1	1.23	0.0638	1	1.28	0.027	1													1.03	0.8041	0
ANKRD32				-1.17	0.0454	1	1.43	0.0002	1										1.05	0.3364	1	-1.15	0.0987	0	1.3	2.97e-05	1													1.02	0.9142	0	-1.1	0.2757	0	-1.01	0.9342	0	1.01
ANKRD33				1.15	0.0203	1	-1.41	1.48e-05	1										1.13	0.0852	1	1.21	0.0117	1	1.14	0.0708	1													-1.2	0.3431	0	1.16	0.303	1	-1.1	0.4721	1	1.24
ANKRD33B				1.32	0.0127	1	-1.19	0.1324	1										-1.04	0.4008	1	1.07	0.2063	1	1.34	4.45e-06	1
ANKRD34A				1.08	0.2624	1	1.14	0.0785	1										-1.09	0.1489	1	1.09	0.1633	1	1.13	0.0428	1													-1.02	0.8434	0	1.03	0.6579	0	-1.06	0.3864	0	-1.07
ANKRD34B				1.07	0.1422	1	1.07	0.1736	1																															-1.09	0.4929	0	1.01	0.8306	0	1.08	0.1187	0	1.02
ANKRD34C	1.9	0.0965	1							1	0.9932	0							1.08	0.2283	0	1.14	0.052	0	1.23	0.0031	1	-1.25	0.6759	1	4.41	0.0068	1	1.25	0.6393	1	1.08	0.1291	0	-1.02	0.8913	0
ANKRD35				1.19	0.364	1	2.35	0.0005	1										-1.05	0.3591	1	1.14	0.0171	1	1.03	0.5389	1													-1.19	0.4186	0	-1.09	0.1317	0	-1	0.9736	0	-1.04
ANKRD36	1.04	0.9364	1							-1.2	0.5455	0							-1.02	0.8017	0	-1.06	0.5046	0	-1.26	0.0198	0	-1.24	0.7683	1	1.15	0.826	1	2.42	0.1877	1	-1.18	0.1996	0	-1.1	0.5962	1
ANKRD36B	1.04	0.9364	1	-1.17	0.38451	1	1.69	0.0342	1	1.14	0.7171	0							-1.24	0.0397	1	-1.2	0.0789	1	-1.71	1.17e-05	1	-1.24	0.7683	1	1.15	0.826	1	2.42	0.1877	1	-1.42	0.0663	1	-1.24	0.4805	0
ANKRD37				-1.59	0.0537	1	-1.58	0.0716	1										1.07	0.2362	0	1.09	0.1625	1	-1.08	0.2564	1													1.05	0.7368	0	1.03	0.6889	1	2.25	8.01e-09	1	-1.01
ANKRD39				-1.22	0.2912	1	1.1	0.6222	1										-1.16	0.0268	1	-1.13	0.0502	1	-1.28	0.0003	1													-1.08	0.6219	1	1.52	0.0013	1	-1.01	0.9045	1	1.22
ANKRD40	1.23	0.3018	1	1.04	0.6426	1	1.04	0.6551	1	1.31	0.2595	1							1.09	0.1144	1	-1.04	0.4478	1	-1.11	0.0361	1	1.1	0.606	1	-1.11	0.5229	1	1.35	0.0782	1	1.33	0.0001	1	-1.01	0.947	1	-1.05	0.4209	0	-1.01	0.8535	0	-1.09
ANKRD42				-1.24	0.0408	1	1.23	0.0592	1										1.07	0.3363	1	1.03	0.6993	1	-1.25	0.0043	1													1.18	0.1777	0	1.08	0.1384	0	-1.01	0.8903	0	-1.03
ANKRD43				1.17	0.0199	1	-1.23	0.0058	1										-1.04	0.5232	1	-1.08	0.2117	1	1.17	0.0138	1													-1.1	0.4161	0	-1.05	0.4266	0	-1.06	0.2845	0	1.01
ANKRD44				-1.23	0.019	1	1.08	0.3649	1										1.11	0.0526	1	-1.41	0.0004	1	1.37	0.0001	0													1.37	0.0873	1	-1.1	0.095	0	-1.02	0.6817	0	1.05
ANKRD45				-1.02	0.524	1	-1.01	0.8254	1										1.03	0.6091	0	-1.04	0.4349	0	1.05	0.3877	0													-1.12	0.2681	0	-1.1	0.0948	0	-1.03	0.5566	0	-1.1
ANKRD46	1.04	0.8185	1	1.06	0.4173	1	1.41	0.0001	1	1.22	0.5063	1							1.06	0.3393	1	1.05	0.426	1	-1.15	0.0192	1	-1.13	0.6225	1	1.15	0.5279	1	1.03	0.8839	1	1.35	0.2323	1	1.29	0.1683	0	1.07	0.3586	1	-1.05	0.436	1	1.03
ANKRD49				1.02	0.8211	1	1.17	0.0668	1	1.1	0.6752	1							-1.01	0.8626	1	1.15	0.0034	1	1.08	0.0775	1										-1.08	0.557	1	1.12	0.7823	0	1.05	0.3896	1	1.08	0.1614	1	-1.03
ANKRD5				-1.05	0.5714	1	1.53	0.0065	1	3.51	0.0579	0							1.1	0.1926	1	-1.05	0.5056	1	-1.1	0.0386	1										-1.23	0.0331	0	1.09	0.5611	0	1.11	0.1326	0	-1.06	0.3731	0	1.04
ANKRD50				-1.02	0.6491	1	1.02	0.6281	1										-1.07	0.2701	1	-1.34	4.61e-05	1	-1.39	7.99e-06	1													-1.69	0.0339	1	1.02	0.8101	1	-1.03	0.6782	1	1.12
ANKRD52				-1.07	0.4863	1	-1.07	0.5258	1										1.03	0.6119	1	-1.02	0.6809	1	-1	0.9879	1													-1	0.9952	1
ANKRD53				-1.14	0.1006	1	-1.6	0.0013	1	1.61	0.4462	0							1.13	0.0802	0	1.09	0.2032	0	1.12	0.0669	1										-1.14	0.0822	0	-1.03	0.872	0	1.04	0.5782	0	1.01	0.8486	0	1
ANKRD54				-1.23	0.1966	1	-1.07	0.6771	1										1.09	0.055	1	-1.1	0.0301	1	-1.09	0.0549	1													-1.09	0.5512	1	-1	0.9648	1	1.13	0.0489	1	-1.05
ANKRD55				-1.06	0.6684	1	1.49	0.0098	1	1.27	0.3776	0							-1.21	0.0052	1	1.19	0.0407	1	1.19	0.0429	1										-1.19	0.3902	1	-1.02	0.8687	0	1.06	0.3465	0	1.06	0.2425	0	1.02
ANKRD56																																								-1.17	0.4223	0	1.04	0.4292	0	-1	0.9518	0	-1.04
ANKRD57				-1.16	0.4366	1	1.12	0.5744	1	-1.1	0.7111	1							1.08	0.1471	1	-1.18	0.0043	1	-1.26	0.0002	1										1.11	0.4044	1	-1.21	0.2796	1	-1.09	0.1739	1	-1.34	7.11e-05	1	1.21
ANKRD58				-2.58	0.0003	1	-1.48	0.0924	1																															-1.26	0.0957	0
ANKRD6	-1.67	0.3683	0	-1.14	0.0595	1	1.06	0.4586	1	1.32	0.3435	1	-9.8	0.0196	1				1.09	0.1645	1	-1.19	0.0138	1	-1.27	0.0007	1	1.6	0.3829	0	-2.01	0.1601	0	-1.12	0.8141	0	-1.18	0.1824	0	1.07	0.4827	1	1.05	0.6446	1	1.16	0.176	1	1.23
ANKRD60				-1.07	0.0067	1	-1.07	0.0167	1										1.04	0.5299	1	1.13	0.0868	1	1.15	0.043	1													-1.13	0.5007	0	-1.06	0.4805	0	-1.06	0.4163	0	1.05
ANKRD62				1.19	0.1132	1	1.03	0.7719	1
ANKRD7	1.95	0.2346	1	1.04	0.4394	1	1.06	0.2263	1	-1.65	0.1371	0				-2.45	0.093	0	-1.12	0.1678	0	1.08	0.3523	0	1.3	0.0026	0	-2.08	0.2496	0	-1.53	0.448	0	-1.9	0.258	0	1.01	0.8648	0	1.01	0.9408	0	1.07	0.2571	0	1.07	0.3383	0	1.06
ANKRD9				1.03	0.793	1	2.33	1.71e-07	1										1.06	0.4359	1	-1.58	2.14e-06	1	-1.5	1.13e-05	1													-1.26	0.0457	0	1.25	0.0082	1	1.2	0.0154	1	1.09
ANKS1A	-1.72	0.0006	1	1.06	0.5213	1	1.15	0.158	1	1.05	0.8807	1							1.05	0.3836	1	-1.18	0.0048	1	-1.21	0.0019	1	-1.28	0.0966	1	-1.17	0.2328	1	1.03	0.8137	1	-1.11	0.3275	1	1.28	0.1951	1	-1.39	0.0003	1	-1.07	0.3157	1	-1.3
ANKS1B				1	0.8698	1	-1.02	0.4865	1	1.65	0.4253	0							1.2	0.0173	1	1.28	0.0001	1	1.48	1.36e-06	1										1.01	0.8308	0	1.01	0.9168	0	-1.05	0.398	0	-1.12	0.2285	0	-1.08
ANKS3				1.03	0.9097	1	1.05	0.8322	1										1	0.9598	1	-1.06	0.2657	1	-1.15	0.0129	1													-1.12	0.3862	0	1.17	0.0943	1	-1.04	0.6093	1	1.14
ANKS4B				1.09	0.0829	1	1.05	0.3199	1										1.03	0.7075	1	-1.19	0.0155	1	-1.3	0.0005	1													-1.16	0.4546	0	-1.27	0.0139	1	-1.08	0.3502	1	-1.19
ANKS6				-1.13	0.0136	1	2.94	1.87e-06	1										1.05	0.4265	1	-1.11	0.1037	1	-1.23	0.0002	1													-1.03	0.89	0	-1.03	0.701	0	1.08	0.1936	0	1.02
ANKZF1				-1.67	0.0453	1	1.97	0.0159	1	-1.65	0.5617	0							1.03	0.5127	1	1.01	0.8424	1	-1.19	0.0027	1										-1.53	3.8e-06	1	-1.1	0.4587	0	-1.66	2.06e-05	1	-1.06	0.383	0	-1.66
ANLN				1.01	0.9353	1	1.42	6.92e-05	1										1.41	3.83e-06	1	-1.3	0.0009	1	1.04	0.5828	1													-1.06	0.7766	0	-1.52	0.0085	1	1.13	0.3479	1	-1.19
ANO1				1.06	0.02361	1	1.03	0.2144	1	1.29	0.7192	0							-1.2	0.0073	0	1.13	0.0291	1	-1.07	0.3085	0										-1.03	0.4547	0	-1.04	0.776	0	-1	0.9907	0	1.04	0.4777	0	1.08
ANO10				1	0.9802	1	-1.01	0.9114	1	-1.16	0.5995	1							-1.01	0.7788	1	-1.02	0.6323	1	-1.05	0.3029	1										1.01	0.836	1	1.03	0.7912	1	-1.05	0.4577	1	-1.02	0.7458	1	-1.15
ANO2				-1.09	0.1696	1	-1.23	0.0048	1	2.04	0.1682	0				-1.01	0.9703	0	1.01	0.84341	1	1.11	0.1029	1	-1.09	0.1666	1										1.03	0.6489	0	-1.16	0.1861	0	1.09	0.188	0	1.03	0.6094	0	1.03
ANO3	-1.71	0.2862	1	1.01	0.8553	1	-1.1	0.0284	1	-1.12	0.7722	0							-1.08	0.2856	0	1.08	0.266	0	1.38	6.06e-05	0	-1.48	0.7709	0	-2.06	0.5518	0	1.6	0.6978	0	1.11	0.0191	0	-1.16	0.0983	0	-1	0.9867	0	1.1	0.1021	0	-1.01
ANO4				-1.04	0.2675	1	1.13	0.0027	1										-1.15	0.0264	1	1.03	0.556811	1	1.08	0.2282	0													-1.08	0.4799	0	1.23	0.0142	0	1.12	0.1206	0	1.12
ANO5				1.33	0.1819	1	2.1	0.0038	1										-1.04	0.5429	1	-1.01	0.8109	1	1.23	0.0013	1													1.4	0.0269	1	-1.02	0.7039	0	-1.05	0.2471	0	-1.03
ANO6				1.03	0.8642	1	-2.09	0.0006	1										-1.15	0.0667	1	-1.21	0.0158	1	-1.17	0.0055	1													1.06	0.7518	1	-1.31	0.0088	1	-1.1	0.266	1	-1.29
ANO7				-1.17	0.0015	1	-1.09	0.0722	1										-1.06	0.2984	1	1.02	0.6641	1	1.11	0.0522	1													-1.02	0.911	0	1.07	0.3705	1	-1.11	0.1229	0	1.03
ANO8				-1.36	0.0934	1	-1.07	0.7333	1										1.01	0.8952	1	1.08	0.2101	1	1.15	0.024	1													-1.09	0.5929	0	-1.29	0.0024	1	-1.2	0.0116	1	-1.2
ANO9				1.07	0.6729	1	2.17	0.0004	1										1.01	0.7857	1	1.04	0.4687	1	-1	0.9501	1													-1.13	0.5119	0	1.11	0.2588	1	-1.12	0.1952	1	1.07
ANP32A	-1.22	0.3173	1	-1.67	0.0001	1	-1.99	0.0002	1	-2.19	0.0108	1				1.66	0.1961	0	1.1	0.1712	1	-1.57	1.26e-08	1	-1.74	7.16e-10	1	-1.04	0.4791	1	-1	0.9865	1	-1.57	1.07e-06	1	-1.37	0.022	1	-1.03	0.8733	1	1.07	0.4647	1	1.17	0.0766	1	1.29
ANP32B	-1.61	0.0131	1	-1.39	0.0575	1	1.05	0.7793	1	-1.65	0.0309	1	-2.43	0.0211	1				1.14	0.1378	1	-1.21	0.041	1	-1.84	1.87e-07	1	1.1	0.3806	1	-1.13	0.217	1	1.04	0.6845	1	1.06	0.5386	1	1.03	0.9218	1
ANP32C				-1.17	0.2795	1	-1.08	0.6208	1	1.12	0.7314	0				2.4	0.0097	0	1.14	0.0473	1	1.12	0.069	1	1.02	0.7807	1										1.01	0.905	0	1.01	0.9665	1	-1.02	0.7277	0	1.04	0.3703	0	1.02
ANP32D				-1.19	0.1317	1	1.19	0.1706	1	-1.79	0.1158	0				1.66	0.1961	0	1.04	0.6472	1	1.19	0.0527	1	1.27	0.0083	1										-1	0.9887	0	1.02	0.9256	0	1.06	0.3572	0	1	0.9547	0	1.04
ANP32E	1.22	0.1698	1	-1.28	0.0035	1	1.71	0.0007	1	2.91	0.0215	1							1.06	0.1863	1	-1.27	4.6e-05	1	-1.32	6.71e-07	1	-1.02	0.8893	1	1.14	0.3752	1	1.15	0.3303	1	1.24	0.1292	1	1.24	0.4736	0	-1.08	0.1698	0	-1.09	0.0933	0	-1.11
ANPEP	-2.47	0.0002	1	1.01	0.9492	1	-1.35	0.0577	1	-1.18	0.5405	1				2.53	0.0036	1	1.19	0.0662	1	-1.67	3.65e-06	1	-2.03	1.29e-08	1	1.93	0.3321	1	-1.19	0.769	1	1.56	0.4599	1	-2.78	0.0002	1	1.02	0.9211	1	-1.15	0.0367	0	-1.15	0.0266	0	-1.23
ANTXR1				1.04	0.3441	1	-1.05	0.015	1	-2.94	0.0784	0							-1.13	0.0455	1	1.12	0.069	1	-1.12	0.0479	0										-1.07	0.1009	0	-1.07	0.8039	0	1.25	0.0146	1	1.05	0.4964	1	1.17
ANTXR2				1.76	0.0002	1	1.78	0.0033	1										-1.08	0.2676	0	-1.34	0.0003	0	-1.73	9.42e-10	1													1.06	0.8227	1	1.01	0.8955	1	-1.46	0.0002	1	1.09
ANTXRL																																								1.15	0.4549	0
ANUBL1				-1.01	0.917	1	1.36	0.0012	1										1.04	0.6039	0	1.01	0.8801	0	1.06	0.3878	0													1.15	0.5448	0	1.11	0.0985	0	1.07	0.2219	0	-1.01
ANXA1	-1.33	0.0865	1	1.28	0.0586	1	-1.83	0.0002	1	-1.23	0.3784	1				1.62	0.0092	1	1.16	0.0524	1	1.17	0.0389	1	1.25	0.0055	1	-1.16	0.4173	1	-1	0.9811	1	-1.05	0.7511	1	1.43	0.1133	1	1.12	0.4814	1	-1.38	0.0797	1	1.21	0.2356	1	1.26
ANXA10	1.89	0.0708	1	1.01	0.6604	1	-1.01	0.662	1	-1.51	0.1941	0	3.41	0.0344	1	1.59	0.2789	0	-1.02	0.7199	1	-1.06	0.2758	1	-1.5	5.18e-09	1	-1.19	0.4644	1	-1.24	0.3138	1	1.15	0.5135	1	-1.11	0.0608	0	-1.01	0.9439	0	-1.2	0.132	1	1.05	0.6203	1	1.1
ANXA11	-1.57	0.0039	1	-1.21	0.1758	1	-3.11	5.67e-06	1	-2.37	0.0032	1				1.41	0.099	1	1.06	0.2876	1	-1.31	5.91e-05	1	-1.57	1.24e-08	1	-1.02	0.7559	1	-1.12	0.0813	1	1.16	0.0311	1	-1.29	0.0025	1	-1.04	0.797	1	1.17	0.0472	1	-1.16	0.0352	1	1.69
ANXA13	-1.23	0.6919	1	1.03	0.3213	1	1.18	0.3619	1	1.37	0.417	0				1.11	0.6916	0	1.14	0.0169	1	-1.26	7.38e-05	1	-1.94	1.99e-13	1	1.07	0.9218	1	4.99	0.0256	1	1.1	0.8843	1	-1.1	0.1445	1	-1.03	0.8046	0	1.45	0.0101	1	1.39	0.012	1	-1.31
ANXA2	1.42	0.1033	1	1.1	0.6226	1	-3.95	5.9e-06	1	-1.19	0.43	1				-1.05	0.8736	1	-1.06	0.4859	1	1.05	0.5623	1	-1.29	0.0034	1	-1.24	0.1026	1	-1.29	0.0399	1	1.13	0.3621	1	1.58	3.12e-05	1	-1.02	0.8704	1
ANXA2P1	1	0.9965	1	1.01	0.9436	1	-1.36	0.1433	1	-1.44	0.352	1							1.03	0.6527	1	1.07	0.2313	1	-1.02	0.7592	1	-1.24	0.1026	1	-1.29	0.0399	1	-1.3	0.2282	1	1.05	0.4904	0	1.2	0.2075	1	-1.74	0.0554	1	-1.59	0.0739	1	1.61
ANXA2P2										-1.36	0.3045	1							1	0.9332	1	1	0.9813	1	-1.13	0.0052	1										1.46	8.72e-06	1	1.09	0.5242	1
ANXA2P3	1	0.9965	1	1.14	0.4834	1	-2.4	0.0003	1	-1.4	0.2239	1							-1.08	0.1378	1	-1.06	0.2915	1	-1.1	0.0615	1	-1.24	0.1026	1	-1.29	0.0399	1	1.1	0.4229	1	1.16	0.0251	1	1.1	0.6652	0
ANXA3	-2.13	0.1707	1	1.1	0.6821	1	4.78	1.06e-05	1	1.48	0.1143	0				17.58	0.0001	1	-1.01	0.9228	1	-1.07	0.241	1	-1.07	0.2594	1	-1.23	0.2613	1	1.06	0.7288	1	2.17	0.0003	1	3.01	0.0002	1	1.07	0.6432	0	-1.27	0.0674	0	-1.18	0.1553	0	-1.03
ANXA4	-1.8	0.0097	1	1.15	0.3013	1	-1.5	0.0087	1	-1.14	0.6078	1	4.94	0.008	1	-1.06	0.7702	1	1.1	0.0322	1	-1.02	0.6873	1	-1.23	5.61e-05	1	1.1	0.5631	1	1.01	0.9393	1	-1.4	0.0381	1	1.93	1.93e-07	1	1.12	0.4112	1	-1.27	0.1301	0	1.08	0.5507	1	1.47
ANXA5	1.43	0.0108	1	1.1	0.4461	1	-1.16	0.263	1	-1.15	0.4884	1				1.11	0.6285	1	1.08	0.2101	1	-1.04	0.4464	1	-1.33	2.97e-05	1	1.01	0.8899	1	1.22	0.0149	1	-1.1	0.2039	1	1.71	9.42e-07	1	1.13	0.4834	1	1.54	0.0011	1	1.33	0.0098	1	1.31
ANXA6	1.02	0.9027	1	-1.15	0.3396	1	1.67	0.0031	1	-1.31	0.2176	1				-1.17	0.5298	1	-1.08	0.1953	1	1.16	0.0056	1	-1.12	0.0522	1	1.08	0.5245	1	-1.05	0.651	1	-1.2	0.1078	1	-1.14	0.3852	1	-1.05	0.9142	1	-1.09	0.1857	0	1.03	0.5883	0	-1.09
ANXA7	1.58	0.0054	1	1.08	0.615	1	-1.37	0.0719	1	-1.22	0.3919	1				-1.5	0.0096	1	1.06	0.2736	1	1.04	0.45	1	-1.2	0.0017	1	-1.06	0.6865	1	1.02	0.8666	1	-1.18	0.1903	1	-1.14	0.1603	1	1.11	0.6194	1	1.05	0.5802	1	1.05	0.341	0	1.06
ANXA8	1.34	0.4663	1							-1.25	0.2831	1				1.18	0.4146	1	-1.07	0.3091	1	1.04	0.5636	1	1.22	0.0047	1	-1.26	0.1963	1	-1.09	0.5761	1	1.26	0.1501	1	1	0.9994	1	-1.19	0.1083	0	1.22	0.0088	0	1.11	0.1037	0	1.16
ANXA8L1	1.34	0.4663	1							-1.25	0.2831	1				1.18	0.4146	1	-1.07	0.3091	1	1.04	0.5636	1	1.22	0.0047	1	-1.26	0.1963	1	-1.09	0.5761	1	1.26	0.1501	1	1	0.9994	1	-1.19	0.1083	0
ANXA8L2	1.34	0.4663	1	1.07	0.3223	1	2.26	0.004	1	-1.25	0.2831	1				1.18	0.4146	1	-1.07	0.3091	1	1.04	0.5636	1	1.22	0.0047	1	-1.26	0.1963	1	-1.09	0.5761	1	1.26	0.1501	1	1	0.9994	1	-1.19	0.1083	0	1.08	0.4136	1	-1.04	0.6212	1	1.06
ANXA9	-1.01	0.9837	1	-1.05	0.4141	1	1.05	0.4664	1	-1.24	0.3184	0				1.16	0.7102	0	1.11	0.0621	1	-1.11	0.0904	1	-1.32	1.22e-05	1	1.34	0.58	1	-2.15	0.1221	1	2.06	0.1427	1	-1.11	0.173	0	-1.12	0.3687	0	-1.35	0.0006	1	-1.19	0.0152	1	-1.01
AOAH	-1.79	0.0076	1	1.07	0.7209	1	-2.2	0.0014	1	-1.14	0.7178	1				1.39	0.098	1	1.05	0.4106	1	1	0.9836	1	1.07	0.2479	1	-1.74	0.214	1	-1.07	0.87	1	2.44	0.0348	1	1.2	0.2051	1	1	0.9873	1	1.1	0.1833	0	1.09	0.1955	0	1.08
AOC2	1.04	0.8849	1	-1.05	0.1297	1	-1.06	0.1431	1	-1.06	0.8302	0				-1.18	0.6116	1	-1.13	0.0686	1	-1.04	0.5117	1	-1.05	0.4162	1	1.66	0.2669	1	-1.01	0.9743	1	1.29	0.5236	1	-1.92	9.77e-05	1	-1.07	0.6875	0	1.25	0.0148	1	1.17	0.0495	0	1.12
AOC3	-1.03	0.9593	1	1.34	0.0008	1	1.04	0.6129	1	1.85	0.018	0				1.18	0.6371	1	1.06	0.3969	1	1.11	0.1462	1	1.16	0.0398	1	-1.28	0.7268	1	1.32	0.6651	1	2.39	0.1869	1	-2.15	4.6e-05	1	-1.08	0.6662	0	-1.26	0.0025	0	-1.13	0.0479	0	-1.2
AOF1				1.19	0.0723	1	-1.03	0.5124	1																															1	0.9948	1
AOF2				-1.12	0.1222	1	1.26	0.0072	1																															1.1	0.5887	1
AOX1	1.64	0.3543	1	1.07	0.0726	1	1.05	0.2094	1	2.32	0.107	0							-1.08	0.2635	1	1.04	0.5314	1	1.13	0.0635	1	-1.1	0.8677	1	1.28	0.6495	1	-1.32	0.6087	1	-1.06	0.4087	1	-1.13	0.4941	0	1.08	0.1745	0	-1.02	0.6478	0	-1.02
AP1AR										1.11	0.7267	1							-1.1	0.2407	1	1.3	0.0025	1	-1.64	4.05e-08	1										1.36	0.0907	0				-1	0.9501	0	1.08	0.1355	0	1.09
AP1B1	-1.49	0.0069	1	-1.17	0.1403	1	-2.57	7.9e-08	1	-2.86	0.0014	1				1.28	0.2012	1	1.08	0.1295	1	-1.02	0.7142	1	-1.06	0.2613	1	1.05	0.7033	1	-1.07	0.5252	1	-1.1	0.3633	1	-1.1	0.2798	1	-1.06	0.7716	1	1.07	0.3762	1	1.09	0.2398	1	-1.11
AP1G1	-1.16	0.3614	1	1.34	0.0165	1	-1.44	0.0255	1	1.52	0.1189	1				-1.74	0.0263	1	1.1	0.0702	1	-1.16	0.0034	1	-1.5	3.11e-09	1	-1.01	0.9445	1	-1.06	0.7121	1	1.04	0.8067	1	1.07	0.3915	1	1.03	0.8832	1	-1.16	0.1363	1	-1.07	0.4493	1	-1.14
AP1G2	-1.85	0.0075	1	-1.17	0.0938	1	-1.03	0.7862	1	-1.36	0.2735	1							1.02	0.6748	1	-1.23	0.0006	1	-1.15	0.018	1	2.4	0.0637	1	-1.02	0.9645	1	1.43	0.3729	1	-1.16	0.1866	1	-1.03	0.8168	1	-1.22	0.0127	1	-1.31	0.0009	1	-1.21
AP1GBP1				-1.18	0.0848	1	-1.21	0.0745	1																															-1.08	0.5639	1
AP1M1				1.14	0.1309	1	1.41	0.0009	1										1.03	0.52361	1	-1.14	0.0095	1	-1.15	0.0052	1													-1.03	0.8406	1	1.53	0.0023	1	1.11	0.3344	1	1.07
AP1M2				1.01	0.7288	1	-1.05	0.3076	1	-1.32	0.2757	1				3.74	0.0003	1	1.09	0.1125	1	-1.13	0.0418	1	-1.33	4.21e-05	1										1.08	0.3826	1	1.01	0.9721	0	-1.01	0.8242	1	-1.04	0.5208	1	1
AP1S1	1.08	0.7969	1	-1.06	0.6252	1	1.39	0.0342	1	-1.26	0.3054	1				1.57	0.0683	1	1.29	0.0678	1	-1.16	0.3841	1	-1.79	0.0017	1	2.2	0.2113	1	1.1	0.8561	1	-1.39	0.551	1	1.36	0.0155	1	-1	0.9622	1	1.18	0.0435	1	1.21	0.0328	1	1.42
AP1S2	-1.1	0.4313	1	1.08	0.3772	1	-1.98	8.4e-05	1	-2.22	0.0184	1				-1.13	0.6206	1	1.15	0.0236	1	1.22	0.0256	1	-1.3	0.0004	1	1.08	0.6275	1	1.09	0.5365	1	-1.66	0.0031	1	2.08	2.97e-05	1	1.16	0.5963	1
AP1S3				1.17	0.3343	1	-1.15	0.4289	1										-1.1	0.1262	1	-1.21	0.0431	1	-1.39	9.08e-05	1													1.27	0.2388	0	1.1	0.1221	0	1.06	0.2814	0	1.11
AP2A1				-1.22	0.0184	1	-1.12	0.1845	1										1.12	0.1591	1	1.24	0.0016	1	-1.11	0.0647	1													1.08	0.5576	1	-1.2	0.0675	1	1.13	0.0381	0	-1.12
AP2A2	1.28	0.1035	1	-1.72	0.117	1	-3.03	0.0059	1	-3.2	0.0101	1							1.11	0.077	1	-1.19	0.0085	1	-1.43	3.19e-06	1	-1.11	0.5289	1	-1.3	0.1021	1	1.45	0.0284	1	-1.21	0.0825	1	-1.08	0.7211	1	-1.4	0.0009	1	-1.07	0.3749	1	-1.43
AP2B1	-1.01	0.9538	1	1.13	0.2555	1	1.92	2.03e-05	1	1.34	0.241	1				-1.11	0.6542	1	1.07	0.2431	1	-1.15	0.0268	1	-1.58	1.56e-08	1	1.36	0.2623	1	1.32	0.2559	1	-1.95	0.0136	1	1.41	0.0052	1	-1.05	0.7328	1	-1.11	0.1297	1	-1.12	0.077	1	-1.03
AP2M1	-1.67	0.0009	1	1.02	0.8944	1	-1.59	0.0013	1	-2.04	0.0116	1				-1.18	0.3482	1	1.04	0.42	1	-1.19	0.003	1	-1.49	2.9e-08	1	-1.23	0.1181	1	-1.07	0.5536	1	-1.29	0.0349	1	-1.18	0.3913	1	-1.03	0.822	1	-1.08	0.3124	1	-1.03	0.6122	1	1.15
AP2S1	-1.76	0.0003	1	-1.08	0.2814	1	-1.41	0.0004	1	-1.71	0.0401	1				1.3	0.1362	1	1.18	0.003	1	-1.13	0.0202	1	-1.31	6.75e-05	1	1.1	0.3254	1	1.01	0.8813	1	1.1	0.2769	1	1.22	0.0185	1	1.02	0.8983	1	-1.17	0.1631	1	1.1	0.094	1	1.02
AP3B1	-1.19	0.2509	1	-1.1	0.2815	1	-1.01	0.9135	1	-1.28	0.2675	1				-1.3	0.0756	1	1.08	0.3114	1	-1.05	0.2971	1	-1.25	0.0079	1	1.01	0.9307	1	1.22	0.0939	1	-1.15	0.2275	1	-1.02	0.8	1	1	0.9936	1	-1.29	0.0037	1	1.07	0.3019	1	-1.25
AP3B2	1.13	0.4538	1	-1.01	0.8957	1	-1.08	0.2885	1	1.79	0.0422	0				-1.08	0.8533	1	-1.24	0.019	0	1.06	0.4742	0	1.26	0.0132	0	-2.26	0.0636	1	1.48	0.2943	1	1.22	0.5828	1	-1.08	0.3396	0	1.04	0.7999	0	-1.41	0.0028	1	-1.24	0.0269	1	-1.31
AP3D1	1.06	0.6091	1	1.1	0.5372	1	1.23	0.0306	1	-1.7	0.0459	1				-1.07	0.7102	1	1.08	0.1493	1	-1.07	0.20781	1	-1.42	6.93e-05	1	-1.19	0.2753	1	-1.13	0.4066	1	1.23	0.1525	1	-1.15	0.1331	1	-1.03	0.8327	1	-1.02	0.8037	1	-1.24	0.0106	1	1.12
AP3M1				-1.14	0.1538	1	-1.3	0.0106	1										-1.03	0.5906	1	-1.08	0.1206	1	-1.14	0.0162	1													-1.1	0.6719	1	-1.13	0.15081	1	1.09	0.2768	1	-1.25
AP3M2	1.18	0.1841	1	-1.46	0.0125	1	1.72	0.0016	1	-1.3	0.4024	1				-1.25	0.1695	1	-1.11	0.0762	1	-1.2	0.0005	1	-1.13	0.0135	1	1.05	0.7629	1	-1.19	0.1964	1	1.5	0.008	1	-1.11	0.4515	1	-1.18	0.3206	0	1.4	0.0002	1	1.28	0.0013	1	1.21
AP3S1	-1.27	0.0314	1	1.03	0.618	1	-1.01	0.9236	1	-1.42	0.1399	1				1.25	0.1992	1	1.07	0.1654	1	-1.05	0.3222	1	-1.29	1.14e-05	1	-1.13	0.1838	1	-1.04	0.6615	1	-1.22	0.024	1	1.25	0.0465	1	1.1	0.6217	1	1.03	0.746	1	-1.03	0.7602	1	1.01
AP3S2	-1.93	0.0591	1	-1.21	0.0487	1	1.11	0.3128	1	-2.54	0.003	1				1.27	0.2173	1	1.03	0.52821	1	-1.25	0.0007	1	-1.5	1.36e-07	1	-1.05	0.8366	1	1.49	0.0576	1	-1.41	0.3267	1	1.34	0.0032	1	-1.13	0.6319	1	1.14	0.2949	1	1.12	0.3136	1	-1.09
AP4B1				-1.23	0.006	1	-1.14	0.0819	1										-1.1	0.1091	1	1.13	0.0524	1	1.15	0.0283	1													-1.29	0.3014	0	1.01	0.9099	1	-1.14	0.052	1	-1.16
AP4E1	-2.34	0.1072	1	1.21	0.1311	1	-1.34	0.2436	1	-2.08	0.2576	0				-4.71	5.95e-05	1	1.09	0.1729	0	-1.21	0.0021	1	1.5	1.04e-06	1	1.22	0.577	0	-2.2	0.0242	0	1.18	0.5965	0	-1.09	0.0499	0	1.22	0.435	1	1.2	0.0462	1	-1.03	0.6898	1	1.3
AP4M1	-1.74	0.0533	1	-1.08	0.3705	1	1.06	0.5577	1	1.12	0.6448	0				-1.35	0.4308	0	1.08	0.1857	1	1.02	0.7493	1	-1.02	0.6843	1	-1.52	0.3696	1	-1.28	0.5545	1	-1.1	0.8222	1	-1.02	0.7459	1	-1.07	0.7218	0	-1.05	0.5114	0	-1.08	0.2369	0	-1.11
AP4S1	-1.38	0.1922	1	-1.01	0.8515	1	-1.06	0.435	1	1.66	0.1542	1	3.49	0.0487	1	-1.48	0.0908	1	-1.05	0.4765	1	-1.16	0.0069	1	-1.11	0.0541	1	-2.02	0.3476	1	-1.6	0.4785	1	1.02	0.9806	1	-1.08	0.26	1	1.18	0.4633	0	-1.01	0.8727	1	-1.06	0.3471	1	1.01
APAF1	-1.72	0.165	1	-1.41	0.0047	1	1.06	0.586	1	-1.33	0.3883	0				1.04	0.8638	1	-1.1	0.1989	1	-1.22	0.0011	1	-1.24	0.0006	1	1.16	0.8124	1	1.42	0.5285	1	1.7	0.3439	1	-1.2	0.0994	1	1.03	0.908	1	-1.9	6.45e-05	1	-1.04	0.5607	0	-1.53
APBA1	2.56	0.0536	1	-1.04	0.3478	1	-1.17	0.1376	1	1.11	0.6222	0				1.25	0.4212	1	1.2	0.0251	1	-1.14	0.1074	1	-1.3	0.0023	1	-1.19	0.7362	0	1.55	0.3388	1	2.03	0.1347	1	-1.07	0.1831	1	1.12	0.7017	0	1.04	0.5481	0	1.03	0.64	0	1.04
APBA2	1.47	0.2041	1	-1.04	0.2622	1	1.45	8.34e-05	1	3.99	0.0102	0				-3.13	0.0141	1	-1.11	0.1565	1	-1.03	0.69	1	1.15	0.0527	1	1.2	0.7322	1	1.02	0.9701	1	3.04	0.0321	1	-1.75	0.0007	1	1.01	0.9155	0	-1.01	0.9306	0	1.01	0.8455	0	-1.05
APBA3	1.06	0.7175	1	1.01	0.9408	1	1.1	0.4272	1	3.83	0.0368	0				-1.06	0.6944	1	-1.13	0.0777	1	-1.37	4.06e-05	1	-1.42	8.52e-06	1	-1.19	0.3839	1	-1.86	0.0036	1	-1.18	0.3692	1	-1.19	0.1489	1	-1.15	0.437	0	-1.08	0.4728	1	-1.09	0.3615	1	-1.25
APBB1	1.05	0.8631	1	1.29	0.0643	1	1.47	0.0133	1	1.57	0.31	0				-2.85	0.0242	1	-1	0.958	1	1.11	0.0803	1	-1.11	0.0811	1	1.15	0.8462	1	1.35	0.6351	1	1.29	0.6878	1	-1.6	0.0002	1	1.04	0.8457	0	-1.11	0.1204	0	-1.13	0.0586	0	-1.08
APBB1IP				-2.03	0.0112	1	-3.15	0.0005	1	-2.63	0.1462	1				-1.13	0.6146	1	1.08	0.2109	1	1.18	0.0118	1	1.18	0.0106	1										-1.25	0.4488	1	-1.09	0.7944	1	-1.06	0.4478	1	-1.08	0.2642	1	-1.14
APBB2	-2.35	0.0552	1	-1.61	0.1057	1	2.07	0.0262	1	8.32	9.69e-05	0							-1.16	0.0028	0	-1.23	0.017	1	1.53	0.0001	1	-1.65	0.2798	1	-1.28	0.3012	1	1.28	0.2922	1	-1.17	0.024	0	1.13	0.3613	1	1.15	0.1211	0	1.05	0.5795	0	1.01
APBB3	-1.67	0.0221	1	1.03	0.8365	1	1.79	0.0005	1	1.22	0.3868	1	-3.74	0.0035	1	-1.43	0.0901	1	-1.09	0.1875	1	1.1	0.1374	1	-1.09	0.176	1	1.18	0.7208	1	1.2	0.6663	1	1.04	0.9297	1	-1.12	0.1682	1	1.01	0.9357	0	-1.38	0.0002	1	-1.89	4.06e-71	1	-1.56
APC	-1.72	0.0209	1	-1.08	0.3897	1	-1.24	0.0323	1	1.65	0.2541	0				-1.95	0.0415	1	-1.17	0.0164	1	-1.51	7.35e-06	1	-1.4	9.73e-05	1	2.21	0.2143	1	1.36	0.5785	1	3.88	0.0266	1	-1.09	0.3851	1	1.09	0.644	0	1.01	0.8387	0	1.02	0.7849	0	-1.01
APC2	2.33	0.0151	1	-1.12	0.2827	1	-1.79	0.0174	1	1.98	0.0692	0				1.36	0.1932	1	1.3	0.0003	1	1.11	0.0963	1	-1.11	0.0683	1	-1.22	0.0864	1	-1.27	0.0252	1	1.58	0.0003	1	-1.02	0.8516	1	-1.06	0.7201	0	1.14	0.0626	0	1.02	0.7117	0	1.15
APCDD1				-1.18	0.2998	1	1.19	0.3056	1										1.13	0.066	1	1.25	0.002	1	1.01	0.8418	1													-1.25	0.3653	0	-1.03	0.6542	0	-1.03	0.5178	0	-1.02
APCDD1L				-1	0.974	1	-1.03	0.3797	1										-1.04	0.424	1	1.08	0.1301	1	1.01	0.8577	1													-1.15	0.3528	0	1.08	0.2675	0	1.16	0.0292	0	1.04
APCS	-1.07	0.8889	1	1.16	0.0783	1	-1.33	0.0041	1	-1.54	0.1224	0				1.37	0.274	1	1.01	0.861	1	1.14	0.0356	1	-1.11	0.091	1	1.44	0.6283	1	2.35	0.2179	1	2.13	0.2722	1	-1.01	0.9144	0	1.01	0.9538	0	1.09	0.1961	1	1.03	0.619	1	-1.14
APEH				-1.08	0.5255	1	1.1	0.4391	1	-1.57	0.111	1				-1.27	0.2519	1	1.13	0.0333	1	-1.19	0.0048	1	-1.27	0.0002	1										1.02	0.7572	1	-1.09	0.6004	1	-1.13	0.2668	1	1.11	0.2707	1	-1
APEX1	-1.11	0.5497	1	-1.55	0.0005	1	-1.2	0.1915	1	-1.52	0.1039	1				-1.26	0.2328	1	1.07	0.1852	1	-1.14	0.0148	1	-1.42	9.81e-08	1	-1.08	0.4229	1	-1.03	0.7151	1	-1.14	0.1209	1	-1.07	0.5044	1	1.01	0.9492	1	-1.25	0.0225	1	-1.05	0.5249	1	-1.14
APEX2	-1.39	0.0297	1	-1.14	0.0158	1	1.26	0.0004	1	1.17	0.4809	1				1.04	0.7895	1	1.05	0.3174	1	-1.12	0.0279	1	-1.08	0.1233	1	1.56	0.0442	1	1.65	0.0141	1	1.08	0.6821	1	1.12	0.0829	1	1.01	0.9589	1	-1.03	0.6731	1	1.09	0.1994	1	1.03
APH1A				1.05	0.7808	1	-1.85	0.0072	1	-1.28	0.3622	1							1.18	0.0228	1	1.11	0.2393	1	-1.36	8.07e-05	1										1.25	0.1048	1	1.02	0.9246	1	-1.14	0.1903	0	1.02	0.7414	1	1.13
APH1B				-1.17	0.3059	1	1.2	0.2557	1	-1.35	0.252	1							-1.06	0.2147	1	-1.13	0.0718	1	-1.36	5.83e-05	1										1.21	0.0624	1	1.14	0.5564	1	1.08	0.4302	1	-1.61	0.0001	1	-1.16
API5	-1.48	0.1187	1	1.13	0.3103	1	-1.1	0.2275	1	1.5	0.2022	1				-1.79	0.0039	1	1.06	0.29141	1	-1.34	0.0002	1	-1.98	2.03e-10	1	1.47	0.4837	1	-2.05	0.2305	1	1.82	0.3128	1	1.13	0.261	1	1.24	0.4555	1	-1.25	0.0239	1	1.06	0.5028	1	-1.1
APIP				-1.21	0.118	1	-1.47	0.0063	1	-1.46	0.1127	1							1.08	0.1953	0	1.09	0.1492	0	-1.25	0.0002	1										1.11	0.4727	1	1.12	0.6457	1
APITD1	-1.17	0.432	1	1.02	0.8805	1	2.25	1.9e-06	1	2.01	0.0224	1	-4.34	0.0195	1	-1.57	0.0625	1	1.13	0.0751	1	-1.16	0.0318	1	-1.15	0.0364	1	-1.15	0.8224	1	-1.23	0.7132	1	-1.19	0.752	1	-1.06	0.547	0	-1.06	0.5164	0	1.13	0.1293	1	1.3	0.0022	1	1.16
APLF				1.06	0.3161	1	1.14	0.0986	1										-1.17	0.0709	1	1.13	0.1662	1	1.08	0.3807	1																1.09	0.127	0	1.13	0.0219	0	1.08
APLN				-1.34	0.0792	1	1.61	0.0116	1										1.05	0.3334	1	-1.08	0.1594	1	-1.19	0.0018	1													-1.09	0.4133	0	1.09	0.1889	0	1.02	0.6886	0	1.06
APLNR	-1.32	0.3579	1	-1.06	0.0963	1	-1.16	0.0005	1	-1.75	0.0458	0				-1.39	0.3378	1	1.11	0.0628	1	1.18	0.0032	1	1.19	0.0024	1	-1.33	0.4271	1	-1.06	0.8449	1	1.13	0.6972	1	-1.07	0.3382	1	-1.07	0.7749	0	1.07	0.2533	0	1.01	0.839	0	-1.02
APLP1	1.5	0.0793	1	1.02	0.6568	1	-1.1	0.0726	1	1.15	0.5233	0				-1.03	0.9327	0	1.01	0.8137	1	1.01	0.7853	1	1.12	0.0223	1	1.02	0.9636	1	1.44	0.2423	1	1.1	0.7431	1	-1	0.9376	1	-1.03	0.8431	0	-1.23	0.0561	1	-1.15	0.1452	1	-1.26
APLP2	-1.45	0.0062	1	-1.09	0.592	1	-1.23	0.25	1	-1.76	0.0269	1	-3.03	0.0168	1	-1.07	0.6457	1	1.11	0.3075	1	-1.27	0.001	1	-1.53	2.67e-05	1	1.13	0.4985	1	-1.02	0.9179	1	-1.57	0.0122	1	-1.21	0.1556	1	1.03	0.7247	1	-1.08	0.1055	0	-1.06	0.1944	0	-1.06
APOA1	1.17	0.4492	1	1.08	0.1767	1	-1.23	0.0039	1	2.02	0.1609	0				1.73	0.3689	1	1.13	0.0326	1	1.15	0.0129	1	1.12	0.0447	1	-2.31	0.1671	1	-1.2	0.725	1	1.73	0.3042	1	-1.12	0.2338	0	-1.09	0.6145	0	-1.01	0.9295	0	-1.08	0.1672	0	1.02
APOA1BP				-1.75	0.3248	1	1.51	0.4964	1										1.04	0.4844	1	-1.09	0.1787	1	-1.18	0.0136	1													-1	0.9821	1	1.17	0.0067	1	1.38	7.13e-06	1	1.25
APOA2				-1.04	0.032	1	-1.06	0.0026	1	3.41	0.0817	0				-1.47	0.4352	1	1.11	0.0499	0	1.05	0.3731	0	1.29	0.0009	1										1.07	0.3875	1	-1.26	0.0425	0	1.18	0.0634	0	1.11	0.1679	0	1.04
APOA4	1.26	0.5073	1	-1.06	0.0822	1	-1.31	0.0135	1	3.79	0.0015	0				1.81	0.1687	0	1.13	0.0427	1	1.12	0.061	1	-1.05	0.3889	1	-1.25	0.6408	1	-1.99	0.1204	1	1.02	0.9689	0	-1.01	0.8613	1	-1.04	0.6858	0	1.01	0.8415	0	1.05	0.371	0	1.06
APOA5				1.05	0.2909	1	-1.1	0.0656	1										1.06	0.3625	1	1.03	0.6486	1	1.21	0.0014	1													-1.09	0.7573	0	-1	0.9927	0	-1	0.9947	0	-1.01
APOB	1.25	0.6631	1	-1.05	0.0489	1	-1.07	0.0097	1	1.3	0.3295	0	7.3	0.001	1	1.23	0.6446	1	-1.31	1.24e-05	1	1.12	0.1876	1	1.1	0.2703	1	1.71	0.4543	1	1.06	0.9431	0	1.15	0.854	1	-1	0.9724	0	-1.05	0.737	0	-1.06	0.4151	0	-1.04	0.5685	0	1.02
APOB48R				1.14	0.1146	1	-1.74	4.11e-06	1	-1.43	0.1844	1				1.02	0.929	1	1.08	0.1785	1	-1	0.9555	1	-1.11	0.0899	1										-1.31	0.2245	1	-1.01	0.9505	1	1.01	0.8644	0	1.07	0.2185	0	1.1
APOBEC1	2.49	0.0629	1	-1.01	0.8139	1	-1.08	0.1774	1	1.19	0.477	0				1.27	0.219	1	-1.04	0.6004	1	-1.09	0.2306	1	-1.21	0.0123	1	-1.27	0.7281	1	-1.15	0.8175	1	-1.25	0.7113	1	-1.02	0.726	1	1	0.9827	0	-1.18	0.0077	1	-1.08	0.1495	1	-1.09
APOBEC2	1.11	0.8662	0	-1.03	0.2025	1	-1.08	0.0071	1	-1.54	0.1111	0				1.14	0.5652	1	-1.03	0.4527	1	1.03	0.5569	1	1.05	0.2555	1	-3.7	0.1074	0	-3.43	0.0912	0	-1.14	0.8489	0	1.05	0.4957	1	-1.01	0.9597	0	1.03	0.5818	0	-1.05	0.3284	0	1.02
APOBEC3A				24.78	8.05e-05	1	4.9	0.029	1	12.97	2.75e-05	1							1.01	0.8499	0	-1.26	0.0009	0	1.04	0.4962	0										2.24	0.0001	1	1.73	0.2676	0	1.02	0.769	0	1.02	0.7672	0	1.01
APOBEC3B	-1.07	0.8529	1	22.88	1.32e-05	1	6	0.0048	1	2.43	0.0032	0	14.36	0.0025	1	1.54	0.3805	1	1.1	0.2675	1	-1.64	1.23e-06	1	1.03	0.7403	1	1.14	0.4101	1	-1.12	0.4378	1	-1.11	0.4506	1	1.58	0.5286	1	1.1	0.5882	0	-1.02	0.8089	1	1.49	1.54e-05	1	-1.11
APOBEC3C	1.15	0.3935	1	1.29	0.0194	1	1.31	0.019	1	1.01	0.969	1							1	0.9708	1	-1.18	0.0343	1	-1.37	0.0002	1	1.28	0.306	1	-1.22	0.3621	1	-1.16	0.6029	1	1.06	0.7391	1	1.18	0.4932	1	-1.03	0.7025	1	-1.11	0.2078	1	-1.13
APOBEC3D				1.25	0.0133	1	1.21	0.0441	1										-1.04	0.4945	1	1.07	0.2435	1	-1.03	0.6229	1													1.18	0.4932	1	1.11	0.126	0	1.01	0.8802	0	1
APOBEC3F	-1.01	0.9799	1	1.25	0.0238	1	1.19	0.0948	1	5.72	0.0005	1							1.11	0.3486	1	1.15	0.057	1	1.4	1.52e-05	1	-1.03	0.9611	1	1.37	0.5365	1	1.4	0.5106	1	1.85	0.0006	1	1.73	0.2578	0	-1.22	0.0415	1	-1.14	0.064	1	-1.16
APOBEC3G	1.83	0.0791	1	6.25	8.63e-06	1	3.39	0.0011	1	11.31	2.6e-05	1	7.57	0.0488	1	-2	0.0919	1	1.1	0.3706	1	1.14	0.0242	1	1.94	1.21e-06	1	-2.33	0.1169	1	-3.84	0.1247	1	-1.44	0.4307	1	1.85	0.0006	1	1.73	0.2578	0	-1.35	0.0116	1	-1.07	0.4697	1	-1.43
APOBEC3H				1.05	0.7765	1	6.11	3.39e-08	1																															-1.14	0.2382	0	-1.02	0.7895	0	1.02	0.797	0	-1.02
APOBEC4																			-1.22	0.0284	1	1.04	0.6594	1	1.25	0.0156	1													-1.04	0.8028	0	1.04	0.3972	0	1.04	0.434	0	1.01
APOC1	-14.12	1.9e-05	1	1.16	0.6754	1	-1.77	0.2206	1	-2.17	0.018	1	-3.63	0.0142	1	-1	0.9936	1	1.07	0.2012	1	1.09	0.099	1	-1.03	0.4936	1	-1.53	0.2597	0	1.73	0.1141	0	1.4	0.3189	0	-1.13	0.1481	1	1.15	0.1484	1	1.06	0.6597	1	1.12	0.3714	1	-1.09
APOC2	1.05	0.7852	1	-1.06	0.7351	1	-1.55	0.0225	1	-2.72	0.2418	1				1.03	0.8529	0	-1.12	0.1391	1	1.16	0.0536	1	1.2	0.0005	1	-1.01	0.9892	0	1.02	0.9621	0	1.08	0.8247	1	-1.02	0.8363	1	-1.07	0.7058	0	-1.03	0.7922	0	-1.04	0.6425	0	-1.14
APOC3	2.08	0.0226	1	-1.02	0.7483	1	-1.11	0.1601	1	-1.36	0.2819	0				1.04	0.854	0	-1.07	0.2165	1	1.06	0.3347	1	1.12	0.0435	1	-1.01	0.979	1	-1.82	0.1043	1	1.15	0.6866	1	1.04	0.6142	1	-1.19	0.1691	0	1.09	0.1353	0	-1.01	0.7994	0	1.01
APOC4	1.17	0.5657	1	-1.12	0.0259	1	-1.03	0.5485	1	1.06	0.8012	1				1.21	0.2077	1	1.14	0.0177	1	1.09	0.0967	1	1.06	0.2866	1	-1.27	0.4214	1	1.06	0.8281	1	-1.06	0.8104	1	1.01	0.9138	1	-1.07	0.7058	0	-1.03	0.6615	0	1.02	0.7505	0	1.01
APOD	1.35	0.3228	1	1.04	0.3813	1	1.09	0.0878	1	2.05	0.0537	1				1.7	0.037	1	-1.02	0.7157	1	1.18	0.0056	1	1.18	0.0061	1	-1.37	0.528	1	-2.04	0.121	1	-1.12	0.7903	1	-1.23	0.0172	1	-1.06	0.9331	0	1.02	0.7581	0	-1.07	0.2668	0	-1.06
APOE	-1.02	0.9564	1	1.08	0.8603	1	1.3	0.5583	1	-1.64	0.1906	1				-1.28	0.349	0	1.19	0.0521	1	-1.13	0.0859	1	-1.11	0.125	1	-1.36	0.55	1	1.28	0.5874	1	2.17	0.1053	1	1.07	0.3653	1	1.04	0.7131	1	-1.07	0.4937	1	-1	0.9912	1	-1.08
APOF	1.44	0.2435	0	-1.03	0.1565	1	-1.07	0.0512	1	2.23	0.2132	0				1.04	0.9323	0	-1.12	0.0823	0	1.02	0.779	0	1.03	0.638	0	-1.15	0.8202	0	-1.14	0.8117	0	5.51	0.0074	1	1.01	0.8173	0	1.01	0.9408	0	-1.03	0.5422	0	1.05	0.3352	0	1
APOH	1.34	0.6198	1	-1.01	0.3866	1	1	0.9596	1	-4.07	0.0097	0				1.23	0.6182	1	-1.08	0.1774	1	1.09	0.1651	1	1.21	0.0029	1	1.6	0.5661	0	-2.36	0.2525	1	-1.46	0.6065	0	1.07	0.4277	0	-1.03	0.7638	0	-1.02	0.6734	0	-1	0.9893	0	-1.01
APOL1	1.44	0.4253	1	2.71	1.08e-05	1	1.33	0.1162	1	5	0.0029	1				-1.37	0.4651	1	1.05	0.4562	1	-1.03	0.6326	1	1.17	0.0163	1	-2.2	0.2878	1	-1.06	0.926	0	1.61	0.465	1	1.99	0.0001	1	1.96	0.0035	1	-1.12	0.1402	0	1.06	0.5547	1	-1.17
APOL2				3.02	1.49e-06	1	1.17	0.3552	1	2.29	0.0057	1				1.21	0.5486	1	1.17	0.033	1	1.08	0.25471	1	1.2	0.0324	1										1.55	7.28e-05	1	1.34	0.1501	1	-1.65	0.0002	1	-1.07	0.3205	0	-2.11
APOL3				5.6	6.02e-06	1	1.22	0.4726	1	6.8	8.55e-05	1				-2.05	0.0202	1	-1.02	0.7922	1	-1.12	0.1111	1	1.39	3.15e-05	1										1.92	2.99e-08	1	1.88	0.145	0	-1.47	3.23e-05	1	-1.13	0.0366	0	-1.36
APOL4				1.91	0.0005	1	-1.52	0.0187	1										1.05	0.4589	1	1.1	0.2637	1	1.26	0.0022	1													1.53	0.1478	0	1.05	0.4624	0	-1	0.9416	0	-1.05
APOL5				-1.02	0.4226	1	-1.07	0.031	1	-1.75	0.0708	0				1.38	0.0852	0	1.02	0.7889	1	1.12	0.0473	1	1.04	0.471	1										1.05	0.5441	0	1.06	0.7534	0	-1.01	0.848	0	1.03	0.6473	0	1.14
APOL6				4.56	2.62e-06	1	-1.16	0.4012	1	2.46	0.0055	1				-2.1	0.0004	1	-1.15	0.178	1	-1.25	0.0322	1	2.1	2.14e-11	1										3.59	1.93e-11	1	3.12	5.31e-05	1	1.08	0.3721	0	1.19	0.0405	1	-1
APOLD1				-1.07	0.6935	1	2.03	0.0011	1	-1.66	0.4306	0							-1.01	0.8898	1	-1.21	0.0131	1	-1.17	0.0361	1										-1.06	0.5017	0	1.1	0.4448	1	-1.31	0.0225	1	-1.13	0.2272	1	-1.39
APOM	2.32	0.0091	1	1.09	0.4842	1	1.04	0.7859	1	-1.4	0.249	1	2.36	0.0308	1	1.06	0.7108	1	-1.08	0.1939	1	-1.14	0.0301	1	-1.22	0.002	1	1.53	0.5538	1	1.79	0.3705	1	2.01	0.1275	1	-1.07	0.359	1	1	0.9796	0	1.11	0.2678	1	-1.15	0.104	1	1.03
APOO				1	0.9774	1	1.15	0.3708	1	-1.06	0.7866	1							1.09	0.0848	1	-1.03	0.5653	1	-1.09	0.1163	1										1.14	0.2086	1	1.07	0.8156	1	1.04	0.4925	1	1.21	0.0037	1	-1.06
APOOL	-1.51	0.3514	1	1.03	0.8173	1	1.34	0.0324	1	2.17	0.0256	1				-1.19	0.2671	1	-1.17	0.0062	1	-1.47	0.0056	1	-1.53	0.0023	1	1.47	0.5905	1	-1.14	0.8352	1	-1.07	0.921	1	1.18	0.1487	1	-1.37	0.295	1	1.07	0.3299	1	-1.08	0.219	1	-1.04
APP	-1.15	0.4	1	-1.04	0.8191	1	-1.06	0.7444	1	1.18	0.7124	1				1.34	0.3402	1	1.05	0.31091	1	-1.15	0.0139	1	-1.46	5.69e-07	1	1.18	0.252	1	1.17	0.227	1	-1.78	0.0004	1	-1.34	0.047	1	1.01	0.9382	1	-1.29	0.0313	1	1.35	0.0064	1	1.2
APPBP2	-1.31	0.1142	1	-1.26	0.0405	1	-1.12	0.3123	1	-2.16	0.2732	0				-1.99	0.0029	1	1.07	0.3785	1	-1.28	0.0026	1	-1.4	0.0001	1	-1.92	0.005	1	1.18	0.3594	1	-2.65	7.98e-05	1	1.44	0.0056	1	1.13	0.6788	1	-1.35	0.0034	1	-1.01	0.9182	1	-1.54
APPL1				1.26	0.0966	1	-1.06	0.7299	1	-1.06	0.8303	1				-1.86	0.042	1	-1.03	0.7287	1	-1.21	0.0119	1	-1.77	8.87e-06	1										1.14	0.2997	1	1.03	0.7462	1	-1.08	0.3934	0	-1.11	0.2237	0	-1.05
APPL2				-1.83	0.0026	1	-1.42	0.0726	1	-4.65	0.0013	1							1.05	0.5927	1	-1.03	0.718	1	-1.53	1.76e-05	1										-1.51	0.0005	1	-1.15	0.6078	1	-1.26	0.0016	1	-1.22	0.0024	1	-1.2
APRT	-1.56	0.2261	1	-1.09	0.1844	1	-1.3	0.0007	1	-2.4	0.0095	1				-1.33	0.2757	1	1.13	0.054	1	-1.17	0.0195	1	-1.26	0.002	1	1.08	0.3604	1	-1.06	0.4464	1	1.18	0.0358	1	1.07	0.4583	1	1.07	0.5564	1	1.05	0.4702	1	1.1	0.1098	1	-1.11
APTX				1.01	0.9055	1	1.23	0.0016	1	1.18	0.5231	1							1.09	0.0986	1	-1.07	0.1574	1	-1.13	0.0192	1										1.3	0.011	1	1.01	0.8927	0	1.17	0.1761	1	1.15	0.3192	1	1.34
AQP1	-1.49	0.1304	1	1.28	0.1037	1	-1.84	0.001	1	-1.16	0.5579	0				1.52	0.1478	1	-1.06	0.3911	1	1.07	0.2844	1	1.1	0.1078	1	1.66	0.1374	1	-1.39	0.2731	1	1.29	0.3939	1	-1.17	0.4003	1	-1.32	0.2379	0	-1.54	0.0004	1	-1.17	0.0897	1	-1.36
AQP10				1.21	0.1843	1	-1.25	0.1383	1										-1.01	0.8067	1	1.06	0.2898	1	1.15	0.0148	1													1.19	0.5207	0	1.03	0.6183	0	1.05	0.3132	0	1
AQP11				1.03	0.4959	1	1.19	0.0008	1										-1.13	0.0659	1	-1.09	0.1842	1	1.03	0.638	1													-1.04	0.8044	0	1.06	0.3909	1	-1.05	0.433	1	-1.08
AQP12A				1.04	0.4565	1	-1.08	0.1776	1										-1.22	0.0185	1	-1.02	0.7935	1	1.05	0.3789	1													-1.3	0.1593	0	1.02	0.8251	0	1.04	0.6743	0	1.15
AQP12B																			-1.22	0.0185	1	-1.02	0.7935	1	1.05	0.3789	1													-1.3	0.1593	0
AQP2	1.05	0.826	1	1.24	0.028	1	-2.03	9.83e-05	1	-1.04	0.8693	1				-1.03	0.862	1	-1.11	0.0559	1	1.08	0.2932	1	1.25	0.0039	1	1.03	0.9061	1	-1.37	0.1722	1	1.49	0.0881	1	1.12	0.2067	1	-1.21	0.3242	0	1.1	0.1917	0	1.01	0.8302	0	-1.02
AQP3	-1.42	0.0404	1	-1.16	0.567	1	-4.38	3.21e-05	1	-3.41	0.0042	1				-2.19	0.0682	1	1.06	0.4822	1	-1.17	0.05	1	-1.23	0.0126	1	1.25	0.0499	1	1.14	0.5523	1	-1.25	0.0348	1	-1.36	0.0906	1	-1.08	0.6375	0	-1.02	0.6791	0	1.04	0.436	0	-1
AQP4	1.21	0.7595	1	-1.01	0.61411	1	-1.05	0.106	1	6.7	0.0009	0				1.16	0.5579	0	1.15	0.0876	0	-1.22	0.0162	1	-1.22	0.0182	1	-3.16	0.2397	0	-1.59	0.5895	0	1.52	0.6231	0	1.02	0.6207	0	-1.08	0.6135	0	-1.25	0.0054	1	-1.11	0.1236	1	-1.19
AQP5	1.04	0.7818	1	1.19	0.0024	1	-1.55	1.57e-07	1	-1.31	0.491	0				1.3	0.3509	1	1.16	0.057	1	-1.03	0.7186	1	-1.19	0.0322	1	1.11	0.4615	1	-1.08	0.5476	1	1.57	0.0023	1	-1.05	0.6247	1	-1.08	0.6684	0	1.5	3.19e-05	1	1.08	0.2067	1	1.28
AQP6	-1.36	0.297	1	-1.06	0.1663	1	-1.04	0.3898	1	1.18	0.6035	0				-1.44	0.2434	1	-1.04	0.4922	1	1.16	0.0154	1	1.05	0.2941	1	-1.42	0.5415	1	1.54	0.4045	1	2.39	0.1064	1	-1.05	0.2905	1	-1.1	0.4752	0	1.32	0.009	1	1.09	0.2981	1	1.01
AQP7	1.24	0.1915	1	-1.1	0.0226	1	-1.12	0.0101	1	1.18	0.5219	0				1.21	0.663	0	-1.04	0.44	1	1.04	0.5119	1	-1.03	0.6457	1	-1.2	0.6955	1	-1.14	0.7482	1	1.96	0.1155	1	-1.13	0.2105	1	-1.22	0.2547	0	-1.02	0.7928	0	1.05	0.4272	0	-1.06
AQP7P1																																								-1.11	0.51	0
AQP7P2				-1.01	0.6572	1	-1.04	0.263	1																															-1.11	0.51	0	-1.04	0.5403	0	-1.05	0.3673	0	-1.03
AQP8	-1.36	0.4112	1	1.1	0.1321	1	-1.29	0.0012	1	-1.99	0.1271	0				-1.23	0.4831	0	1.02	0.7299	1	1.17	0.0054	1	1.07	0.2046	1	1.1	0.8146	1	-1.3	0.4719	1	-1.33	0.4279	1	1.03	0.6196	1	1	0.9964	0	1.1	0.0852	0	1.11	0.0432	0	1.02
AQP9	3.61	0.0002	1	-1.08	0.8958	1	-2.06	0.2625	1	-1.53	0.1298	1				4.51	0.0061	1	-1.12	0.187	1	1.18	0.0484	1	1.39	0.0003	1	1.26	0.6368	1	2.16	0.0993	1	1.97	0.1406	1	1.01	0.9148	1	1.09	0.708	1	1.13	0.0805	0	1.03	0.6415	0	1.07
AQPEP																			-1.08	0.144	0	1.16	0.0111	0	1.34	8.17e-06	0																-1.09	0.2413	0	-1.02	0.7343	0	-1.07
AQR	-1.23	0.3032	1	1.04	0.5724	1	-1.43	0.0063	1	-4.35	0.019	0							-1.1	0.074	1	-1.15	0.0041	1	1.13	0.021	1	1.09	0.6282	1	1.32	0.1113	1	-1.31	0.1144	1	-1.11	0.3447	1	-1.03	0.8611	1	1.01	0.8224	0	1	0.9635	0	-1.02
AR	3.39	0.0038	1	-1.09	0.0697	1	1.22	0.0754	1	1.18	0.696	0				1.02	0.9277	1	-1.12	0.116	1	1.14	0.0569	1	1.55	5.65e-06	1	3.36	0.0327	1	-1.9	0.1792	1	1.76	0.0687	1	-1.08	0.2686	0	-1.08	0.7005	0	-1.02	0.7225	0	-1.04	0.47	0	-1.08
ARAF	-1.13	0.1962	1	1.08	0.1608	1	-1.16	0.0131	1	-1.12	0.6355	1				1.11	0.5692	1	-1.2	0.0059	1	-1.2	0.0064	1	-1.18	0.001	1	1.24	0.0919	1	1.04	0.8699	1	1.94	0.0069	1	-1.01	0.9315	1	1.03	0.8318	1	-1.08	0.4156	1	-1.18	0.0621	1	-1.15
ARAP1	-1.11	0.4402	1	-1.41	0.0143	1	-1.41	0.0202	1	-1.44	0.2043	1							1.2	0.0021	1	1.22	0.0012	1	-1.17	0.0054	1	1.05	0.7765	1	1.26	0.1759	1	-1.09	0.582	1	-1.37	0.0324	1				-1.2	0.0655	1	-1.08	0.2432	0	-1.15
ARAP2	1.16	0.6245	1	1.63	0.0092	1	1.66	0.0111	1	1.14	0.6742	1	3.01	0.0061	1				1.08	0.27691	1	1.06	0.4328	1	1.17	0.0311	1	1.17	0.6615	1	1.06	0.8538	1	1.09	0.7975	1	1.59	0.0046	1				1.08	0.5245	1	-1.04	0.705	1	1.12
ARAP3				-1.36	0.0649	1	3.98	1.9e-07	1	1.08	0.7212	1							-1.04	0.4923	1	-1.07	0.1633	1	1.02	0.7576	1										-2.06	4.29e-06	1				-1.42	2.36e-05	1	1.17	0.0075	1	-1.61
ARC	1.79	0.0006	1	1.72	7.22e-05	1	-1.02	0.8422	1	2.12	0.057	0							-1.11	0.1057	1	1.02	0.7752	1	1.28	0.0006	1	1.09	0.6622	1	1.03	0.8732	1	1.91	0.002	1	1.15	0.0975	1	-1.24	0.2142	1	-1.03	0.6942	1	-1.13	0.1368	1	-1.09
ARCN1	1.26	0.1207	1	1.39	0.0113	1	-1.06	0.6366	1	1.4	0.1333	1				-1.18	0.4066	1	1.06	0.3224	1	-1.08	0.1683	1	-1.28	0.0001	1	1.09	0.5769	1	1.23	0.1328	1	-1.17	0.2447	1	-1.03	0.6677	1	1.03	0.8677	1	1.1	0.3491	1	-1.19	0.0832	1	-1.06
ARD1A				-1.03	0.6151	1	-1.64	2.33e-06	1																															1.09	0.5313	1
ARD1B				-1.09	0.2358	1	-1.61	4.17e-06	1																															-1.11	0.5514	0
AREG	1.42	0.4326	1	2.18	0.0195	1	-1.12	0.7309	1	1.61	0.0433	0				2.29	0.2114	1	1.09	0.1643	1	-1.17	0.0099	1	-1.14	0.0335	1	-4.6	0.0624	0	-2.67	0.1656	1	5.6	0.0231	1	1.21	0.0109	0	1.17	0.6687	0
AREGB																			1.02	0.8676	1	-1.1	0.397	0	-1.11	0.376	1													1.02	0.9392	0	1.04	0.3903	0	1.07	0.1756	0	-1
ARF1	1.26	0.0611	1	1.78	0.2344	1	-1.67	0.0002	1	-1.34	0.3612	1				1.2	0.3434	1	1.18	0.0154	1	-1.1	0.0893	1	-1.35	4.7e-06	1	1	0.9818	1	-1.05	0.6239	1	-1.08	0.438	1	-1.22	0.462	1	-1.05	0.6163	1	1.12	0.2577	1	1.1	0.3159	1	1.1
ARF3	-1.57	0.0014	1	1.15	0.0436	1	1.28	0.0031	1	-1.17	0.4904	1				1.07	0.6818	1	1.06	0.231	1	-1.12	0.0194	1	-1.31	2.11e-06	1	1.09	0.1279	1	-1.02	0.7375	1	-1.36	2.88e-05	1	1.26	0.0136	1	-1	0.9876	1	1.13	0.1324	1	1.07	0.3644	1	-1.03
ARF4	1.04	0.776	1	-1.03	0.5982	1	1.44	3.21e-05	1	1.11	0.6825	1				-1.17	0.2771	1	1.08	0.1761	1	1.08	0.1638	1	-1.3	3.41e-06	1	1.06	0.4608	1	-1.1	0.1774	1	-1.09	0.2166	1	1.2	0.05371	1	-1.03	0.8391	1	1.71	0.0011	1	1.43	0.0099	1	1.47
ARF5	-1.37	0.0176	1	1.1	0.1988	1	1.05	0.5215	1	-1.67	0.1376	1				1.4	0.024	1	1.15	0.0217	1	-1.03	0.6372	1	-1.18	0.0055	1	1.01	0.9094	1	-1.05	0.6848	1	-1.06	0.6278	1	-1.01	0.8741	1	1.01	0.95	1	1.19	0.0373	1	-1.09	0.2146	1	1.07
ARF6	-1.43	0.0159	1	-1.14	0.2678	1	-2.05	1.62e-05	1	-1.02	0.9409	1							1.15	0.0173	1	-1.15	0.0112	1	-1.21	0.0007	1	-3.14	0.0902	1	-1.13	0.4203	1	-3.06	0.067	1	1.18	0.0153	1	-1.03	0.8185	1	-1.02	0.7898	0	-1.02	0.8064	0	1.04
ARFGAP1				1.04	0.786	1	-1.1	0.1236	1	1.13	0.5929	1							1.09	0.116	1	-1.16	0.0041	1	-1.2	0.0007	1										-1.08	0.4592	1	-1.06	0.6572	1	1.29	0.0393	1	-1.23	0.064	1	1.15
ARFGAP2	-1.11	0.4	1	-1.05	0.7431	1	-1.12	0.475	1	-1.21	0.3916	1				-1.22	0.3239	1	1.07	0.2151	1	-1.18	0.0039	1	-1.18	0.0042	1	1.03	0.8252	1	-1.06	0.6344	1	1.17	0.2254	1	-1.03	0.7669	1	-1.01	0.9161	1	1.35	0.0138	1	-1.01	0.8816	1	-1.03
ARFGAP3	3.63	0.0002	1	1.16	0.2591	1	-1.02	0.886	1	1.09	0.7132	1				-1.42	0.047	1	-1.06	0.3145	1	1.01	0.8441	1	-1.36	1.12e-05	1	-1.2	0.7732	1	1.04	0.8363	1	-1.5	0.0514	1	1.11	0.3211	1	-1.02	0.9411	1	-1.02	0.8272	0	1.05	0.4486	0	-1.04
ARFGEF1	-1.46	0.0239	1	-1.28	0.0202	1	-1.18	0.1177	1	-1.12	0.6811	1				-1.76	0.0423	1	1.11	0.0732	1	-1.16	0.0036	1	-1.19	0.0046	1	1.14	0.7837	1	-1.03	0.7972	1	-1.37	0.4609	1	-1.17	0.1016	1	-1.02	0.9334	1	-1.05	0.3929	0	-1.02	0.7041	0	-1.05
ARFGEF2	2.12	0.0038	1	1.09	0.4103	1	1.14	0.2207	1	-1.29	0.3156	1	-2.31	0.0434	1	-2.44	0.0019	1	-1.07	0.1862	1	-1.14	0.0297	1	-1.59	4.56e-09	1	-1.57	0.2474	0	-2.14	0.0789	1	2.31	0.0261	0	1.14	0.49	1	-1.01	0.9541	1	-1.09	0.2559	1	-1.11	0.1346	1	-1.14
ARFIP1	-1.05	0.7792	1	1.13	0.0431	1	1.3	5.57e-05	1	1.2	0.4358	1				-1.73	0.0051	1	1.05	0.5868	1	-1.13	0.0183	1	-1.22	0.0005	1	1.02	0.9322	1	1.05	0.7886	1	1.09	0.632	1	1.31	0.0632	1	1.1	0.4178	1	1.24	0.1275	1	1.51	0.005	1	1.33
ARFIP2	-1.4	0.1509	1	-1.07	0.2412	1	1.32	0.0004	1	1.06	0.825	1				-1.12	0.4852	1	1.04	0.4605	1	-1.11	0.0265	1	-1.07	0.1486	1	1.28	0.0733	1	1.25	0.0684	1	-1.25	0.0662	1	1.01	0.9278	1	-1.1	0.476	1	-1.13	0.0653	0	-1.06	0.2858	0	-1.08
ARFRP1	1.06	0.7266	1	-1.01	0.8781	1	1.32	0.0063	1	1.27	0.4986	1				-1.8	0.0892	1	-1.03	0.53551	1	-1.21	0.0019	1	-1.09	0.0705	1	1.73	0.2222	1	1.04	0.9276	1	-1.06	0.8856	1	-1.07	0.7134	1	-1.15	0.2719	0	1.48	0.0003	1	-1.01	0.9006	1	1.32
ARG1	-2.81	0.0684	1	1.01	0.5968	1	1	0.8623	1	-1.65	0.2986	0				26.14	0.0001	1	-1.22	0.0104	0	1.15	0.1704	1	1.38	0.0034	1	-2.13	0.1181	1	1.11	0.7947	0	2.05	0.0985	1	-1.44	0.1001	1	-1.07	0.5715	0	1.07	0.2612	0	1.08	0.1315	0	1.03
ARG2	1.28	0.6732	1	1.52	0.0006	1	1.92	1.2e-05	1	3.74	0.0003	1				1.27	0.1831	1	1.17	0.0253	1	-1.14	0.0766	1	1.21	0.0084	1	1.6	0.497	1	-1.67	0.4091	1	-1.32	0.6471	1	1.17	0.1764	1	-1.12	0.3943	0	1.01	0.938	1	1.02	0.7851	1	-1.17
ARGFX																																								1.06	0.5523	0	1.04	0.6256	0	1.01	0.8746	0	1.05
ARGFXP2																																											1.04	0.5133	0	-1.01	0.8584	0	1.01
ARGLU1				-1.04	0.7022	1	1.05	0.642	1	1.06	0.8211	1							-1.09	0.3068	1	1.14	0.0958	1	-1.32	8.64e-05	1										-1.05	0.7593	1	-1.13	0.7147	1	1.09	0.5343	1	-1.09	0.4832	1	1.25
ARHGAP1	-1.41	0.0351	1	-1.13	0.4051	1	-1.36	0.0537	1	-1.15	0.5709	1	1.98	0.0437	1	1.02	0.9056	1	1.08	0.1528	1	-1.26	0.0127	1	-1.34	3.9e-06	1	1.24	0.5352	1	1.59	0.1522	1	1.6	0.0008	1	-1.34	0.0193	1	1.04	0.8015	1	-1.05	0.4838	1	-1.32	0.0008	1	-1.12
ARHGAP10				-1.16	0.1812	1	-2.27	1.99e-06	1	-1.82	0.0493	1							-1.01	0.8092	1	-1.1	0.1143	1	-1.33	1.88e-05	1										1	0.9705	1	1.05	0.8378	1	-1.02	0.7104	1	-1.03	0.5981	1	-1.16
ARHGAP11A	-1.08	0.9013	1	1.07	0.2726	1	1.48	5.54e-06	1	1.11	0.6809	0							1.01	0.88	0	-1.18	0.0277	0	1.09	0.2512	0	-1.07	0.802	1	1.12	0.6282	1	-1.87	0.0183	1	1.01	0.8293	0	2.49	0.0176	0
ARHGAP11B																																								1.51	0.1148	0	1.33	0.001	1	1.08	0.2346	0	1.26
ARHGAP12	-1.05	0.69	1	-1.1	0.4505	1	1.09	0.5554	1	-1.16	0.6224	1							1.12	0.0425	1	-1.12	0.0488	1	-1.12	0.0451	1	1.09	0.673	1	-1.09	0.6349	1	1.12	0.5442	1	-1.06	0.7811	1	-1.02	0.9544	1	-1.12	0.0722	0	-1	0.9642	0	-1.04
ARHGAP15				1.37	0.0082	1	-1.17	0.1694	1	1.37	0.2471	1							-1.05	0.5686	1	1.27	0.0047	1	1.21	0.0185	1										-1.06	0.546	1	1.07	0.8064	1	1	0.9759	0	1.03	0.6276	0	1.02
ARHGAP17				1.18	0.1815	1	-2.35	6.93e-06	1	-1.26	0.4013	1							1.04	0.4631	1	-1.07	0.222	1	-1	0.9657	1										1.41	0.0006	1	1.06	0.8082	1	1.12	0.1543	1	-1.15	0.0922	1	1.11
ARHGAP18				-2.16	0.0004	1	-2.5	0.0001	1										1.15	0.0108	1	-1.35	9.35e-05	1	-1.37	0.0026	1													-1.09	0.7648	1	1.02	0.6916	0	-1.04	0.5145	0	1.04
ARHGAP19	-1.73	0.0109	1	-1.29	0.0051	1	1.17	0.0745	1	-3.01	0.0388	1	-3.48	0.0043	1				-1.01	0.8142	0	-1.26	0.0001	0	-1.25	0.0002	0	1.14	0.4808	1	-1.05	0.7822	1	-1.2	0.2923	1	-1.43	0.00091	1	1.16	0.3873	0	-1.15	0.0254	1	-1.05	0.2995	1	-1.19
ARHGAP20				1.16	0.4827	1	1.31	7.73e-06	1										-1.19	0.0185	1	1.22	0.0065	1	1.1	0.1787	1													-1.18	0.6947	0	1.15	0.0319	0	1.03	0.5277	0	1.1
ARHGAP21				-1.06	0.5006	1	-1.33	0.0095	1										-1.08	0.3276	1	-1.19	0.0081	1	-1.12	0.071	1													1.21	0.2068	1	-1.13	0.417	1	-1.03	0.8053	1	1.37
ARHGAP22	-2.64	0.0069	1	1.55	0.1409	1	1.21	0.5486	1	1.4	0.1886	1							1.11	0.1118	1	1.06	0.4211	1	1.28	0.001	1	1.15	0.8434	1	1.09	0.894	1	1.12	0.8595	1	1.03	0.6939	0	1.04	0.7313	1	-1.18	0.0048	0	-1.11	0.0349	0	-1.15
ARHGAP23				2.01	0.0015	1	-1.42	0.0925	1										1.18	0.0075	1	1.22	0.0018	1	-1.25	0.0074	1													1	0.997	0
ARHGAP24				1.32	0.0842	1	-1.11	0.5409	1	1.44	0.3464	0							-1.15	0.0471	1	1.19	0.0083	1	1.14	0.0433	1										-1.13	0.1304	0	1.21	0.3825	0	-2.14	3.1e-08	1	-1.12	0.0925	1	-2.3
ARHGAP25	1.24	0.2866	1	1.34	0.0021	1	-1.05	0.0575	1	1.26	0.3422	1	4.26	0.0015	1				-1.07	0.20291	1	1.13	0.0528	1	1.14	0.0309	1	-1.12	0.572	1	-1.1	0.5682	1	1.12	0.5226	1	-1.43	0.0019	1	1.04	0.8393	1	-1.21	0.0114	0	-1.17	0.0206	0	-1.24
ARHGAP26	-1.24	0.4214	1	1.25	0.2517	1	-2.22	6.46e-05	1	-3.04	0.0581	1							-1.08	0.2771	1	-1.2	0.0121	1	-1.25	0.0022	1	-1.07	0.8354	1	-1.28	0.4104	1	1.92	0.0442	1	1.12	0.196	0	-1.01	0.966	1	-1.07	0.461	1	-1	0.9623	1	-1.1
ARHGAP27				1.97	0.0007	1	-1.43	0.0546	1										1.05	0.4333	1	1.03	0.6322	1	-1.13	0.0407	1													-1.04	0.7606	0	-1.18	0.0224	0	-1.19	0.0127	0	-1.09
ARHGAP28				-1.03	0.3843	1	1.07	0.0517	1	2.04	0.1177	0							-1.09	0.1278	0	1.18	0.0138	1	1.28	0.0005	1										-1.02	0.718	0	-1.04	0.7434	0	1.09	0.1132	0	1.04	0.4349	0	1.05
ARHGAP29	2.23	0.1776	1	-1.06	0.1267	1	1.01	0.8231	1	2.46	0.0076	0				1.47	0.0727	1	-1.22	0.0073	0	-1.35	0.0003	1	-1.3	0.0012	1	-1.06	0.7444	1	1.23	0.1737	1	1.24	0.1642	1	1.05	0.6974	0	-1.01	0.9552	0	-1	0.9752	0	1.07	0.2763	0	1.09
ARHGAP30				-1.29	0.01	1	-1.12	0.237	1										1.14	0.099	1	1.18	0.0386	1	1.05	0.5349	1													-1.08	0.7155	1	-1.08	0.2183	0	-1.06	0.2895	0	-1.07
ARHGAP31																			-1.08	0.3816	1	1.24	0.0153	1	1.21	0.0276	1																1.04	0.5041	0	1	0.9918	0	1.06
ARHGAP32	-1.71	0.0303	1							2.92	0.0637	0							1.11	0.1317	1	-1.22	0.0078	1	-1.43	1.78e-05	1	-2.15	0.0822	1	1.43	0.3397	1	1.21	0.6041	1	-1.23	0.0071	1				1.06	0.516	1	-1.07	0.4276	1	-1
ARHGAP33	-1.8	0.0204	1							-1.26	0.5907	0							-1.05	0.3609	1	-1.2	0.0016	1	1.24	0.0013	1	1.36	0.5599	1	2.34	0.0355	1	-1.61	0.3191	1	-1.11	0.192	1				-1.33	0.0069	1	-1.33	0.0038	1	-1.49
ARHGAP36																			-1.11	0.2361	0	1.11	0.2011	0	1.08	0.3452	0																-1.04	0.6328	0	-1.04	0.5174	0	1.04
ARHGAP39																			1.01	0.9165	1	-1.06	0.267	1	1.01	0.8583	1
ARHGAP4	-1.48	0.0093	1	-1.11	0.4932	1	-2.56	2.09e-05	1	-5.52	0.0073	1				1.01	0.9579	1	1.03	0.6142	1	1.09	0.1073	1	-1.09	0.1276	1	-1.36	0.4137	1	1.14	0.688	1	-2.49	0.0156	1	-1.32	0.0517	1	1.1	0.5519	1	1	0.9984	1	-1.08	0.3122	1	-1.04
ARHGAP42																			1.16	0.0227	1	-1.14	0.034	0	-1.04	0.5154	0
ARHGAP5	-2.05	0.0035	1	1.01	0.9214	1	1.68	0.0003	1	2.26	0.0116	0				-2.46	0.001	1	-1.08	0.4018	1	-1.22	0.0469	1	-1.26	0.001	1	-1.04	0.8969	1	1.31	0.3632	1	-1.23	0.5375	1	1.05	0.8221	1	1.03	0.9096	1	1.35	0.0026	0	1.1	0.231	0	1.12
ARHGAP6	1.45	0.0655	1	-1.11	0.2518	1	-1.19	0.087	1	-3.89	0.0016	0				1.84	0.1899	1	-1.18	0.0094	1	1.09	0.1706	1	1.12	0.0753	1	1.39	0.4192	0	1.12	0.7628	0	1.89	0.0969	0	-1.12	0.5578	1	-1.11	0.724	0	-1.09	0.1284	0	-1.07	0.2041	0	-1.11
ARHGAP8	1.22	0.5577	1	1.04	0.0549	1	1.04	0.1055	1	-1.79	0.0814	0				1.06	0.8382	0	-1.19	0.1032	1	-1.24	0.00011	1	-1.32	5.27e-06	1	1.47	0.363	1	-1.62	0.2086	1	3.02	0.0097	1	-1.29	0.0232	1	-1.07	0.505	1
ARHGAP9				-1.72	0.0119	1	-1.91	0.006	1										-1.17	0.0909	1	1.23	0.0481	1	1.61	1.46e-05	1													1.08	0.8195	1	1.09	0.1704	0	-1.03	0.6196	0	-1.02
ARHGDIA	1.24	0.346	1	1.14	0.2531	1	-1.63	0.0006	1	-1.12	0.655	1				-1.33	0.5471	1	1.11	0.2011	1	-1.15	0.00941	1	1.1	0.2235	1	1.76	0.099	1	1.51	0.1699	1	-1.11	0.7296	1	-1.17	0.5767	1	1.04	0.8333	1	1	0.9818	1	-1.29	0.006	1	1.19
ARHGDIB	-1.79	0.0008	1	-1.21	0.1697	1	-4.4	6.24e-09	1	-2.62	0.0291	1	-3.54	0.0427	1	1.51	0.0454	1	1.06	0.2816	1	-1.13	0.0349	1	-1.17	0.0134	1	-1.04	0.9392	0	-1.28	0.618	0	1.6	0.3504	1	-1.11	0.0168	1	1.13	0.5275	1	-1.14	0.0529	1	-1.18	0.0134	1	-1.14
ARHGDIG				-1.04	0.3862	1	-1.07	0.1394	1	-1.24	0.4322	0				-1.36	0.3972	1	1	0.9938	1	1.04	0.4787	1	-1.08	0.154	1										1.05	0.4639	1	-1.11	0.4497	0	-1.07	0.2923	0	-1.02	0.7256	0	1.03
ARHGEF1	-1.27	0.1932	1	1.05	0.6574	1	1.11	0.3913	1	-1.12	0.6527	1				-1.05	0.7442	1	1.05	0.3342	1	-1.1	0.1171	1	-1.15	0.0123	1	1.18	0.2693	1	1.21	0.1292	1	1.41	0.0106	1	-1.55	0.0035	1	-1.05	0.831	1	-1.43	0.0032	1	-1.26	0.0259	1	-1.23
ARHGEF10	-1.73	0.1609	1	-1.19	0.2968	1	4.69	5.64e-08	1	1.83	0.3739	0				-2.02	0.2482	1	1.08	0.1483	0	1.15	0.0182	1	-1.05	0.5144	1	1.72	0.0662	1	-1.22	0.4296	1	-2.78	0.001	1	-1.29	0.0165	1	-1.2	0.1673	0	-1.08	0.2662	1	1.09	0.1583	1	1.04
ARHGEF10L				-1.95	0.0489	1	-2.46	0.0015	1	-1.47	0.1296	1							-1.03	0.6063	0	1.06	0.2886	0	-1.21	0.001	0										1.56	3.72e-05	1	1.02	0.9546	0	-1.09	0.4121	0	-1.07	0.2865	0	-1.09
ARHGEF11	1.01	0.9524	1	1.69	0.0001	1	1.24	0.0761	1	1.98	0.042	1							1.06	0.3206	1	1.1	0.2436	1	1.71	6.31e-07	1	1.18	0.4346	1	1.07	0.7048	1	1.12	0.5554	1	1.17	0.1237	1	1.14	0.3808	1	-1.17	0.1197	1	1.01	0.9279	0	-1.05
ARHGEF12	-1.62	0.0864	1	-1.12	0.1887	1	-1.02	0.6142	1	-4.17	0.0017	0							-1.27	0.0018	1	1.14	0.0521	0	1.32	0.0012	1	1.23	0.4167	1	1.16	0.5021	1	1.14	0.5441	1	-1.28	0.2649	1	1.09	0.6699	1	-1.13	0.2235	1	-1.19	0.0552	1	-1.26
ARHGEF15	1.11	0.585	1	-1.49	0.0157	1	-4.17	6.65e-08	1	-1.57	0.1168	1							1.03	0.6543	1	1.12	0.0214	1	1.05	0.3652	1	1.53	0.4034	1	-2.39	0.0707	1	2.15	0.1068	1	-1.09	0.352	1	-1.08	0.5915	0	-1.05	0.5943	0	-1.02	0.8154	0	-1.1
ARHGEF16	-1.01	0.9718	1	1.06	0.4157	1	1.5	2.28e-05	1	1.55	0.298	0				1.26	0.1168	1	1.04	0.4422	1	-1.07	0.1923	1	-1.15	0.011	1	1.3	0.5031	1	-1.42	0.3158	1	2.4	0.0221	1	-1.06	0.5176	1	-1.12	0.4665	0	-1.1	0.4647	1	-1.11	0.361	1	-1.21
ARHGEF17	1.16	0.5629	1	1.19	0.1472	1	1.38	0.0167	1	-2.23	0.0738	1							-1.02	0.6741	1	1.05	0.3263	1	1.12	0.0222	1	-1.29	0.5162	1	1.09	0.8015	1	-2.55	0.0172	1	-1.02	0.8401	1	-1.1	0.3814	0	-1.19	0.032	1	-1.35	0.0005	1	-1.25
ARHGEF18	-1.66	0.0007	1	-1.07	0.5414	1	1.26	0.0728	1	1.37	0.1968	1							1.05	0.4382	1	-1.14	0.0328	1	-1.14	0.0353	1	-1.11	0.3716	1	1.06	0.554	1	-1.16	0.1659	1	-1.34	0.0046	1	-1.04	0.7813	1	-1	0.9981	1	-1.06	0.488	1	1.04
ARHGEF19				1.71	0.0017	1	1.92	0.0005	1										1.04	0.4908	1	-1.03	0.6155	1	-1.11	0.0693	1													-1.08	0.5412	0	-1.22	0.0339	1	1.16	0.081	1	-1.39
ARHGEF2	1.24	0.1305	1	-1.16	0.4051	1	-1.32	0.1597	1	-1.39	0.1737	1				-2.04	0.0246	1	1.12	0.0335	1	-1.15	0.1346	1	-1.36	0.0017	1	-1.2	0.6552	1	1.23	0.5682	1	-1.51	0.2646	1	-1.19	0.1025	1	-1.25	0.261	1	1.21	0.0283	1	1.08	0.2714	1	1.1
ARHGEF3				1.97	0.0001	1	-1.03	0.8259	1	1.21	0.4072	1				-2.93	0.0052	1	1.03	0.6929	1	-1.18	0.0195	1	-1.34	0.0002	1										1.33	0.033	1	-1.14	0.4612	1	-1.14	0.0374	1	-1.07	0.1942	1	-1.07
ARHGEF35																																											-1.01	0.8038	1	1.04	0.4625	1	1.02
ARHGEF37																			1.07	0.3712	1	-1.09	0.0936	1	1.08	0.1188	1
ARHGEF38										1.01	0.9504	0							-1.07	0.2444	1	1.04	0.5525	1	1.06	0.3384	1										-1	0.9862	1
ARHGEF4	1.61	0.2239	1	-1.08	0.5699	1	2.25	2.71e-05	1	1.55	0.1627	0				1.04	0.916	0	1.07	0.3082	1	1.19	0.0066	1	1.34	0.0002	1	1.47	0.0532	1	-1.31	0.1195	1	1.29	0.1342	1	-1.11	0.08351	1	1.02	0.9125	0	-1.04	0.583	0	-1.06	0.3234	0	-1.09
ARHGEF5	2.27	0.0061	1	-1.15	0.3549	1	4.8	2.07e-08	1	2.91	0.0018	1				1.45	0.3142	1	1.03	0.5394	1	-1.12	0.0324	1	-1.07	0.1943	1	1.16	0.2308	1	-1.19	0.1317	1	1.07	0.511	1	-1.1	0.1648	1	-1	0.9885	0	-1.21	0.0451	1	-1.18	0.0494	1	-1.34
ARHGEF6	-1.96	0.0018	1	-1.25	0.0037	1	-1.29	0.0023	1	-1.91	0.0512	1							-1.02	0.6777	1	1.02	0.7764	1	1.23	0.0004	1	-1.12	0.6846	1	-1.51	0.1255	1	2.02	0.0147	1	-1.11	0.1406	1	1.15	0.6536	1	1.19	0.0252	0	1.12	0.0819	0	1.05
ARHGEF7	-1.63	0.001	1	-1.21	0.1062	1	-1.08	0.5341	1	1.41	0.3025	1	-2.48	0.022	1	-1.31	0.1571	1	-1.13	0.1741	1	1.16	0.0111	1	1.33	0.0003	1	1.18	0.1189	1	1.07	0.4505	1	-1.17	0.1002	1	-1.27	0.0169	1	1.03	0.8587	1	-1.34	0.0016	1	-1.25	0.0058	1	-1.29
ARHGEF9	-1.37	0.4594	1	-1.43	0.0717	1	-1.07	0.7251	1	-3.22	0.0246	0							-1.03	0.6675	1	-1.4	2.98e-05	1	-1.49	1.92e-06	1	1.14	0.5601	1	1.59	0.0309	1	-2.78	0.0001	1	-1.58	8.24e-05	1	1.06	0.7064	1	-1.26	0.003	0	-1.17	0.0156	0	-1.32
ARID1A	-2.23	0.0029	1	-1.48	0.0001	1	-1.41	0.0014	1	-1.6	0.2111	1				-1.13	0.5548	1	1.09	0.2155	1	-1.17	0.0069	1	-1.22	0.001	1	-1.61	0.077	1	-1.22	0.378	1	1.47	0.3809	1	-1.87	0.0001	1	-1.11	0.6709	1	-1.54	9.77e-05	1	-1.26	0.0061	1	-1.6
ARID1B				1.67	0.0009	1	1.42	0.0002	1										1.19	0.0156	1	1.1	0.0727	1	-1.3	3.39e-05	1													-1.05	0.7135	1	1.07	0.4093	0	1.1	0.1015	0	1.17
ARID2				-1.36	0.0008	1	1.12	0.1766	1										1.15	0.0764	1	-1.15	0.0578	1	-1.26	0.0101	1													1.1	0.5999	0	1.07	0.3096	0	1.09	0.1983	0	1.03
ARID3A	-1.44	0.0323	1	-1.56	0.0036	1	-1.56	0.0058	1	-1.12	0.6895	1	-2.72	0.011	1	1.23	0.3338	1	-1.04	0.5305	1	1	0.9447	1	1.18	0.0188	1	1.09	0.7637	1	-1.12	0.6692	1	1.44	0.1719	1	-1.21	0.1415	1	-1.15	0.4047	1	-1.25	0.003	0	-1.09	0.1365	0	-1.21
ARID3B				-1.15	0.4576	1	3.84	3.04e-06	1	1.84	0.1294	0				-1.23	0.612	1	-1.01	0.8822	1	1.09	0.1257	1	1.3	3.06e-05	1										-1.24	0.003	1	-1.17	0.1328	0
ARID3C																																								-1.41	0.0101	0	1.01	0.8605	0	-1.04	0.5823	0	1.02
ARID4A	-2.01	0.0022	1	-1.42	0.0002	1	-1.12	0.1777	1	-1.21	0.4141	1	-2.3	0.029	1	-2.73	0.0013	1	-1.04	0.4303	1	-1.31	0.0003	1	-1.37	3.67e-05	1	1.16	0.4319	1	1.5	0.5075	1	-1.27	0.6899	0	1	0.9978	1	1.02	0.932	0	-1.06	0.4221	0	1.11	0.1879	0	-1.06
ARID4B	1.13	0.4694	1	1.27	0.012	1	1.08	0.4048	1	1.15	0.5966	1				-1.81	0.0061	1	-1.12	0.1459	0	-1.23	0.0083	1	1.2	0.0046	1	-1.48	0.0513	1	1.02	0.9106	1	1.32	0.1089	1	1.2	0.3059	1	1.34	0.4027	0	-1.21	0.0854	1	1.29	0.0169	1	-1.06
ARID5A	-1.4	0.042	1	1.72	0.0017	1	-1.03	0.8594	1	-1.12	0.6498	1							1.1	0.116	1	-1.02	0.7093	1	1.07	0.2543	1	1.68	0.3077	1	1.33	0.5281	1	2.45	0.0612	1	-1.04	0.756	1	1.84	0.0187	1	1.21	0.0021	1	1.05	0.4695	0	1.09
ARID5B	1.16	0.408	1	-1.68	0.0153	1	1.45	0.0889	1	-1.51	0.2857	1							1.13	0.081	0	1.21	0.0027	0	1.19	0.0122	1	-1.04	0.815	1	1.07	0.6432	1	-1.23	0.1609	1	1.02	0.8926	1	1.35	0.4562	1	-1.35	0.0019	1	1.2	0.0231	1	-1.31
ARIH1	-1.06	0.7701	1	1.31	0.0471	1	1.33	0.0498	1	-1.35	0.294	1				-1.39	0.0712	1	1.09	0.1913	1	-1.14	0.0545	1	-1.68	1.08e-08	1	-1.07	0.6561	1	1.28	0.0848	1	-1.51	0.0082	1	-1.11	0.2745	1	1.03	0.8731	1	-1.18	0.0136	1	1.03	0.5775	1	-1.14
ARIH2	-1.18	0.3176	1	1.13	0.1623	1	1.23	0.0334	1	-1.78	0.3454	0				-1.28	0.202	1	-1.29	0.0011	1	-1.31	8.25e-06	1	-1.37	9.08e-07	1	1.17	0.3042	1	1.02	0.8528	1	-1.01	0.9557	1	-1.24	0.034	1	1.13	0.5508	1	1.41	0.0034	1	1.37	0.0035	1	1.23
ARL1	1.53	0.0757	1	-1.11	0.2382	1	1.6	2.91e-05	1	-1.09	0.7952	1				-2.13	0.0018	1	1.07	0.2247	1	1.1	0.2141	1	-1.56	1.85e-09	1	-1.05	0.747	1	1.06	0.6726	1	-1.43	0.0188	1	1.16	0.2615	1	-1	0.995	1	-1.04	0.6417	1	-1.08	0.2983	1	1.16
ARL10				-1.03	0.5381	1	1.06	0.2639	1										-1.1	0.1416	1	1.03	0.6561	1	-1.14	0.0344	1													-1.22	0.2162	0	-1	0.9415	0	-1.09	0.0833	0	-1.09
ARL11				-1.53	0.0161	1	1.42	0.0533	1										1.09	0.1249	0	1.15	0.1044	0	1.1	0.2411	0													-1.1	0.5773	0	1.04	0.5168	0	1	0.9799	0	-1
ARL13A																																								-1.1	0.5359	0	1.05	0.5548	0	1.16	0.0514	0	1.06
ARL13B				1.15	0.4276	1	1.37	0.1163	1										-1.03	0.6634	1	-1.36	0.0004	1	-1.06	0.4688	1													1.32	0.4536	0	1.08	0.1375	0	-1.04	0.3684	0	-1.09
ARL14				-1.04	0.6554	1	1.07	0.432	1	1.77	0.5551	0							-1.03	0.6185	1	-1.11	0.0996	1	1.05	0.404	1										1.01	0.7479	0	-1.17	0.2082	0	1.21	0.2177	1	1.44	0.0162	1	1.54
ARL15				1	0.9556	1	-1.07	0.0863	1	-1.11	0.6776	0							1.02	0.7408	0	1.11	0.1086	0	-1.06	0.4031	0										1.12	0.2875	1	1.13	0.3119	1	1.01	0.8613	0	-1.1	0.1912	0	1.04
ARL16				-1.11	0.5638	1	1.39	0.0912	1										-1.04	0.546	1	-1.13	0.0718	1	-1.11	0.1267	1																-1.2	0.1538	1	-1.27	0.0454	1	-1.02
ARL17				-1.14	0.1304	1	-1.12	0.3296	1																															1.12	0.4987	0
ARL17A										-2.63	0.1097	0							-1.21	0.0275	1	-1.29	9.3e-05	1	1.36	0.0009	1										-1.19	0.14231	1				1.08	0.1684	0	-1.03	0.539	0	-1.04
ARL17B										-2.63	0.1097	0							-1.13	0.034	1	-1.29	9.3e-05	1	1.16	0.0745	0										-1.19	0.1423	1
ARL17P1				-1.27	0.2849	1	1.22	0.2793	1																															1.12	0.4987	0
ARL2	-1.18	0.1632	1	-1.12	0.0719	1	1.03	0.6354	1	-1.27	0.3501	1				1.13	0.4398	1	1.08	0.1461	1	-1.04	0.4334	1	-1.13	0.0237	1	1.01	0.9119	1	1.04	0.6611	1	1.13	0.2229	1	1.14	0.1211	1	1.08	0.626	1	1.22	0.0614	1	1.02	0.818	1	-1.14
ARL2BP	-1.39	0.0474	1	-1.06	0.5648	1	-1.03	0.7534	1	1.18	0.4599	1				-1.53	0.0234	1	-1.18	0.0545	1	1.06	0.4854	1	-1.14	0.0136	1	1	0.9824	1	1.02	0.8015	1	1.06	0.5556	1	1.01	0.9334	0	-1.06	0.6849	1	1.1	0.2271	1	-1.15	0.0541	1	1.1
ARL3	1.5	0.2576	1	-1.64	0.0198	1	-1.13	0.0642	1	-2.26	0.0389	1				1.26	0.2112	1	-1.05	0.3524	1	-1.11	0.0979	1	-1.32	0.0001	1	-1.16	0.4685	1	1.4	0.5536	1	1.4	0.5482	0	-1.1	0.1056	1	1.03	0.8798	0	-1.11	0.2169	1	1.14	0.0903	1	1.01
ARL4A	1.1	0.6664	1	1.18	0.2756	1	1.05	0.7711	1	-1.38	0.5003	1				1.3	0.4834	1	1.06	0.2675	1	1.04	0.4416	1	-1.12	0.0371	1	1.12	0.4644	1	1.08	0.5766	1	-1.06	0.6665	1	-1.05	0.677	1	1.09	0.5125	0	1.54	0.0043	1	1.35	0.0212	1	1.31
ARL4C	-1.83	0.0185	1	-1.25	0.2195	1	-1.27	0.2119	1	-1.89	0.0544	1				-3.43	0.0146	1	1.16	0.0875	1	-1.22	0.0334	1	-2.1	4.22e-09	1	-1.53	0.3527	0	1.03	0.9362	0	2.09	0.0837	0	-1.35	0.0534	1	1.01	0.976	1	-1.15	0.0925	0	-1.21	0.0145	0	-1.02
ARL4D	1.02	0.972	1	1.09	0.3124	1	1.89	8.68e-06	1	1.23	0.4432	1				1.12	0.4835	1	-1.07	0.4026	1	1.18	0.0009	1	1.16	0.0018	1	-1.15	0.8504	1	-1.94	0.3164	0	1.2	0.7747	0	1.09	0.2546	1	-1.07	0.834	0	1.12	0.1282	0	1.09	0.2166	0	-1.01
ARL5A				-1.15	0.1301	1	-1.09	0.4539	1	-1.23	0.5108	1				-1.43	0.1603	1	1.13	0.1009	1	-1.08	0.2394	1	-1.39	0.0001	1										1.22	0.222	1	-1.05	0.8652	1	1.07	0.4081	0	1.1	0.3991	1	1.33
ARL5B				2.39	7.51e-05	1	1.09	0.6406	1										1	0.9465	1	1.21	0.0123	1	1.35	0.0002	1													1.54	0.2012	1	-1.14	0.2469	1	-1.05	0.607	1	1.16
ARL5C																			-1.02	0.667	1	1	0.9378	1	1.11	0.0539	1
ARL6				-1.02	0.8225	1	1.41	0.0005	1										1.02	0.6963	0	-1.13	0.0526	0	-1.1	0.167	0													-1.04	0.8328	0	1.08	0.2647	0	1.09	0.1646	0	1.08
ARL6IP1	1.01	0.9663	1	1.05	0.3602	1	-1.49	0.0007	1	-1.43	0.109	1							1.19	0.0029	1	-1.09	0.1317	1	-1.27	0.0001	1	-1.14	0.3426	1	1.1	0.4497	1	-1.25	0.0783	1	1.33	0.0695	1	-1.07	0.5665	1	1.02	0.7588	0	1.09	0.2602	0	1.33
ARL6IP2																																								1.1	0.6904	1
ARL6IP4				-1.04	0.5923	1	1.3	0.0017	1	-1.85	0.0243	1				1.33	0.1587	1	1.12	0.0958	1	-1.27	0.0008	1	-1.51	2.2e-07	1										1.07	0.4097	1	1.03	0.7959	1	1.27	0.1573	1	-1.19	0.0299	0	-1.15
ARL6IP5	-1.52	0.0894	1	-1.19	0.2531	1	-1.54	0.0147	1	-1.22	0.405	1				1.02	0.8871	1	1.09	0.0857	1	-1.24	0.0067	1	-1.8	1.65e-08	1	-1.46	0.1401	1	-1.17	0.477	1	-1.97	0.0081	1	1.32	0.0577	1	1.15	0.4164	1	-1.21	0.3432	1	-1.14	0.4739	1	1.19
ARL6IP6				1.76	0.0054	1	1.36	0.1241	1										1.04	0.3928	1	-1.25	0.0009	1	-1.06	0.3574	1													1.23	0.4908	1	1.03	0.5601	0	1.01	0.8223	0	1.04
ARL8A				1.09	0.4354	1	-1.21	0.0268	1										1.06	0.3676	1	-1.05	0.436	1	-1.22	0.0037	1													-1.12	0.6806	1	1.04	0.5854	0	1.02	0.8181	0	-1.02
ARL8B				1.26	0.1777	1	-1.46	0.0476	1	-1.08	0.706	1							1.1	0.0876	1	-1.15	0.0363	1	-1.3	5.32e-05	1										1.53	0.0007	1	1.07	0.6405	1	-1.14	0.3741	1	-1.01	0.914	1	1.27
ARL9																			-1.02	0.7691	1	-1.08	0.2598	1	1.07	0.3787	1													-1.14	0.3238	0	1.03	0.7789	0	-1.12	0.2551	0	-1.04
ARMC1				1	0.9555	1	1.36	0.0015	1	1.04	0.8613	1							1.06	0.3963	1	1.05	0.4825	1	-1.13	0.07411	1										1.12	0.5036	1	1.04	0.8204	1	1	0.9519	1	1.07	0.324	1	1.13
ARMC10				1.04	0.6993	1	1.13	0.2728	1										1.07	0.2225	1	-1.15	0.0603	1	-1.26	0.0003	1													1.26	0.3493	1	1.12	0.1948	1	1.13	0.138	1	1.31
ARMC2				1.28	0.3773	1	1.04	0.438	1										-1.02	0.7884	0	1.08	0.2826	0	1.24	0.0043	0													-1.03	0.8606	0	-1.13	0.0606	0	-1.11	0.0701	0	-1.14
ARMC3				1.02	0.3471	1	-1.03	0.1806	1										1.05	0.3874	0	-1.02	0.7663	0	1.02	0.6598	0													-1.04	0.8052	0
ARMC4				1.27	0.3125	1	1.11	0.6838	1	-1.07	0.9058	0							-1.07	0.2718	0	1.17	0.003	1	1.05	0.3658	0										1.03	0.6226	1	-1.26	0.117	0	-1.06	0.4404	0	-1	0.9747	0	-1.02
ARMC5				1.41	0.0745	1	1.09	0.6604	1										1.13	0.0404	1	1.05	0.3598	1	-1.06	0.3207	1													-1.02	0.9216	0	-1.22	0.0087	0	-1.2	0.0078	0	-1.12
ARMC6	-1.22	0.4495	1	1.02	0.7925	1	-1.66	1.92e-05	1	-1.06	0.7994	1							1.02	0.7346	1	1.04	0.5214	1	-1.02	0.6681	1	1.84	0.2933	1	-1.43	0.4896	1	-3.63	0.0226	1	-1.04	0.5765	1	-1.02	0.8369	1	1.29	0.0018	1	1.05	0.4416	1	1.22
ARMC7				-1.4	0.0064	1	-1.21	0.115	1	-1.08	0.7326	1							1.1	0.0845	1	-1.04	0.4948	1	-1.14	0.0209	1										-1.12	0.0943	1	-1.32	0.0589	0	-1.01	0.8023	1	-1.09	0.1295	1	-1.12
ARMC8	-1.3	0.5946	1	1.49	0.0005	1	-1.53	0.0062	1	1.46	0.1667	0							-1.16	0.0463	1	-1.73	1.63e-08	1	-1.11	0.1378	1	-1.62	0.4036	1	-1.04	0.9333	1	-1.25	0.6567	1	1.19	0.0947	0	-1.03	0.8892	1	1.73	5.64e-06	1	1.3	0.002	1	1.79
ARMC9				-1.23	0.2762	1	1.68	0.0173	1	-2.05	0.0269	0							1.08	0.2777	0	1.08	0.1531	1	-1.17	0.0129	1										-1.06	0.2666	0	-1.18	0.099	0	-1.25	0.0019	0	-1.16	0.0129	0	-1.08
ARMCX1				1.58	0.0075	1	2.15	0.0002	1	3.2	0.0094	1							-1.05	0.4567	0	1.02	0.7315	0	-1.01	0.8834	0										1.1	0.4277	0	1.23	0.1647	1	1.05	0.3399	0	-1.01	0.8117	0	1
ARMCX2	-3.08	0.0196	1	-1.07	0.6412	1	6.83	3.84e-10	1	6.03	0.0014	1							-1.02	0.8348	1	1.15	0.0721	1	1.14	0.0796	1	-1.75	0.2329	0	-1.29	0.5354	0	1.13	0.7691	0	1.08	0.6301	1	-1.1	0.6545	0	-1.06	0.3153	0	-1.01	0.8202	0	-1.02
ARMCX3				-1.24	0.0541	1	1.26	0.0555	1	1.29	0.3195	1							1.02	0.7346	1	-1.15	0.0599	1	-1.79	1.6e-08	1										1.43	0.0009	1	1.05	0.8247	1	-1.23	0.0089	0	-1.21	0.0095	0	-1.33
ARMCX4	1.05	0.9216	1	1.02	0.7756	1	-1.06	0.3296	1	1.29	0.3509	0							-1.19	0.066	1	1.28	0.0074	0	1.37	0.0017	1	3.8	0.0785	1	-1.35	0.6401	0	2.42	0.1805	0	-1.14	0.073	0	1.14	0.3807	0
ARMCX5				-1.7	1.41e-06	1	-1.26	0.0086	1	-1.01	0.9522	1							-1.06	0.2413	1	-1.07	0.19921	1	-1.27	4.19e-05	1										1.1	0.6117	1	-1.06	0.5349	0	-1.12	0.345	0	-1	0.966	0	1.12
ARMCX6	-1.21	0.0892	1	1.26	0.023	1	1.84	8.56e-06	1	1.79	0.0362	1							1.01	0.7635	1	-1.24	6.93e-05	1	-1.4	4.9e-08	1	-1.82	0.4425	1	1.28	0.7241	1	1.5	0.5576	1	1.23	0.0668	1	1.07	0.7757	1	-1.37	0.001	1	-1.14	0.0876	1	-1.04
ARMET				1.13	0.5725	1	1.68	0.036	1																															-1.06	0.8609	1
ARMETL1				-1.01	0.8442	1	1.09	0.0202	1																															-1.04	0.8115	0
ARNT	-1.82	0.0014	1	-1.32	0.0271	1	-1.19	0.1653	1	-1.4	0.6601	0				-1.14	0.5654	1	-1.05	0.4324	1	-1.3	0.0014	1	-1.36	0.0003	1	1.18	0.3376	1	1.11	0.4816	1	-1.04	0.8077	1	-1.15	0.0923	1	-1.13	0.2814	1	-1.27	0.0017	0	-1.14	0.0315	0	-1.17
ARNT2	12.11	1.58e-05	1	1.2	0.1018	1	1.12	0.332	1	1.78	0.2761	0	4.69	0.0385	1				-1.07	0.3669	1	1.03	0.7084	1	1	0.9613	1	1.57	0.5918	1	2.19	0.3078	1	1.51	0.5843	1	1.01	0.8814	0	-1.04	0.8321	0	1.06	0.4703	0	1.01	0.9268	0	1.12
ARNTL	-2.31	0.0718	1	-1.02	0.8701	1	-1.19	0.1837	1	-1.19	0.4415	1				-3.3	8.95e-05	1	1.05	0.3712	1	-1.16	0.099	1	1.2	0.0015	1	1.2	0.5069	1	1.34	0.2474	1	1.38	0.2072	1	-1.15	0.3242	1	-1.02	0.9422	1	-1.06	0.4178	0	1.1	0.1698	1	-1.2
ARNTL2				1.25	0.1422	1	1.7	1.21e-05	1	1.61	0.139	1				-1.86	0.0937	0	1.04	0.5164	1	-1.07	0.2125	1	1.53	5.3e-07	1										1.08	0.2275	0	1.46	0.163	1	-1.06	0.4112	0	-1.02	0.7269	0	-1.1
ARP11				-1.04	0.6204	1	1.3	0.003	1																															-1.25	0.2088	0
ARPC1A	1.06	0.7156	1	1.15	0.102	1	1.11	0.2243	1	-1.03	0.9125	1				1.03	0.8618	1	1.06	0.2469	1	-1.07	0.1873	1	-1.27	9.56e-05	1	-1.35	0.1064	1	1.57	0.0128	1	-1.16	0.3541	1	1.27	0.0005	1	-1.12	0.542	1	1.03	0.6921	1	1.07	0.2545	1	-1.14
ARPC1B	-1.68	0.002	1	-1.1	0.3308	1	-2.11	9.47e-07	1	-1.64	0.106	1				1.76	0.0047	1	1.1	0.2119	1	-1.19	0.03	1	-1.67	2.25e-07	1	1.07	0.7292	1	-1.17	0.3804	1	-1.71	0.0086	1	-1	0.9931	1	1	0.9809	1
ARPC2	1.05	0.7271	1	-1.02	0.8559	1	-1.04	0.704	1	-1.49	0.1211	1							-1.03	0.6293	1	1.08	0.2668	1	-1.38	2.14e-06	1	1.08	0.5	1	1.02	0.8623	1	1.09	0.3895	1	1.04	0.5988	1	1.03	0.8518	1	1.3	0.0016	0	-1.07	0.2607	0	1.39
ARPC3	-1.19	0.1265	1	-1.02	0.7111	1	-1.05	0.3194	1	-1.43	0.1215	1				1.29	0.1416	1	1.05	0.3485	1	1.08	0.1251	1	-1.19	0.0014	1	1.05	0.6584	1	1.15	0.2026	1	-1.05	0.6663	1	1.25	0.0086	1	1.17	0.5182	1
ARPC4	-1.19	0.1861	1	1.2	0.2649	1	-1.52	0.0233	1	-3.28	0.1504	1				1.97	0.0355	1	1.09	0.1634	1	1.13	0.0544	1	-1.29	0.0001	1	1.3	0.15	1	1.16	0.307	1	-1.22	0.1788	1	1.08	0.6154	1	1.05	0.7963	1
ARPC5	-1.09	0.4558	1	-1.1	0.24	1	-1.26	0.015	1	-1.4	0.1672	1				1.16	0.3675	1	-1.03	0.5693	1	-1.07	0.3392	1	1.28	0.0003	1	-1.21	0.0809	1	1.01	0.8837	1	-1.02	0.7888	1	1.09	0.1161	1	-1.05	0.7291	1	-1.23	0.3732	1	1.11	0.6243	1	1.6
ARPC5L				-1.19	0.4727	1	1	0.9848	1	-1.07	0.7676	1				-1.07	0.8033	1	1.12	0.0811	1	-1.2	0.006	1	-1.17	0.0129	1										1.06	0.4672	1	1.05	0.863	0	1.52	4.94e-05	1	1.02	0.7138	1	1.34
ARPM1				1.24	0.0532	1	1.24	0.066	1										1.05	0.3764	1	1.08	0.2087	1	1.01	0.8074	1													1.17	0.1543	0	-1.08	0.3226	1	-1.24	0.0083	1	-1.22
ARPP-19				1.07	0.5109	1	1.46	0.0135	1																															-1.26	0.2162	1
ARPP-21				1.06	0.2516	1	-1.01	0.8295	1																															-1.03	0.739	0
ARPP19	1.16	0.2711	1							1.69	0.0731	1				-1.13	0.5235	1	1.06	0.2106	1	-1.25	0.004	1	-1.35	9.31e-07	1	-1	0.9849	1	1.12	0.5093	1	1.23	0.2397	1	1.54	0.01	1
ARPP21										-1.11	0.7683	0				1.01	0.9815	0	-1.06	0.3839	1	1.19	0.038	0	1.38	7.53e-05	1										-1.07	0.1296	0				-1.09	0.2162	0	-1.08	0.1728	0	-1.12
ARR3	-1.3	0.35	1	-1.01	0.7258	1	-1.02	0.5615	1	-1.1	0.6553	1				1.16	0.4279	1	-1.08	0.1013	1	-1.01	0.7894	1	1.05	0.3262	1	1.27	0.6312	1	-3.08	0.0228	1	-1.1	0.831	1	-1.04	0.5359	1	-1.13	0.4435	0	1.07	0.3449	0	1.05	0.4602	0	1
ARRB1				-1.64	0.0015	1	-1.15	0.3355	1	-1.63	0.5566	0				-3.26	0.0471	1	1.14	0.0608	1	1.04	0.5865	1	-1.24	0.0027	1										1.51	0.0081	1	1.03	0.8439	1	-1.17	0.0163	1	-1.12	0.0499	1	1.09
ARRB2	-2.81	2.48e-05	1	-1.29	0.0159	1	-1.16	0.1646	1	-2.95	0.001	1	-2.63	0.03	1	1.48	0.0966	1	1.04	0.3817	1	-1.07	0.1526	1	-1.25	6.24e-05	1	1.36	0.0147	1	1.38	0.0055	1	-1.26	0.1547	1	-1.12	0.5054	1	1.04	0.7201	1	1.02	0.789	0	1.09	0.1822	0	1.05
ARRDC1				-1.27	0.0041	1	-1.51	5.98e-05	1										-1.07	0.2804	1	-1.13	0.028	1	-1.15	0.0097	1													1.03	0.8589	1	1.05	0.6199	1	-1.06	0.5073	1	1.15
ARRDC2				-2.1	0.0002	1	-1.44	0.0801	1										1.06	0.3	1	1.08	0.1758	1	1.08	0.1854	1													-1.19	0.3161	1	-1.18	0.0578	1	-1.04	0.4518	0	-1.2
ARRDC3				-2.35	0.0164	1	-1.5	0.2541	1										1.12	0.0994	1	1.39	4.76e-05	1	2.43	3.31e-13	1													1.5	0.251	1	1.39	0.0024	1	1.28	0.0088	1	1.13
ARRDC4				-1.61	0.015	1	-2.41	0.0002	1										1.02	0.7866	1	-1.25	0.003	1	1.09	0.2151	1													-1.11	0.7351	1	1.02	0.7607	0	1.03	0.4687	0	1.11
ARRDC5				-1.05	0.4673	1	-1.03	0.7146	1																																		1.05	0.3742	0	-1.06	0.2399	0	-1.03
ARS2				1.07	0.2535	1	-1.15	0.1535	1																															-1.07	0.7936	1
ARSA	-1.35	0.1084	1	1.07	0.3385	1	1.01	0.9424	1	1.08	0.762	1				1.5	0.0322	1	1.06	0.2581	1	1.01	0.7813	1	-1.14	0.0091	1	1.03	0.8932	1	-1.15	0.4463	1	-1.9	0.0036	1	-1.11	0.5587	1	1.1	0.5077	1	1.01	0.8927	1	-1.21	0.0729	1	-1.41
ARSB	1.14	0.6115	1	1.11	0.1408	1	-1.1	0.2208	1	-1.07	0.8191	1	11.31	0.0037	1	-1.12	0.583	1	-1.49	2.62e-05	1	-1.87	1.51e-08	1	-2	2.2e-09	1	2.33	0.1166	1	1.49	0.3907	1	3.5	0.0153	1	1.77	2.44e-05	1	1.06	0.7788	1	-1.16	0.0887	1	1.08	0.1628	0	-1.18
ARSD	-1.9	0.0813	1	1.15	0.1076	1	-1.16	0.1087	1	1.74	0.4201	0				-1.31	0.4984	0	1.13	0.0571	1	-1.22	0.0012	1	-1.39	2.11e-05	1	1.16	0.62	0	-1.16	0.5659	0	2.07	0.0136	0	1.12	0.3612	1	1.01	0.9351	1	-1.3	0.0019	1	-1.57	5.19e-06	1	-1.27
ARSE	1.06	0.8082	1	-1.02	0.7472	1	1.01	0.8658	1	1.27	0.2707	1				1.22	0.3016	1	1.03	0.6297	1	-1.14	0.0494	1	-1.64	2.47e-08	1	1.08	0.7101	1	-1.2	0.3418	1	2.09	0.0018	1	1.1	0.117	0	-1.43	0.1316	0	-1.32	0.0006	1	-1.16	0.0198	1	-1.26
ARSF	-1.08	0.8515	1	1.08	0.1103	1	-1.15	0.0093	1	-1.83	0.1822	0				-1.23	0.5885	1	-1.11	0.0428	1	-1.02	0.7232	1	1.03	0.5701	1	-1.39	0.5388	1	1.42	0.4632	1	2.53	0.0677	1	-1.02	0.8489	1	-1.02	0.8407	0	1.01	0.8515	0	-1.09	0.1335	0	-1.01
ARSG				1.11	0.0379	1	1.2	0.0019	1										-1.1	0.2185	1	1.19	0.0295	1	1.13	0.1155	1													-1.01	0.9542	0	-1.07	0.335	0	1.09	0.2047	0	-1.15
ARSH																																								-1.05	0.7075	0	1	0.9612	0	1.02	0.8002	0	-1.02
ARSI				1.01	0.7033	1	-1.04	0.2661	1										1.05	0.427	1	1.19	0.0046	1	1.09	0.1604	1													-1.01	0.9482	0	-1.06	0.3094	0	1.03	0.5126	0	-1.03
ARSJ				-1.02	0.584	1	-1.04	0.1952	1	2.05	0.3642	0							1.08	0.1967	1	-1.09	0.1702	1	1.01	0.888	1										1.06	0.1857	0	1.27	0.1174	0	1	0.9466	1	1.03	0.57	1	-1.13
ARSK				1.01	0.7642	1	1.25	0.0004	1										1.13	0.3566	1	1.04	0.7749	1	-1.54	0.0022	1													1.33	0.108	0	-1.05	0.5403	1	1.38	0.0004	1	1.05
ART1	1.27	0.4197	1	-1.02	0.5055	1	-1.05	0.1182	1	-1.18	0.4995	1				1.05	0.8185	1	-1.09	0.1022	1	1.07	0.3542	0	-1.21	0.0155	0	-1.42	0.4199	1	-1.15	0.7154	1	1.64	0.2093	1	-1.02	0.7356	1	-1.18	0.2523	0	-1.12	0.2122	0	-1.16	0.0898	0	-1.27
ART3	-1.27	0.5974	0	1.02	0.5016	1	1.02	0.5085	1	-1.34	0.2613	0				-1.22	0.601	1	-1.09	0.3704	0	1.07	0.4833	0	1.16	0.1223	0	-1.44	0.6416	0	-3.28	0.1066	0	1.92	0.3599	0	-1.03	0.5326	0	1.04	0.8221	0	-1.11	0.1754	1	-1.37	0.0003	1	-1.24
ART4	1.19	0.6502	1	1.05	0.6028	1	1.15	0.2017	1	1.15	0.6237	0				1.39	0.041	1	1.02	0.7924	1	1.14	0.0687	1	1.19	0.0174	1	1.25	0.6363	1	-1.05	0.9091	1	1.78	0.1861	1	-1.07	0.2663	0	-1.02	0.9032	0	1.04	0.5444	0	-1	0.9507	0	1.03
ART5				1.02	0.4218	1	1.1	0.006	1										1.02	0.7972	1	1.12	0.1104	1	1.35	0.0002	1													-1.29	0.1742	0	1.17	0.0085	0	1.17	0.0046	0	1.13
ARTN	1.51	0.2296	1	-1.06	0.7646	1	-1.82	0.0088	1	-1.22	0.5287	0				1.01	0.9651	0	1.09	0.3519	1	1.21	0.037	1	1.09	0.3136	1	-3.26	0.0145	1	-1.24	0.5755	1	3.01	0.0115	1	1.04	0.5216	0	-1.08	0.5447	0	1.14	0.0235	0	1.14	0.0156	0	1.14
ARV1				-2.08	0.0004	1	-1.38	0.0888	1										1.04	0.6244	1	1.16	0.0847	1	1.15	0.1036	1													1.02	0.9531	1	-1.07	0.3705	1	1.15	0.0651	1	1.17
ARVCF	1.27	0.0893	1	-1.33	0.1085	1	-2.05	0.001	1	-1.42	0.5071	1				1.54	0.1456	1	1.1	0.043	1	1.17	0.0013	1	1.05	0.3848	1	-1.02	0.8905	1	-1.25	0.0425	1	1.37	0.0064	1	-1.05	0.606	1	-1.2	0.4705	0	1.02	0.7438	0	-1.05	0.454	0	-1.07
ARVP6125																																											1.05	0.3773	0	1.04	0.4672	0	-1.08
ARX				1.25	0.0478	1	1.02	0.8354	1										-1.15	0.0175	1	1.21	0.0018	1	-1.03	0.6806	1													-1.03	0.862	1	1.07	0.4109	0	1.12	0.1205	0	1.13
AS3MT				1.02	0.6242	1	-1.08	0.0773	1										-1.05	0.4538	1	1.07	0.3322	1	1.08	0.2754	1													1.05	0.6885	0	1.05	0.4261	0	-1.02	0.704	0	1.04
ASAH1	-1.61	0.0945	1	-1.43	0.0118	1	-1.85	0.0117	1	-1.5	0.1388	1				-1.08	0.6765	1	1.12	0.0757	0	-1.12	0.0796	1	-1.32	7.69e-06	1	-1.34	0.0292	1	1.2	0.5537	1	-1.47	0.0035	1	1.26	0.0141	1	1.04	0.7825	1	1.15	0.1237	1	1.13	0.1359	1	-1.04
ASAH2				-1.03	0.4889	1	-1.05	0.2639	1																															1.11	0.5001	0
ASAH2B																			-1.05	0.3637	1	-1.04	0.5058	1	1.14	0.0674	1													1.6	0.0797	0	-1.02	0.8171	0	1.02	0.7233	0	-1.05
ASAH2C																																											1.05	0.3499	0	1.04	0.4155	0	1.03
ASAH3																																								-1.23	0.2406	0
ASAH3L																																								-1	0.9958	0
ASAM				-1.02	0.7217	1	1.16	0.0124	1										1.09	0.2553	1	1.2	0.0175	1	1.21	0.0135	1													-1.19	0.5284	1	1.1	0.1263	0	1.04	0.4941	0	1.14
ASAP1				1.39	0.0123	1	-3.77	2.04e-08	1	-2.12	0.0083	1							-1.14	0.0968	1	-1.22	0.0012	1	1.13	0.0791	1										-1.26	0.0474	1				-1.11	0.2833	0	-1.02	0.8085	0	1.01
ASAP1IT1										-1.32	0.3785	0							1.12	0.1136	1	-1.02	0.731	1	1.12	0.1246	1										-1.18	0.3562	1
ASAP2	1.61	0.5419	1	-1.16	0.398	1	2.07	0.0008	1	1.64	0.144	0				1.4	0.3449	1	1	0.9638	1	-1.18	0.0297	1	-1.04	0.5892	1	-1.1	0.6157	1	1.13	0.4609	1	-1.33	0.1045	1	1.03	0.8263	1				-1.18	0.1971	1	-1.05	0.6841	1	-1.09
ASAP3				1.03	0.8377	1	1.77	0.001	1	4.51	0.0059	0							-1.03	0.6183	1	1.11	0.0382	1	1.1	0.0624	1										-1.03	0.6606	0				-1.3	0.0326	1	-1.2	0.0889	1	-1.55
ASB1	-1.43	0.104	1	-1.32	0.0193	1	1.76	0.0002	1	-1.28	0.4871	0				-2.52	0.0286	1	1.1	0.2543	1	-1.31	0.0003	1	-1.71	6.74e-09	1	-1.09	0.8262	1	-1.06	0.8659	1	1.26	0.4985	1	-1.45	3.03e-05	1	-1.2	0.3825	1	-1.06	0.6748	1	-1.22	0.1188	1	1.2
ASB10				1.1	0.1833	1	1.01	0.8505	1										1.08	0.1527	1	1.14	0.0452	0	1.14	0.0439	0													1.02	0.9118	0	-1.02	0.7696	0	-1.05	0.4215	0	-1.03
ASB11				-1.01	0.8181	1	-1	0.9621	1										1.03	0.6865	0	1.15	0.0797	0	1.11	0.187	0													-1.03	0.8492	0	1.12	0.2606	1	-1.12	0.247	1	-1.1
ASB12				1.2	0.1729	1	1.11	0.4407	1										-1.12	0.3376	1	1.52	0.0009	1	1.83	1.26e-05	1													-1.09	0.4156	0	-1.09	0.2203	0	-1.1	0.1673	0	-1.1
ASB13				-1.4	0.0126	1	1.14	0.3384	1	-1.6	0.0558	1							-1.06	0.2595	1	1.07	0.202	1	1.11	0.0536	1										1.04	0.6325	1	-1.06	0.7191	1	1.55	4.92e-06	1	1.14	0.03	1	1.61
ASB14				1.02	0.5769	1	-1.01	0.8305	1										-1.04	0.5678	1	1.1	0.2334	1	1.42	0.0001	1													-1.16	0.2897	0	1.04	0.5754	0	-1.06	0.3196	0	-1.03
ASB15																			-1.05	0.5361	1	1.05	0.535	1	1.12	0.1891	1													-1.09	0.6055	0	-1.03	0.6056	0	1	0.9932	0	1.02
ASB16				1.15	0.355	1	-1.95	0.0006	1										-1.06	0.282	1	1.04	0.432	1	1.1	0.0954	1													-1.06	0.7404	0	-1.02	0.6504	0	-1.04	0.3769	0	1.02
ASB17				-1.04	0.1363	1	-1.01	0.7774	1										1.15	0.042	0	1.23	0.0041	0	1.07	0.3036	0													-1.04	0.6563	0	1.01	0.9109	0	-1.02	0.6935	0	1.07
ASB18																																								-1.06	0.7471	0
ASB2				1.2	0.2177	1	1.08	0.608	1										-1.02	0.768	1	1.18	0.0525	1	1.18	0.056	1													-1.19	0.3307	0	-1.01	0.7849	0	-1.14	0.0206	0	-1.03
ASB3				1.04	0.6439	1	1.43	0.001	1										1.2	0.0777	1	1.09	0.1876	1	-1.3	0.0142	1													1.14	0.2393	1	1.12	0.3179	1	1.36	0.0082	1	-1.07
ASB4	3.33	0.0669	1	1.24	0.0453	1	1.43	0.2118	1	2.98	0.0025	0				-1.39	0.2029	1	1.24	0.0065	1	1.32	0.0008	1	1.62	4.5e-07	1	-1.39	0.6146	1	-4.45	0.0211	1	2.85	0.0916	1	1.03	0.601	0	1.04	0.7262	0	-1.13	0.0465	0	-1.09	0.0998	0	-1.08
ASB5				1.1	0.0495	1	-1.07	0.1803	1										1.08	0.1457	0	-1.08	0.1596	0	-1.02	0.7206	0													-1.18	0.1626	0	-1.04	0.4602	0	-1.05	0.3152	0	-1.06
ASB6				-1.19	0.021	1	-1.22	0.019	1	-1.02	0.9285	1							1.07	0.1648	1	-1.09	0.0857	1	-1.06	0.2398	1										1.07	0.3056	1	-1.22	0.2518	1	1.2	0.0055	0	-1.17	0.0428	1	1.12
ASB7				1.18	0.0264	1	1.27	0.0042	1	1.68	0.0548	1							1.06	0.3739	1	-1.31	0.0001	1	-1.47	8.83e-07	1										-1.08	0.3155	1	-1.04	0.8234	1	-1.06	0.322	0	1.07	0.1847	0	-1.09
ASB8				-1.22	0.0005	1	-1.04	0.5795	1	1.03	0.9058	1							1.02	0.8113	1	-1.21	0.0043	1	-1.38	1.39e-05	1										1.15	0.1051	1	-1.03	0.7386	1	-1.17	0.1043	0	-1.09	0.3255	0	-1.15
ASB9	1.77	0.2907	1	-1.01	0.7693	1	1.05	0.0767	1	-1.17	0.5764	0							1.07	0.234	1	-1.25	0.0004	1	-1.41	1.23e-06	1	1.28	0.0977	1	1.16	0.2586	1	-1.15	0.283	1	-1.09	0.1188	0	-1.06	0.7078	0	-1.27	0.0117	1	-1.3	0.0033	1	-1.26
ASCC1				-1.17	0.1049	1	1.79	1.39e-05	1	2.03	0.008	1							1.04	0.4077	1	-1.06	0.2651	1	-1.24	0.0001	1										1.12	0.2204	1	-1.01	0.9263	1	-1.53	2.07e-05	1	-1	0.9495	1	-1.4
ASCC2	-1.33	0.0272	1	1.09	0.5378	1	-1.09	0.5551	1	-1.04	0.8709	1							1.08	0.1992	1	-1.18	0.0075	1	-1.22	0.0024	1	1.38	0.0208	1	-1.2	0.115	1	1.45	0.0051	1	-1.09	0.6383	1	1.1	0.4272	1	1.05	0.6771	1	-1.02	0.8173	1	-1.05
ASCC3	1.29	0.7017	1	1.88	0.0127	1	1.23	0.1007	1	-1.03	0.906	1							1.08	0.2755	1	-1.21	0.0112	1	-1.1	0.1756	1	1.06	0.8879	1	1.42	0.331	1	-5.27	0.0004	1	1.29	0.0846	1	1.1	0.4639	1	-1.09	0.1522	0	-1.07	0.3946	0	-1.07
ASCC3L1																																								-1.15	0.3546	1
ASCL1	1.56	0.5435	1	1.05	0.151	1	1.04	0.2778	1	4.01	0.0052	1				-1.68	0.2406	1	1.08	0.1892	1	1.2	0.0213	1	1.34	1.85e-05	1	1.29	0.5406	0	2.01	0.0749	1	1.41	0.3535	0	1.08	0.2891	1	-1.02	0.8901	0	1.06	0.4334	0	-1.02	0.8036	0	1.04
ASCL2	2.52	0.0134	1	1.81	0.0017	1	-1.23	0.0267	1	1.87	0.0603	0				-1.1	0.8568	0	1.05	0.3292	1	1.08	0.1599	0	-1.05	0.35	0	-1.49	0.4055	0	-1.13	0.781	1	1.93	0.1369	1	1.23	0.0029	0	1.02	0.9439	0	1.03	0.7326	0	-1.02	0.8044	0	1.05
ASCL3				-1.05	0.0246	1	-1.09	0.0006	1	3.7	0.0747	0				-1.86	0.0743	1	-1.04	0.517	1	1.09	0.2093	1	1.16	0.0285	1										-1.06	0.4969	1	-1.07	0.7048	0	-1.06	0.3831	0	-1.02	0.7486	0	1.01
ASCL4																																								-1.04	0.7988	0	-1	0.9898	0	-1.01	0.8365	0	1.06
ASCL5				1.29	0.068	1	-1.03	0.8245	1																															1.03	0.8638	0
ASF1A	1.76	0.2299	1	-1.22	0.2484	1	-1.1	0.3953	1	-1.8	0.026	1	-5.43	0.011	1				-1.08	0.1809	1	1.3	0.0006	1	-1.26	0.0002	1	3.21	0.1846	0	-1.24	0.2861	1	3.21	0.1417	1	1.23	0.4047	1	1.07	0.6821	0	1.03	0.7659	1	1.4	0.0015	1	1.18
ASF1B				1.13	0.2486	1	2.04	6.94e-06	1	1.84	0.0206	1							1.19	0.0074	1	-1.27	0.0004	1	1.06	0.3034	1										-1.82	2.64e-05	1	-1.04	0.838	0	-1	0.9446	1	1.42	0.0001	1	-1.03
ASGR1	-3.28	0.0019	1	-1.93	0.0623	1	1.34	0.4245	1	-2.08	0.1286	0				1.12	0.7662	1	-1.14	0.1176	1	1.05	0.5052	1	-1.05	0.5711	1	1.04	0.9219	1	-1.34	0.4081	1	1.63	0.1768	1	2.01	6.14e-06	1	-1.08	0.7615	0	-1.3	0.0037	0	-1.11	0.167	0	-1.18
ASGR2	-1.65	0.0217	1	1.1	0.4865	1	-4.52	5.78e-09	1	-3.69	0.0299	0				2.61	0.0533	1	-1.07	0.2052	1	1.08	0.1272	1	1.13	0.0193	1	1.16	0.7703	1	1.61	0.3135	1	-1.46	0.4237	1	1.53	0.0007	1	-1.1	0.7095	0	1.06	0.3834	0	1.04	0.5006	0	1.06
ASH1L				-1.13	0.4816	1	-1.19	0.3487	1	-1.28	0.2912	1							1.07	0.292	1	-1.22	0.0037	1	-1.41	0.0136	1										-1.33	0.0964	1	1.14	0.6547	1	1.01	0.8448	0	1.03	0.6012	0	1.08
ASH2L	-1.39	0.1088	1	1.02	0.7368	1	1.33	0.0004	1	1.14	0.5755	1				-1.05	0.8018	1	-1.02	0.7094	1	-1.12	0.0276	1	-1.1	0.0578	1	-1.2	0.4187	1	1.14	0.4976	1	-1.5	0.054	1	1.29	4.55e-05	1	1.05	0.7869	1	-1.17	0.0464	1	-1.13	0.0829	1	-1.14
ASIP	1.39	0.4452	1	1.02	0.6954	1	-1.08	0.1625	1	-1.27	0.406	0				1.34	0.4533	0	-1.03	0.6637	1	1.12	0.0605	1	1.12	0.0503	1	-1.13	0.8312	1	-1.66	0.3142	1	1.52	0.4048	1	-1.06	0.3204	0	1.02	0.8779	0	1.02	0.7517	0	-1.02	0.7082	0	1.04
ASL	-2.32	0.1846	1	1.02	0.7738	1	1.14	0.0998	1	-1.02	0.953	1				1.32	0.1135	1	1.03	0.6718	1	-1.23	0.0019	1	-1.43	2.31e-06	1	-1.32	0.499	0	-1.02	0.9641	0	1.03	0.9408	0	1	0.9656	1	1.12	0.3353	1	1.06	0.2578	1	-1.15	0.0864	1	-1.17
ASMT	1.45	0.316	1	1.16	0.4007	1	-1.07	0.7153	1	-1.33	0.6524	0				1.17	0.7321	0	1.13	0.0841	1	1.27	0.0003	1	1.26	0.0019	1	-1.41	0.4435	0	-1.12	0.7836	0	1.95	0.113	1	1.13	0.0728	1	-1.23	0.2955	0	-1.01	0.8464	0	1.03	0.6753	0	1.05
ASMTL	-1.93	0.0086	1	-1.11	0.478	1	1.18	0.2888	1	-1.11	0.7164	1				-1.05	0.7572	1	-1.12	0.0994	1	-1.34	0.0001	1	-1.44	7.74e-06	1	-1.11	0.3273	1	-1.25	0.1293	1	1.24	0.1378	1	-1.22	0.0676	1	-1.07	0.5213	1	1.23	0.0075	1	1.04	0.5616	1	1
ASNA1	-1.19	0.221	1	1.06	0.433	1	1.08	0.3129	1	-1.2	0.4629	1				-1.01	0.9395	1	1.05	0.3747	1	1.03	0.6459	1	-1.05	0.3519	1	1.25	0.1192	1	-1.07	0.594	1	1.16	0.23	1	1.13	0.5331	1	1.02	0.9156	1	-1.05	0.401	0	-1.09	0.1025	0	-1.03
ASNS	1.42	0.1646	1	1.46	0.2329	1	3.8	0.0007	1	4.18	0.0002	1	-2.08	0.0318	1	-1.32	0.1282	1	1.12	0.1215	1	-1.24	0.0051	1	-1.16	0.0501	1	1.39	0.0398	1	1.04	0.7566	1	1.07	0.5854	1	-1.44	0.0372	1	1.03	0.936	0	-1.3	0.0249	0	1.21	0.0035	1	-1.17
ASNSD1				-1.26	0.3593	1	1.52	0.1261	1	1.6	0.0955	1							1.05	0.353	1	-1.02	0.6971	1	-1.17	0.0029	1										1.01	0.9658	1	1.09	0.6626	1	1.44	1.11e-05	1	1.17	0.0074	1	1.5
ASPA	-1.16	0.6786	0	-1.11	0.3612	1	-1.11	0.4147	1	1.25	0.3834	0				-1.34	0.3877	1	-1.08	0.2124	1	1.1	0.10371	1	1.14	0.0347	1	1.24	0.799	0	-1.07	0.9316	0	-1.43	0.6322	0	-1.07	0.2111	0	-1.06	0.6268	0	-1.01	0.778	0	-1.01	0.8601	0	1.02
ASPDH																			1.14	0.0202	1	1.12	0.053	1	1.17	0.0082	1																1.13	0.0897	0	1.05	0.4864	0	1.04
ASPG				1.06	0.2228	1	-1.09	0.0971	1										1.05	0.334	1	1.18	0.0047	1	-1.18	0.0075	1
ASPH	1.22	0.2683	1	-1.28	0.1114	1	-1.4	0.0636	1	-3.96	0.0187	1				1.99	0.2473	1	-1.1	0.1596	1	-1.43	0.0002	1	-1.54	1.69e-05	1	-1.25	0.3839	1	-1.13	0.5835	1	-1.29	0.2669	1	-1.1	0.2053	0	-1.07	0.7896	1	-1.16	0.0389	0	1.09	0.185	1	1.12
ASPHD1	2.43	0.0275	1	-1.17	0.2524	1	-1.34	0.055	1	-1.47	0.2612	0							1.06	0.2667	1	-1.2	0.0066	1	-1.37	2.29e-05	1	1.04	0.7442	1	1.48	0.1549	1	-1.84	0.0342	1	-1.05	0.5818	1	-1.03	0.884	1	1.56	0.0028	1	-1.08	0.4683	1	1.15
ASPHD2				2.14	5.45e-05	1	-1.89	0.0012	1										-1.14	0.0884	1	-1.08	0.2868	1	1.3	0.0001	1													1.41	0.156	0	1.15	0.0552	1	-1.08	0.2226	0	-1
ASPM				1.22	0.025	1	1.36	0.0028	1	2.79	0.0178	0							1.38	0.0418	1	-1.97	0.0001	1	-2.33	6.31e-06	1										-1.03	0.7954	0	-1	0.9944	0	-1.49	0.013	1	1.25	0.0968	1	-1.16
ASPN				-1	0.935	1	-1.02	0.4372	1	-1.64	0.195	0				-2.08	0.1259	1	-1.03	0.6027	0	1.1	0.1114	0	1.06	0.3417	0										1.03	0.4905	0	-1.02	0.8864	0	-1.04	0.466	0	1.02	0.6516	0	-1.07
ASPRV1				1.28	0.1272	1	1.73	0.0043	1										-1.04	0.4132	1	1.04	0.4405	1	1.04	0.4288	1													-1.08	0.6763	0	1.02	0.6934	0	1.06	0.2664	0	-1.03
ASPSCR1				-1.1	0.1427	1	-1.27	0.0028	1	-1.32	0.2115	1				-1.78	0.2308	1	-1.02	0.7516	1	-1.14	0.0354	1	-1.39	3.82e-06	1										1.09	0.4637	1	1.02	0.8648	1	1.29	0.0332	1	-1.11	0.0741	0	-1.04
ASRGL1				1.17	0.5035	1	1.15	0.5897	1	1.49	0.3031	1							1.07	0.2732	1	-1.54	2.43e-08	1	-1.51	5.25e-07	1										1.35	0.0107	1	1.05	0.706	1	-1.09	0.2615	0	1.01	0.8701	0	1.02
ASS1	1.56	0.0112	1	-1	0.9924	1	1.09	0.1334	1	2.87	0.0303	1				-1.29	0.2562	1	1.12	0.0843	1	-1.03	0.6009	1	-1.29	0.0004	1	-1.02	0.8415	1	-1.21	0.0684	1	-1.25	0.0358	1	-1.24	0.0096	1	-1.22	0.3834	0	-1.14	0.059	1	-1.09	0.2085	1	1.03
ASTE1				-1.05	0.6422	1	-1.02	0.8741	1	1.01	0.9777	1							1.08	0.171	1	-1.04	0.507	1	-1.25	0.0004	1										1.09	0.4427	1	-1.22	0.5366	0	-1.06	0.6619	1	-1.09	0.4636	1	1.16
ASTL				1.04	0.632	1	-1.21	0.025	1																															-1.08	0.5526	0	-1.03	0.6143	0	-1.03	0.5537	0	-1
ASTN1	1.39	0.5843	1	1.01	0.8053	1	1.08	0.0113	1	-3.83	0.0005	0							-1.04	0.5188	0	1.14	0.0304	0	1.06	0.2948	0	2.11	0.2635	0	-1.75	0.3448	0	3.04	0.0728	0	1.01	0.8018	0	-1.14	0.5489	0	1.06	0.3568	0	1.16	0.017	0	1.09
ASTN2	2.31	0.0172	1	1.17	0.337	1	-2.95	7.59e-06	1	-4.35	0.0129	0	-3.92	0.0456	1				1.08	0.2821	1	-1.11	0.099	1	1.1	0.2295	0	-1.6	0.2597	1	1.15	0.7094	1	1.19	0.6273	1	-1.11	0.1083	0	-1.16	0.2069	0	-1.1	0.1281	0	1.12	0.0646	0	-1.03
ASXL1	-1.21	0.214	1	-1.36	0.0013	1	1.3	0.0009	1	-1.05	0.7982	1							1.08	0.12	1	1.14	0.1322	1	1.17	0.0117	1	1.06	0.7372	1	1.17	0.3087	1	-1.59	0.0068	1	-1.42	3.32e-05	1	-1.04	0.87	1	-1.07	0.4329	1	-1.13	0.1178	1	-1.15
ASXL2				-1.24	0.1236	1	-1.17	0.0129	1	-1.12	0.6934	1							1.11	0.2497	1	-1.16	0.009	1	-1.2	0.002	1										-1.18	0.0869	1	-1.14	0.5032	1	-1.35	0.0048	1	-1.17	0.0753	1	1.05
ASXL3				-1.09	0.0419	1	-1.18	0.0015	1										-1.04	0.50721	1	1.19	0.0169	1	1.36	0.0047	1													-1.21	0.2487	0
ASZ1				1.01	0.9616	1	1.29	0.227	1										1.04	0.4836	0	1.18	0.0098	0	1.15	0.0264	0													-1.13	0.2487	0	1.01	0.8751	0	-1.02	0.716	0	1.02
ATAD1				1.07	0.48741	1	1.57	0.0004	1										-1.09	0.0762	1	-1.1	0.1438	1	-1.15	0.0072	1													-1.04	0.8685	1	-1.04	0.5454	0	1.09	0.1803	1	-1.01
ATAD2				-1.11	0.2408	1	1.95	2.66e-07	1	1.09	0.8215	1							1.2	0.0096	1	-1.45	8.62e-61	1	-1.32	0.0103	1										-1	0.999	0	1.21	0.3824	0	-1.19	0.0094	1	1.87	1.45e-08	1	-1.16
ATAD2B	-2	0.093	1	-1.39	2.92e-05	1	-1.78	5.33e-08	1	1.01	0.9761	1							1.09	0.2791	1	1.07	0.2901	1	1.17	0.0151	1	1.08	0.5085	1	1.28	0.6897	1	-1.35	0.0096	1	1.34	0.1166	1	-1	0.9971	0
ATAD3A				1.15	0.0379	1	1.4	0.0001	1	1.04	0.8419	1							1.15	0.0152	1	-1.09	0.1205	1	-1.09	0.1269	1										-1.03	0.7067	1	-1.03	0.7662	1	1.6	0.0006	1	1.33	0.0102	1	1.27
ATAD3B				1.22	0.2015	1	1.14	0.2135	1										1.15	0.0152	1	1.21	0.0054	1	1.23	0.0038	1													-1.03	0.7662	1	1.51	0.002	1	1.72	8.47e-05	1	1.63
ATAD3C				1.02	0.9219	1	-2	0.0026	1										1.12	0.078	1	1.05	0.4535	1	-1.08	0.2018	1													1.02	0.8631	0	1.04	0.5788	1	-1.11	0.1225	0	-1.05
ATAD4				1.04	0.234	1	-1.05	0.1529	1																															-1.01	0.939	0
ATAD5				-1.06	0.1397	1	1.22	0.0002	1	1.81	0.034	1							-1.03	0.639	1	1.02	0.7603	1	-1.06	0.3725	1										-1.08	0.201	1	1.1	0.7302	0
ATCAY				1.38	0.0776	1	-1.53	0.0345	1										-1.14	0.0325	1	1.07	0.2688	1	1.04	0.4983	1													-1.07	0.6901	0	-1.05	0.5	0	1.03	0.6362	0	-1.03
ATE1				1.06	0.2092	1	1.14	0.0107	1										-1.1	0.1645	1	-1.33	0.0002	1	-1.61	1.07e-07	1													1.21	0.2551	1	1.12	0.0974	0	-1.04	0.5917	0	1.11
ATF1	-1.15	0.3241	1	1.03	0.7987	1	1.06	0.6048	1	-1.14	0.5588	1				-2.35	0.0012	1	1.08	0.2109	1	-1.11	0.1901	1	-1.18	0.0368	1	1.2	0.4248	1	-1.16	0.4638	1	1.39	0.1158	1	1.21	0.309	1	-1.21	0.4716	1	1.03	0.663	0	-1.13	0.1025	0	1.02
ATF2	-1.28	0.2755	1	1.24	0.0047	1	-1.18	0.2095	1	-1.23	0.4752	1				-2.17	0.0021	1	1.12	0.0835	1	-1.34	0.0001	1	-1.49	1.3e-06	1	-1.29	0.4888	1	1.3	0.1676	1	-1.68	0.0113	1	1.28	0.1671	1	1.07	0.7617	1	-1.02	0.7851	1	1.3	0.0007	1	-1.23
ATF3	1.7	0.0807	1	4.55	5.28e-06	1	2.74	0.0008	1	2.61	0.0055	1				-1.11	0.6369	1	1.77	8.48e-06	1	2.64	5.38e-10	1	3.1	1.83e-11	1	1.1	0.6408	1	1.45	0.0475	1	2.96	2.46e-05	1	6.44	2.52e-13	1	1.06	0.7626	1	-2.51	3.28e-08	1	-1.32	0.0021	1	-1.91
ATF4	-1.13	0.3643	1	1.83	0.0016	1	1.54	0.0079	1	1.44	0.0911	1				1.72	0.0025	1	1.18	0.0038	1	-1.17	0.0043	1	-1.33	6.5e-06	1	1.22	0.0802	1	-1.01	0.9233	1	1.53	0.0006	1	1.18	0.0111	1	-1.23	0.4046	1	-2.3	0.012	1	-1.32	0.3072	1	-1.1
ATF4C				1.69	0.0017	1	1.16	0.347	1
ATF5	-1.5	0.0548	1	1.8	0.0251	1	-1.54	0.1083	1	2.19	0.0158	1				-1.05	0.8351	1	1.17	0.022	1	1.17	0.0183	1	-1.53	8.59e-05	1	-1.24	0.1045	1	1.02	0.8597	1	1.08	0.4916	1	1.82	7.71e-05	1	1.96	0.03	1	1.23	0.0149	1	-1.13	0.1025	1	1.09
ATF6	1.04	0.8002	1	1.19	0.0552	1	1.43	0.0009	1	-2.11	0.0213	1				1.35	0.3288	1	1.08	0.1918	1	-1.34	0.0007	1	-1.74	2.52e-10	1	-1.03	0.832	1	-1.01	0.9627	1	1.56	0.002	1	1.09	0.2005	1	1.12	0.5701	1	-1.04	0.6141	1	-1.04	0.5476	1	-1.15
ATF6B	1.05	0.8811	1	-1.27	0.1751	1	-1.19	0.0121	1	-2.5	0.0392	0				1.06	0.8204	1	1.11	0.3379	1	-1.12	0.2728	1	-1.32	0.0261	1	-1.31	0.4503	1	1.26	0.4815	1	1.08	0.8072	1	1.06	0.6986	1				-1.1	0.2364	0	-1.11	0.1862	0	-1.17
ATF7	-1.23	0.5883	1	1.04	0.6986	1	-1.33	0.0207	1	-1.2	0.3741	0				-1.19	0.233	1	-1.16	0.0329	1	-1.32	7.23e-05	1	-1.27	0.0003	1	-2	0.0774	1	-2.05	0.082	1	1.1	0.8097	1	-1.07	0.3206	1	1.03	0.8434	1	1.01	0.9177	0	1.02	0.8181	0	1.03
ATF7IP				-1.11	0.0903	1	1.02	0.7274	1	-2.04	0.0256	0							-1.11	0.1875	0	-1.14	0.1088	0	-1.16	0.0273	1										-1.18	0.0212	0	1	0.9772	1	1.08	0.3055	0	1.17	0.0254	0	1.11
ATF7IP2				1.35	0.1736	1	-1.29	0.2772	1	1.44	0.1416	1							1.04	0.3936	1	1.06	0.182	1	1.04	0.3714	1										-1.49	0.0004	1	1.13	0.7281	0	1.2	0.0192	1	-1.06	0.3763	1	1.01
ATG10				-1.07	0.4226	1	1.48	0.0005	1	1.68	0.2108	1							-1.13	0.0803	1	1.09	0.1297	1	-1.2	0.0694	1										-1.04	0.5211	1	1.23	0.2189	0	-1.2	0.0201	1	-1	0.9523	1	-1.23
ATG12	1.46	0.253	1	1.17	0.0484	1	1.13	0.1275	1	1.73	0.2951	1				-1.82	0.0055	1	-1.06	0.3684	1	-1.16	0.0735	1	-1.38	3.77e-05	1	1.13	0.8583	1	1.96	0.2893	1	1.22	0.3548	1	1.33	0.0012	1	-1.01	0.9757	1	-1.13	0.1215	1	-1.09	0.2188	1	-1.08
ATG16L1				1.06	0.7213	1	-1.1	0.2901	1	3.1	0.0733	0							1.06	0.3011	1	-1.05	0.4349	1	1.06	0.3783	1										-1.31	0.1344	1	-1.09	0.6929	0	1.16	0.1915	1	-1.15	0.1604	1	1.16
ATG16L2				-1.65	0.0369	1	1.11	0.6529	1										-1.07	0.3617	1	-1.04	0.442	1	-1.07	0.3775	1													-1.08	0.5529	1	-1.16	0.0519	1	-1.11	0.124	1	-1.23
ATG2A	-1.13	0.448	1	-1.07	0.5964	1	1.39	0.0229	1	1.52	0.0638	1							1.01	0.8339	1	-1.18	0.0057	1	-1.2	0.0025	1	-1.16	0.5043	1	-1.15	0.4592	1	-1.29	0.1947	1	-2.11	2.14e-05	1	-1.08	0.6486	1	-1.23	0.0455	1	-1.18	0.0738	1	-1
ATG2B				-1.15	0.0258	1	1.4	5.32e-05	1	1.23	0.4083	0							-1.15	0.0374	1	-1.22	0.0061	1	-1.34	0.0002	1										-1.47	0.025	1	1.06	0.7362	1	1.39	0.0061	1	1.08	0.4433	1	1.14
ATG3				1.17	0.1881	1	-1.16	0.2497	1	1.28	0.7342	0				-1.03	0.8266	1	1.06	0.3966	1	-1.08	0.2355	1	-1.17	0.0216	1										2.03	3.79e-06	1	1.19	0.4247	1	1.1	0.1328	0	-1.07	0.2087	0	-1.03
ATG4A	-1.94	0.1323	1	1.06	0.128	1	-1	0.9978	1	-1.18	0.4521	1							-1.03	0.5385	1	1.01	0.814	1	1.02	0.7431	1	-1.1	0.8989	0	1.35	0.6382	1	1.3	0.6848	1	1.2	0.047	1	1.17	0.4946	1	1.28	0.0065	1	1.06	0.4017	1	-1.08
ATG4B	-1.64	0.0397	1	-1.38	0.0511	1	1.2	0.2598	1	1.08	0.8698	1							1.08	0.1907	1	-1.07	0.211	1	-1.17	0.012	1	1.29	0.5002	1	1.13	0.7184	1	-1.04	0.9147	1	-1.28	0.0191	1	1.01	0.9496	1	1.53	0.0009	1	1.26	0.0273	1	1.47
ATG4C				-1.46	0.0029	1	-1.12	0.3337	1										1.1	0.0819	1	-1.08	0.1261	1	-1.18	0.003	1													1.22	0.5348	0	-1.08	0.1484	0	-1.08	0.1045	0	-1.06
ATG4D				1.01	0.8965	1	-1.04	0.5778	1										1.09	0.1058	1	-1.03	0.5997	1	-1.18	0.0041	1													-1.03	0.8102	1	-1.08	0.4063	0	-1.01	0.8764	0	-1.03
ATG5	-1.25	0.608	1	-1.39	0.0078	1	1.45	0.0053	1	-1.26	0.525	0				-1.72	0.0015	1	1.11	0.0609	1	-1.14	0.0188	1	-1.3	2.42e-05	1	-1.06	0.729	1	1.21	0.2178	1	1.02	0.9134	1	1.47	0.0223	1	1.07	0.793	1	-1.01	0.9446	0	1.21	0.0232	1	1.07
ATG7				-1.32	0.0106	1	-1.46	0.0018	1	-1.11	0.6953	1				1.2	0.3605	1	1.05	0.4744	1	-1.08	0.2531	1	-1.16	0.0304	1										1.3	0.0113	1	-1.01	0.9416	1	1.11	0.3175	1	-1.18	0.1044	1	-1.27
ATG9A	-1.52	0.0101	1	-1.56	0.005	1	-1.12	0.4612	1	-2.23	0.0042	1							1.03	0.6384	1	-1.02	0.7579	1	-1.17	0.0083	1	1.13	0.2677	1	1.04	0.6548	1	1.1	0.3068	1	-1.22	0.0724	1	-1.05	0.8343	1	-1.26	0.0681	1	-1.04	0.7285	1	-1.37
ATG9B				-1.01	0.7561	1	-1.14	0.0116	1										-1.13	0.1148	1	1.13	0.1124	1	1.16	0.0482	1													-1.06	0.6953	0	1.08	0.1822	0	1.02	0.6399	0	1.06
ATHL1				-1	0.9675	1	2.07	3.53e-06	1	1.91	0.0617	0							1.06	0.3247	1	1.02	0.7437	1	1.01	0.8159	1										-1.5	0.022	1	-1.25	0.1668	0	1.03	0.7018	1	-1.15	0.0974	1	-1.2
ATIC	1.02	0.9375	1	-1.19	0.1025	1	1.45	0.0034	1	1.07	0.7463	1				-1.59	0.0551	1	1.1	0.0771	1	-1.14	0.0171	1	-1.22	0.0007	1	-1.23	0.0803	1	1.01	0.9149	1	-1.9	1.67e-05	1	-1.11	0.3491	1	1.01	0.9695	1	1.01	0.7992	1	1.14	0.0291	1	-1.04
ATL1				1.03	0.8284	1	1.2	0.2627	1										1.01	0.9373	1	-1	0.9432	1	-1.12	0.0939	1																-1.2	0.0209	1	-1.03	0.6542	1	-1.18
ATL2				1.08	0.0953	1	1.48	3.9e-05	1										-1.18	0.1057	1	-1.09	0.4106	1	1.17	0.1281	1																-1.13	0.2377	1	1.01	0.8844	1	-1
ATL3				1.4	0.0053	1	-1.1	0.4232	1										1.11	0.0654	1	-1.52	4.77e-05	1	-1.52	1.53e-08	1													1.16	0.4095	1	1.07	0.4426	1	-1.36	0.0016	1	1.05
ATM	-2.1	0.0686	1	-1.25	0.04321	1	-1.38	0.0151	1	-2.33	0.0493	1				-4.58	3.65e-05	1	-1.1	0.1158	1	-1.26	0.0017	1	-1.25	0.0204	1	1.27	0.6999	1	-1.36	0.5805	1	2.05	0.0039	1	-1.31	0.1565	1	1.08	0.7404	1	-1.52	0.0005	1	-1.2	0.049	1	-1.68
ATMIN	-1.22	0.3414	1	1.18	0.0577	1	1.55	7.9e-05	1	1.3	0.2582	1							-1.24	0.0079	1	1.2	0.0209	1	1.29	0.0023	1	-1.11	0.5661	1	1.15	0.3861	1	-1.32	0.1025	1	1.26	0.0141	1	1.26	0.4146	1	-1.13	0.0829	0	-1.06	0.3293	0	-1.03
ATN1	1.69	0.0129	1	-1.07	0.2955	1	-2.66	0.0034	1	-1.5	0.5507	0				-1.1	0.7895	1	-1.05	0.46	1	1.21	0.0113	1	1.29	0.0011	1	-1.14	0.8185	1	-1.25	0.6633	1	-2.24	0.0103	1	-1.19	0.0265	1	-1.06	0.8148	1	-1.13	0.0885	1	-1.14	0.053	1	-1.15
ATOH1				1.06	0.0261	1	1.02	0.5226	1	1.12	0.8359	0				-1.04	0.8966	0	-1.19	0.0036	1	1.06	0.2578	1	1.09	0.1157	1										1.03	0.6779	1	1.14	0.3936	0	-1	0.9638	0	-1.03	0.5915	0	1.04
ATOH7				1.14	0.0295	1	-1.24	0.0229	1										-1.14	0.0389	0	1.06	0.3748	0	1.04	0.427	1													1.1	0.4168	0	-1.06	0.3636	0	-1.05	0.3806	0	1.08
ATOH8				1.03	0.5832	1	-1.02	0.7531	1										1.14	0.0254	1	1.12	0.0244	1	-1.13	0.0376	1													-1.28	0.0189	0	-1.1	0.2505	0	-1.06	0.3968	0	-1.06
ATOX1	-1.16	0.3287	1	1.13	0.0595	1	1.27	0.0026	1	1.49	0.0941	1	5.49	0.0056	1	-1.05	0.9091	1	1.04	0.4138	1	-1.03	0.4668	1	1.02	0.7052	1	1.05	0.6555	1	-1.03	0.7301	1	1.33	0.0108	1	2.05	1.65e-08	1	1.11	0.4975	1	1.33	0.0105	1	-1.01	0.9487	1	1.1
ATP10A	3.84	0.0084	1	4.09	0.0002	1	-1.2	0.5911	1	2.15	0.1158	1							1.08	0.1942	1	1.11	0.0568	1	1.2	0.0013	1	-1.02	0.9489	1	-1.36	0.2404	1	1.29	0.3174	1	1.12	0.3246	1	-1.03	0.9392	0	-1.01	0.8782	0	-1.04	0.4721	0	1.03
ATP10B	1.33	0.3302	1	1.02	0.3991	1	1.02	0.5459	1	-1.39	0.4128	0							-1.1	0.1315	1	1.02	0.7143	1	1.17	0.0169	1	1.4	0.208	1	1.18	0.4779	1	1.25	0.3428	1	-1.11	0.1038	0	-1.04	0.8018	0
ATP10D	-1.75	0.0478	1	-1.5	0.3445	1	-1.35	0.0743	1	-1.17	0.5072	1							-1.03	0.6191	1	-1.06	0.3122	1	1.1	0.092	1	-1.26	0.443	1	-1.05	0.8544	1	-2.03	0.0173	1	1.52	0.0063	1	1.07	0.7709	1	1.02	0.7535	0	-1.01	0.8812	0	1.08
ATP11A	-1.26	0.1685	1	-1.12	0.3053	1	-1.45	0.0052	1	-1.61	0.0474	0							1.13	0.076	1	-1.2	0.0019	1	-1.48	6.73e-08	1	-1.28	0.3812	1	-1.72	0.0583	1	1.58	0.0803	1	1.23	0.1326	1	1.02	0.9121	1	1.11	0.2301	0	1.05	0.5421	0	-1.08
ATP11B	-1.4	0.0246	1	1.3	0.0314	1	-1.16	0.0289	1	-1.36	0.2031	1	-2.52	0.0233	1				-1.13	0.2034	1	-1.23	0.0043	1	1.35	1.04e-05	1	1	0.9908	1	-1.05	0.5741	1	1.03	0.7112	1	1.06	0.6949	1	1.1	0.3882	1	1.05	0.4439	0	1	0.9952	0	1.07
ATP11C				1.06	0.5162	1	1.77	1.32e-05	1										-1.06	0.3951	1	-1.3	0.0011	1	-1.17	0.0403	1													1.2	0.4709	1	-1.1	0.213	0	1.05	0.3636	0	1.03
ATP12A	1.76	0.0686	1	1.07	0.0182	1	-1.04	0.1984	1	1.42	0.1772	1				1.52	0.0487	1	-1	0.938	1	1.12	0.0786	1	1.16	0.0233	1	-1.39	0.6569	1	-1.58	0.4905	1	3.62	0.0676	1	-1.12	0.1263	1	-1.17	0.2904	0	-1.06	0.4239	0	-1.08	0.2079	0	-1.02
ATP13A1				-1.16	0.7297	1	-1.17	0.7394	1	1.3	0.3661	1							-1.03	0.5578	1	-1.23	0.0005	1	-1.27	7.62e-05	1										1.35	0.0088	1	-1.07	0.7775	1	1.25	0.035	1	-1.01	0.8946	1	1.08
ATP13A2				1.04	0.6762	1	1.26	0.0054	1	4.42	0.0021	1							1.1	0.164	1	-1.11	0.1173	1	-1.13	0.059	1										1.01	0.9005	1	-1.01	0.9045	1	-1.03	0.6653	1	-1.07	0.2989	1	-1.12
ATP13A3	1.65	0.0019	1	1.33	0.2566	1	-1.97	0.0366	1	-2.03	0.035	1	-4.69	0.0012	1				1.04	0.6065	1	-1.11	0.1393	1	-1.2	0.0118	1	-1.03	0.8748	1	1.13	0.5146	1	-3.04	3.03e-05	1	-1.09	0.3133	1	-1.06	0.8115	1
ATP13A4				-1.01	0.7283	1	-1.06	0.104	1										-1.02	0.7492	1	1.06	0.4277	1	-1.08	0.2548	1													-1.06	0.6578	0	-1.05	0.4397	0	-1.06	0.2965	0	-1.06
ATP13A5				-1.01	0.488	1	-1.02	0.2948	1										-1.2	0.0366	1	1.15	0.1075	1	1.36	0.0012	1													-1.11	0.3692	0	-1.01	0.8382	0	-1.03	0.5533	0	-1.01
ATP1A1	1.38	0.0255	1	1.23	0.3552	1	1.04	0.8611	1	-1.35	0.1606	1				-1.11	0.6099	1	1.18	0.0105	1	-1.18	0.0132	1	-1.54	1.32e-07	1	-1.09	0.5899	1	-1.14	0.3424	1	1.22	0.169	1	-1.1	0.2948	1	-1.09	0.646	1	-1.16	0.0492	1	-1.14	0.0576	1	1.19
ATP1A2	1.61	0.3705	1	-1.03	0.2404	1	1.04	0.2052	1	2.51	0.1201	0				1.28	0.5973	0	-1.12	0.0833	1	1.25	0.0015	1	1.23	0.0029	1	1.62	0.3327	0	-1.55	0.3297	0	1.18	0.7007	0	-1.03	0.5994	0	1.05	0.7076	0	-1.05	0.4328	0	-1.02	0.7401	0	-1.09
ATP1A3	1.06	0.8823	1	1.33	0.194	1	-1.19	0.4412	1	-1.29	0.7716	0				-1.28	0.6507	0	1.16	0.0786	1	1.29	0.0031	1	1.24	0.0124	1	1.09	0.8321	0	1.02	0.9607	0	1.91	0.0841	1	-1.1	0.146	0	1.02	0.8697	0	-1.04	0.5654	0	1.01	0.8405	0	-1.03
ATP1A4				1.2	0.4649	1	-1.54	0.0406	1										-1.22	0.0038	1	-1.17	0.0175	1	-1.05	0.4846	1													-1.12	0.406	0	1.06	0.2644	0	1.01	0.8017	0	1.04
ATP1B1	2	0.0003	1	-1.12	0.6404	1	-2.24	0.0004	1	-1.79	0.0417	1				-1.12	0.694	1	1.07	0.2274	1	1.08	0.3443	1	-1.1	0.092	1	1.19	0.2314	1	-1.17	0.2218	1	-1.08	0.5312	1	1.27	0.1455	1	-1.04	0.7563	1	1.66	0.2351	1	1.8	0.1378	1	1.35
ATP1B2	1.54	0.3066	1	1.05	0.8546	1	-5.42	2.21e-05	1	-1.8	0.2003	1				1.83	0.1246	1	-1.05	0.5894	1	1.11	0.2135	1	1.09	0.2907	1	1.87	0.0779	0	-1.81	0.0638	0	1.34	0.3341	0	-1.2	0.06	1	-1.15	0.4215	0	1.15	0.066	1	-1.02	0.7685	1	1.03
ATP1B3	1.14	0.2566	1	1.15	0.2148	1	1.45	0.0058	1	1.02	0.9205	1				1.09	0.6563	1	1.13	0.0261	1	1.07	0.2426	1	-1.13	0.1365	1	-1.13	0.1023	1	1.08	0.2416	1	-1.32	0.0006	1	1.87	5.64e-06	1	1.11	0.7764	1	1.57	0.0004	1	2.02	2e-06	1	2.01
ATP1B4				-1.01	0.58931	1	-1.07	0.0198	1	1.45	0.5607	0				-1.46	0.4239	0	1.03	0.7454	0	-1.05	0.3413	1	1.2	0.0232	0										-1.07	0.2393	0	-1.11	0.4491	0	-1.07	0.1785	0	-1.05	0.3379	0	-1.06
ATP2A1	1.01	0.9743	0	1.02	0.6793	1	-1.08	0.1433	1	1.04	0.8907	0				1.49	0.0377	1	1.11	0.0536	1	1.21	0.0066	1	1.04	0.47161	1	-1.76	0.3515	1	-1.16	0.7742	0	1.76	0.2966	1	1.01	0.9041	1	1.03	0.8842	0	1.08	0.2719	0	1.01	0.8495	0	1.01
ATP2A2	1.4	0.0864	1	1.24	0.0612	1	-1.72	1.48e-05	1	-2.74	0.0019	1				-1.41	0.037	1	1.1	0.0884	1	1.25	0.0046	1	-1.56	9.56e-09	1	-1.16	0.5049	1	1.16	0.4696	1	-1.4	0.0369	1	1.09	0.4013	1	-1.02	0.9471	1	1.35	0.0562	1	-1.24	0.0156	1	1.87
ATP2A3	-2.36	1.06e-05	1	-1.1	0.63	1	-2.06	0.002	1	-6.7	0.0304	1				1.42	0.0822	1	-1.11	0.0422	1	-1.08	0.2064	1	1.15	0.0097	1	2.14	0.0014	1	-1.16	0.3959	1	-1.82	0.0036	1	-1.87	0.0175	1	-1.08	0.6754	1	-1.1	0.1335	0	-1.12	0.0477	0	-1.11
ATP2B1	3.85	0.0005	1	-1.9	0.0043	1	-2.98	6.48e-05	1	-2.73	0.0067	1	-7.36	0.0054	1	-2.39	0.0007	1	1.06	0.4364	1	-1.24	0.0041	1	-1.69	3.19e-09	1	-1.17	0.2595	1	1.06	0.7313	1	-1.72	0.0055	1	-1.19	0.2172	1	-1.02	0.9581	1	-1.06	0.2702	0	-1.08	0.1664	0	-1.05
ATP2B2	1.29	0.3109	1	-1.01	0.7903	1	-1.09	0.0216	1	1.53	0.1371	1				-1.52	0.3038	0	1.25	0.0118	1	1.24	0.0009	1	1.7	6.41e-07	1	1.17	0.8392	0	-1.72	0.4352	0	1.63	0.0131	1	1.04	0.5205	0	1.03	0.8207	0	-1.09	0.1533	0	-1.12	0.0524	0	-1.07
ATP2B3	-1.16	0.6123	1	1.04	0.3441	1	-1.17	0.0157	1	-1.78	0.2575	0				1.17	0.4736	0	-1.08	0.228	0	1.16	0.0192	0	1.13	0.0468	0	1.52	0.3863	1	1.16	0.7338	1	1.42	0.4161	1	1.05	0.5237	1	1.03	0.8739	0	-1.01	0.7515	0	1.06	0.2633	0	-1.06
ATP2B4	-1.79	0.0392	1	-1.28	0.2113	1	-1.58	0.0375	1	-2.26	0.0587	1	-4.65	0.0335	1	-1.6	0.0556	1	-1.07	0.1907	1	-1.08	0.2376	1	1.16	0.0088	1	2.11	0.32	1	1.94	0.2009	1	-1.8	0.2309	1	-1.36	0.0018	1	-1.09	0.6245	1	-1.2	0.0056	1	-1.16	0.0112	1	-1.19
ATP2C1	2.68	0.0004	1	1.25	0.0722	1	1.45	0.0002	1	-1.26	0.2829	1				-1.26	0.1859	1	1.09	0.1197	1	-1.25	8.78e-05	1	-1.44	5.95e-07	1	1.08	0.5898	1	-1.01	0.9423	1	-2.19	3.74e-05	1	1.05	0.7252	1	1.08	0.7564	1	1.07	0.339	0	1.45	0.0143	1	1.3
ATP2C2	-1.29	0.5094	1	-1.02	0.7876	1	1.17	0.1145	1	1.63	0.4087	0							-1.04	0.5329	1	-1.16	0.0173	1	-1.23	0.0003	1	2.84	0.055	1	2.11	0.1155	1	1.15	0.7542	1	-1.08	0.3761	1	-1.09	0.5566	0	1.08	0.3721	1	1.05	0.5358	1	1.05
ATP4A	1.56	0.0386	1	1	0.946	1	-1.06	0.121	1	-1.11	0.7165	0				-1.65	0.0826	0	-1.09	0.1113	1	1.11	0.0562	1	1.03	0.5205	1	1.09	0.7109	1	-1.31	0.1998	1	1.45	0.0841	1	-1	0.9623	1	1.02	0.8444	0	1	0.971	0	-1.07	0.3457	0	-1.07
ATP4B	2.66	0.0028	1	1.03	0.2369	1	-1.02	0.4302	1	1.05	0.8998	0				1.4	0.3634	1	1.06	0.36041	1	-1.1	0.1736	1	1.33	0.0001	1	1.16	0.7099	1	1.21	0.5955	1	1.18	0.6448	1	-1.05	0.4923	0	-1.05	0.7567	0	1.05	0.3316	0	1.05	0.5025	0	1.04
ATP5A1	-1.34	0.0494	1	-1.01	0.9577	1	1.95	1.42e-05	1	-1.12	0.5975	1				-1.16	0.4439	1	1.08	0.1569	1	-1.13	0.0379	1	-1.37	4.37e-06	1	-1.21	0.4889	1	-1	0.9979	1	-1.32	0.2615	1	1.05	0.6103	1	-1.09	0.2953	1	-1.08	0.185	1	1.07	0.2423	1	-1.14
ATP5B	-1.06	0.8575	1	1.03	0.8628	1	1.52	0.0194	1	-1.37	0.1814	1				-1.09	0.5922	1	1.08	0.1425	1	-1.1	0.0668	1	-1.29	3.01e-05	1	1.06	0.8463	1	-1.64	0.0823	1	1.05	0.8584	1	1.2	0.0042	1	-1.01	0.9648	1	-1.05	0.3487	1	1.02	0.7236	1	-1.1
ATP5C1	-1.18	0.1804	1	-1.06	0.4965	1	1.11	0.2784	1	-1.34	0.3931	1				-2.96	8.57e-05	1	-1.25	0.0032	1	-1.05	0.4673	1	-1.33	2.83e-06	1	-1.06	0.3202	1	1.05	0.3045	1	-1.66	9.58e-08	1	2.3	0.0016	1	1.06	0.7539	1	-1.05	0.8269	1	1.3	0.1686	1	1.88
ATP5D	-1.56	0.0064	1	1.16	0.1236	1	1.22	0.0616	1	-2.23	0.0101	1				1.17	0.4149	1	1.09	0.135	1	-1.28	0.0004	1	-1.44	2.32e-06	1	1.3	0.0419	1	-1.06	0.5992	1	1.63	0.0004	1	-1.1	0.4485	1	-1.13	0.4168	1	1.15	0.2251	1	1.2	0.0882	1	-1.09
ATP5E				1.01	0.9158	1	-1.54	1.64e-07	1	-1.24	0.3813	1				1.36	0.0864	1	1.03	0.5341	1	1.14	0.0646	0	-1.14	0.0157	1										1.17	0.3341	1	1.04	0.7613	1	1.12	0.1263	1	1.15	0.0502	1	1.13
ATP5EP2																																								1.23	0.2127	1
ATP5F1	-1.25	0.1241	1	-1.17	0.0466	1	1.07	0.3886	1	-1.5	0.1244	1							1.09	0.1017	1	1.13	0.0604	1	-1.28	8.14e-05	1	-1.05	0.8306	1	1.85	0.0074	1	-1.09	0.6595	1	1.19	0.353	1	1.04	0.8575	1	-1.19	0.0759	1	1.21	0.1417	1	1.49
ATP5G1	1.12	0.493	1	-1.17	0.0481	1	1.3	0.0045	1	-1.64	0.0464	1				-1.01	0.9617	1	1.09	0.1423	1	-1.02	0.7759	1	-1.2	0.0044	1	-1.09	0.3974	1	-1.17	0.0829	1	1.02	0.8098	1	1.12	0.2029	1	-1.03	0.7404	1	1.44	0.0212	1	1.53	0.005	1	1.09
ATP5G2	-1.91	0.1287	1	-1.07	0.4273	1	1.4	0.0023	1	1.79	0.348	0				-1.09	0.7457	1	1.13	0.0833	1	-1.13	0.0922	1	-1.41	3.97e-05	1	-1.43	0.4796	1	-1.58	0.3178	1	1.69	0.2532	1	-1.08	0.313	0	-1.11	0.5183	1	-1.31	0.0418	1	-1.27	0.0459	1	-1.42
ATP5G3	-1.28	0.1097	1	-1.18	0.2119	1	1.32	0.0624	1	-1.63	0.0591	1				-1.16	0.4699	1	1.06	0.2099	1	-1.09	0.102	1	-1.36	2.17e-06	1	-1.21	0.1896	1	1.1	0.4468	1	1.11	0.432	1	1.42	0.0004	1	-1.02	0.9235	0	1.14	0.1047	1	1.14	0.0731	1	1.09
ATP5H	-1.67	0.0025	1	1.01	0.9639	1	-1.23	0.3379	1	-1.82	0.0207	1							1.09	0.135	1	1.05	0.3526	1	-1.29	4.71e-05	1	-1.15	0.2134	1	-1.04	0.703	1	-1.23	0.0566	1	1.41	0.0029	1	1.05	0.7923	1	-1.18	0.3162	1	1.04	0.60441	1	1.24
ATP5I	-1.49	0.0067	1	-1.06	0.3468	1	1.12	0.0762	1	-1.7	0.0571	1				1.13	0.5565	1	1.12	0.1499	1	-1.03	0.6717	1	-1.23	0.0013	1	-1.08	0.6215	1	-1.45	0.0147	1	1.45	0.0002	1	-1.1	0.4379	1	1.06	0.7368	1	1.08	0.6325	1	-1.14	0.3998	1	-1.27
ATP5J	-1.19	0.3206	1	-1.16	0.1539	1	1.73	5.86e-05	1	-1.51	0.1151	1				-1.09	0.518	1	1.02	0.7285	1	-1.05	0.4316	1	-1.22	0.001	1	-1.1	0.413	1	1.07	0.505	1	1.09	0.3917	1	1.29	0.0758	1	1.09	0.7119	1	1.23	0.0698	1	1.2	0.0876	1	-1.24
ATP5J2	-1.06	0.6456	1	-1.04	0.3722	1	-1.11	0.3068	1	-1.38	0.1972	1				-1.02	0.9229	1	-1.07	0.2118	1	1.07	0.2209	1	-1.15	0.0136	1	1.02	0.7981	1	1.1	0.1052	1	-1.12	0.0513	1	1.32	0.001	1	1.09	0.3509	1	1.26	0.0463	1	1.18	0.0966	1	1.11
ATP5L	-1.34	0.1459	1	-1.19	0.1334	1	-1.55	0.0015	1	-2.11	0.0269	1				-1.36	0.0491	1	1.08	0.1078	1	-1.12	0.0239	1	-1.25	5.8e-05	1	-1.12	0.4816	1	1.06	0.6746	1	-1.38	0.0397	1	1.31	0.1571	1	1.03	0.8954	1	-1.12	0.3762	1	1	0.981	1	1.11
ATP5L2																																								1.03	0.8406	0
ATP5O	-1.6	0.0017	1	1.02	0.849	1	1.35	0.0096	1	-1.24	0.3732	1	-2.13	0.044	1	-1.25	0.2109	1	1.08	0.1734	1	1.08	0.1878	1	-1.34	1.63e-05	1	-1.08	0.3537	1	-1.08	0.2887	1	-1.48	0.0001	1	1.22	0.2889	1	-1.02	0.9142	1	-1.04	0.7104	1	-1.03	0.7461	1	-1.01
ATP5S	-1.21	0.2558	1	-1.1	0.2056	1	-1.13	0.1246	1	1.52	0.0911	1							-1.13	0.14371	0	-1.33	0.0019	1	-1.3	0.0043	1	-1.24	0.3224	1	-1.28	0.2209	1	1.53	0.0435	1	1.43	0.0054	1	-1.03	0.9278	0	1.17	0.0291	1	-1.1	0.1212	1	1.2
ATP5SL				-1.24	0.0318	1	1.08	0.4673	1	-1.19	0.4416	1							1.21	0.0143	0	-1.18	0.0091	1	-1.3	0.0002	1										1.2	0.0042	1	-1.07	0.5979	1	-1.22	0.0335	1	-1.26	0.0095	1	-1.23
ATP6AP1	-1.17	0.2272	1	-1.24	0.1978	1	-1.98	0.0052	1	-1.81	0.0365	1							-1	0.9247	1	-1.17	0.0025	1	-1.27	2.54e-05	1	-1.11	0.2095	1	1.02	0.8062	1	-1.16	0.0629	1	-1.26	0.0325	1	-1.04	0.6759	1	-1.15	0.2385	1	-1.16	0.168	1	-1.39
ATP6AP1L																			-1.17	0.0365	1	-1.13	0.1055	1	1.24	0.0047	1																-1.31	0.0026	1	-1.24	0.0057	1	-1.3
ATP6AP2	1.2	0.3843	1	1.09	0.4218	1	-1.9	3.63e-05	1	-1.68	0.1036	1				-1.21	0.2695	1	1.08	0.2938	1	1.16	0.0577	1	-1.25	0.0003	1	-1.19	0.2906	1	1.09	0.5394	1	-2.34	3.82e-05	1	-1.13	0.2112	1	1.03	0.8249	1	-1.09	0.5795	1	1.13	0.3795	1	1.24
ATP6V0A1	-1.27	0.3911	1	-1.03	0.8389	1	-1.25	0.1325	1	-2.49	0.0177	1				1.41	0.1344	1	-1.03	0.6732	1	-1.15	0.0077	1	-1.57	6.64e-10	1	2.91	0.043	1	2.17	0.0925	1	-2.91	0.0263	1	-1.18	0.1772	1	-1.1	0.3978	1	-1.21	0.0363	1	-1.11	0.1942	1	-1.43
ATP6V0A2	-1.1	0.4007	1	1.01	0.9314	1	-1.03	0.8426	1	1.22	0.4607	0							-1.09	0.1367	0	-1.12	0.1016	1	-1.15	0.0096	1	1.08	0.3916	1	1.13	0.1381	1	-1.22	0.0226	1	-1.08	0.48	1	1.04	0.9066	1	1.94	1.35e-06	1	1.16	0.0616	1	1.52
ATP6V0A4				1.24	0.0002	1	-1.06	0.2341	1	-1.1	0.8178	0				2	0.1427	1	-1.06	0.4746	1	1.02	0.7931	1	1.04	0.5857	1										1.07	0.2994	0	1.09	0.6358	0	-1.18	0.0667	1	1.07	0.4182	0	-1.24
ATP6V0B	-1.06	0.6306	1	1.11	0.2569	1	1.26	0.0267	1	-1.25	0.3164	1				1.72	0.0154	1	1.11	0.1134	1	-1	0.946	1	-1.11	0.1209	1	-1.03	0.7453	1	-1	0.9596	1	-1.1	0.2051	1	1.05	0.5659	1	-1.04	0.7596	1	1.29	0.0003	1	1.13	0.0216	1	1.27
ATP6V0C	-1.15	0.1762	1	-1.11	0.434	1	-1.4	0.0411	1	-1.84	0.0231	1				1.53	0.0072	1	1.04	0.3715	1	-1.11	0.025	1	-1.26	1.82e-05	1	1.21	0.2654	1	1.17	0.3152	1	-1.37	0.0568	1	-1.13	0.4004	1	-1.03	0.7676	1	1.25	0.0406	1	-1.01	0.8753	1	1.19
ATP6V0D1	-1.09	0.4071	1	1.06	0.5864	1	-1	0.9733	1	-1.22	0.3533	1							1.07	0.21	1	-1.17	0.0074	1	-1.34	9.54e-06	1	1.05	0.7054	1	1.01	0.9579	1	1.17	0.1587	1	-1.02	0.906	1	-1.02	0.8951	1	-1	0.9974	1	1.05	0.4747	1	-1.03
ATP6V0D2				-1.06	0.1542	1	-1.16	0.0187	1										-1.17	0.0239	1	-1.1	0.1487	0	1.08	0.2304	1													1.05	0.7222	1	-1.02	0.7841	0	-1.02	0.6734	0	-1.02
ATP6V0E1	1.55	0.1323	0	1.01	0.9358	1	-1.48	0.008	1	-1.27	0.321	1				1.02	0.9086	1	-1.14	0.354	1	1.28	0.0837	1	-1.46	0.01	1	-1.33	0.2832	0	1.08	0.4172	1	-1.59	0.0627	1	1.77	0.0025	1	1.08	0.5483	1	-1.05	0.352	1	-1	0.9591	1	-1.05
ATP6V0E2	-1.05	0.7103	1	-1.05	0.5868	1	1.61	9.76e-05	1	1.3	0.2498	1				-1.89	0.0566	1	-1.02	0.7744	1	-1.2	0.0027	1	-1.19	0.0047	1	1.3	0.3071	1	-1.04	0.8531	1	1.1	0.6897	1	-1.3	0.0869	1	-1.06	0.5538	1	1.07	0.2503	1	1.21	0.0038	1	-1.01
ATP6V1A	1.14	0.4025	1	1.11	0.5004	1	-2.14	0.0002	1	-1.61	0.2022	1				1.36	0.051	1	1.06	0.2448	1	-1.34	0.0941	1	-1.86	0.001	1	-1.28	0.1354	1	1.14	0.3244	1	-2.23	6.11e-05	1	-2.36	0.0026	1	-1.01	0.9217	1	-1.08	0.5476	1	1.17	0.1799	1	1.2
ATP6V1B1	1.07	0.7512	1	-1.04	0.1831	1	-1.13	0.0018	1	2.09	0.3026	0				-1.16	0.7501	1	1.11	0.1825	1	1.22	0.0106	1	-1.1	0.2294	1	-1.15	0.6589	1	-1.07	0.8095	1	1.94	0.0319	1	1	0.9889	0	-1.04	0.7553	0	-1.13	0.0665	0	-1.05	0.3972	0	-1.07
ATP6V1B2	1.38	0.0115	1	1.07	0.7388	1	-1.72	0.0217	1	-1.77	0.0223	1				1.14	0.5222	1	1.06	0.2728	1	-1.16	0.0053	1	-1.12	0.0257	1	-1.12	0.5397	1	-1.05	0.7739	1	-1.23	0.2204	1	-1.09	0.367	1	1.03	0.7972	1	-1.16	0.087	1	-1.21	0.0239	1	-1.11
ATP6V1C1	1.12	0.373	1	-1.42	0.0482	1	-1.51	0.0337	1	-1.59	0.1911	1				1.18	0.5214	1	1.15	0.0816	1	-1.29	0.0003	1	-1.65	1.71e-09	1	1.05	0.7566	1	1.05	0.7196	1	1.39	0.0321	1	1.48	0.0098	1	1.05	0.8607	1	-1.33	0.0049	1	-1.13	0.1407	1	-1.14
ATP6V1C2				1.04	0.6107	1	1.37	0.0007	1										-1.04	0.5684	1	1.1	0.1426	1	1.05	0.4334	1													1.3	0.0581	0	1.08	0.1574	0	1.01	0.8232	0	-1.04
ATP6V1D	-1.07	0.6423	1	-1.1	0.3301	1	-1.03	0.749	1	-1.49	0.0986	1				1.09	0.6405	1	1.08	0.1686	1	-1.06	0.2856	1	-1.54	4.62e-08	1	-1.22	0.2747	1	1.09	0.5873	1	-1.36	0.0724	1	1.28	0.125	1	1.2	0.3253	1	-1.13	0.1066	1	-1.15	0.0485	1	-1.19
ATP6V1E1	1.11	0.3611	1	1.02	0.8863	1	1.73	0.0034	1	1.27	0.2623	1				1.42	0.0666	1	1.07	0.1949	1	-1.11	0.0494	1	-1.26	9.76e-05	1	1.07	0.5751	1	1.06	0.6183	1	-1.2	0.1063	1	1.21	0.0629	1	1.07	0.5286	1	1.2	0.01581	1	-1.04	0.5138	1	1.11
ATP6V1E2				-1.03	0.7941	1	-1.08	0.5503	1										-1.03	0.6191	1	-1.1	0.078	1	-1.22	0.0005	1													1.03	0.8853	0	-1.11	0.1107	1	1.13	0.0579	1	-1.16
ATP6V1F	1.33	0.0114	1	1.04	0.6588	1	-1.12	0.3009	1	-1.38	0.1563	1				1.07	0.688	1	1.05	0.3678	1	1.08	0.138	1	-1.08	0.1443	1	1.12	0.1849	1	1	0.9825	1	1	0.9738	1	1.25	0.0007	1	-1.03	0.9166	1	-1.05	0.7396	1	-1.29	0.0637	1	-1.33
ATP6V1G1	1.42	0.0616	1	1.04	0.7866	1	1.23	0.209	1	1.08	0.7161	1				-1.11	0.6425	1	-1.05	0.3473	1	-1.15	0.0086	1	-1.57	3.5e-08	1	-1.24	0.2395	1	1.24	0.1937	1	-1.28	0.1453	1	1.47	0.0264	1	-1.07	0.4542	1	1.02	0.9245	1	-1.03	0.8444	1	1.55
ATP6V1G2	1.05	0.8896	1	1	0.9868	1	1.01	0.8758	1	-1.03	0.9238	0							1.05	0.442	1	-1.06	0.3164	1	-1	0.9922	1	1.34	0.588	1	1.51	0.3956	1	2.28	0.1018	1	-1.04	0.6582	1	-1.26	0.114	0	1.11	0.1569	0	-1.09	0.1043	0	-1.04
ATP6V1G3				-1.02	0.4696	1	-1.04	0.2099	1										1.09	0.2359	1	1.19	0.0202	1	1.18	0.0276	1													1.05	0.7676	0	1.05	0.3844	0	1.03	0.6003	0	1.11
ATP6V1H	2.97	1.47e-05	1	1.25	0.2628	1	1.15	0.5072	1	-1.01	0.9534	1							-1.17	0.15	1	1.25	0.0449	1	1.51	0.0007	1	-1.34	0.5009	1	-1.32	0.4763	1	-1.42	0.0024	1	1.23	0.036	1	1.01	0.9352	1	1.21	0.0096	0	-1.12	0.0339	1	-1.15
ATP7A	-1.44	0.0469	1	-1.23	0.0297	1	-1.32	0.007	1	-1.56	0.0886	1				-1.19	0.3087	1	-1.06	0.3295	1	-1.24	0.0011	1	-1.43	9.29e-06	1	1.01	0.9703	1	1.09	0.6803	1	-1.1	0.6347	1	-1.12	0.4467	1	1.05	0.8089	1	-1.35	0.0003	1	1.12	0.0728	1	-1.25
ATP7B	-1.64	0.1666	1	-1.05	0.7243	1	1.22	0.2084	1	-1.13	0.7017	1	-5.11	0.0394	1	-1.44	0.0669	1	-1.11	0.0676	1	-1.36	8.33e-06	1	-1.46	2.82e-07	1	1.06	0.7951	1	-1.46	0.0727	1	-4.96	1.52e-06	1	-1.04	0.6122	0	-1.39	0.1689	0	1.22	0.006	1	1.04	0.746	1	1.17
ATP8A1	-1.4	0.3071	1	1.03	0.585	1	1.38	0.0002	1	1.49	0.3615	0							-1.05	0.5172	0	-1.17	0.0103	0	1.3	8.18e-05	0	1.08	0.916	0	2.5	0.1671	0	-2.35	0.1962	0	1.02	0.9244	1	1.23	0.1526	1	-1.03	0.6032	0	1.01	0.8689	0	1.04
ATP8A2	1.18	0.5825	1	-1.03	0.757	1	1.62	2.73e-05	1	2.78	0.0477	0				-2.23	0.0125	1	-1.21	0.0055	1	1.14	0.0477	1	1.24	0.0029	1	-3.57	0.0049	0	1.78	0.1115	0	1.81	0.1012	0	-1.08	0.4547	1	-1.12	0.347	0	1.1	0.1939	0	1.08	0.2463	0	1.11
ATP8B1	-1.52	0.3085	1	-1.19	0.1443	1	-1.13	0.3086	1	-1.17	0.6876	1				1.27	0.3839	1	-1.13	0.18	1	-1.38	0.0014	1	-1.26	0.0005	1	1.04	0.8941	1	1.17	0.5438	1	1.5	0.1223	1	-1.51	0.0816	1	1.07	0.5238	0	-1.05	0.5922	1	-1.04	0.6719	1	-1.01
ATP8B2				1.21	0.142	1	7.65	1.56e-11	1	1.26	0.4352	0							1.08	0.2505	1	1.08	0.2653	1	1.09	0.2271	1										-1.11	0.1647	1	-1.08	0.6866	0	-1.2	0.0261	0	-1.06	0.4109	0	-1.11
ATP8B3	1.31	0.3437	1	-1.09	0.6948	1	1.75	0.00241	1	1.48	0.4127	0							1.09	0.1674	1	-1.14	0.0215	1	-1.36	4.87e-06	1	-1.12	0.6896	1	-1.22	0.4313	1	1.26	0.3485	1	-1.02	0.675	0	-1.14	0.4229	0	-1.15	0.0847	1	-1.2	0.0213	1	-1.24
ATP8B4				1.08	0.7324	1	-2.93	0.0003	1	-2.46	0.0858	1							-1.1	0.1085	0	1.13	0.0428	0	1.06	0.3582	0										1.81	0.0022	1	-1.04	0.9375	1	1.25	0.0136	1	1.06	0.4358	0	1.13
ATP8B5P																			1.08	0.2703	0	1.16	0.0211	0	-1.1	0.1166	0
ATP9A	1.22	0.3566	1	-1.13	0.5666	1	6.07	4.18e-07	1	6.97	0.0003	0							1.05	0.4009	1	-1.23	0.0027	1	-1.62	2.21e-08	1	1.01	0.9272	1	-1.25	0.0244	1	-1.4	0.0024	1	-1.44	0.0056	1	1.13	0.6827	0	-1.21	0.0144	0	-1.47	6.63e-06	1	-1.15
ATP9B	-1.96	0.0013	1	-1.05	0.6028	1	-1.52	0.0008	1	-2.12	0.0496	0							-1.07	0.229	1	-1.29	0.0077	1	-1.36	0.0016	1	-1.26	0.616	1	-1.21	0.6372	1	-1.41	0.407	1	-1.18	0.0229	1	-1.08	0.754	1	-1.26	0.0085	0	-1.26	0.0044	0	-1.31
ATPAF1				-1.17	0.1192	1	1.44	0.0021	1										1.13	0.0776	1	-1.17	0.0226	1	-1.25	0.002	1													1.09	0.3786	0	-1.11	0.296	1	-1.2	0.0165	1	-1.28
ATPAF2	-3.79	0.0002	1	-1.25	0.2859	1	-1.32	0.2166	1	-1.56	0.0655	1							-1.15	0.0165	1	-1.28	0.0011	1	-1.39	4.82e-05	1	1.49	0.0511	1	-1.08	0.6367	0	1.23	0.2593	1	-1.13	0.1765	1	1.01	0.9195	1	-1.04	0.4828	1	-1.12	0.0501	1	-1.36
ATPBD3				-1.23	0.0015	1	1.03	0.6656	1																															-1.31	0.2341	1
ATPBD4				1.25	0.4805	1	1.36	0.3596	1										-1.09	0.2925	1	-1.18	0.049	1	-1.37	0.0007	1													1.07	0.8729	0	-1.03	0.6754	0	1.01	0.8974	0	1.04
ATPGD1				1.01	0.7725	1	-1.06	0.0664	1
ATPIF1				-1.26	0.1132	1	1.96	0.0002	1	-1.14	0.6042	1				1.17	0.2622	1	1.12	0.1296	1	-1.19	0.0244	1	-1.45	1.12e-07	1										1.08	0.419	1	-1.04	0.7109	1	1.22	0.0268	1	-1.03	0.5315	0	1.11
ATR	-1.07	0.6442	1	1.77	1.4e-05	1	-1	0.9835	1	1.21	0.4832	1				-2.08	0.0027	1	-1.13	0.1368	1	-1.11	0.034	1	1.19	0.0361	1	-1.07	0.1835	1	-1.05	0.2342	1	-1.37	2.78e-06	1	1.04	0.8106	1	1.23	0.3365	1
ATRIP				-1.11	0.1777	1	1.14	0.0325	1										1.03	0.6567	1	-1.08	0.2258	1	-1.05	0.4459	1													1.02	0.898	0	1.16	0.031	1	1.13	0.0472	1	1.08
ATRN	-1.77	0.0029	1	-1.47	0.0029	1	-1.6	0.0032	1	-1.47	0.2665	1	-18.16	6.26e-05	1	-1.39	0.0662	1	1.02	0.6634	1	-1.23	0.001	1	-1.36	7.3e-06	1	1.39	0.2686	1	-1.42	0.2415	1	-2.75	0.0011	1	-1.53	5.21e-06	1	-1.06	0.7686	1	-1.12	0.0626	0	-1.11	0.1585	1	-1.09
ATRNL1	1.27	0.4967	0	-1.03	0.0549	1	1.18	0.003	1	2.72	0.0621	0							-1.09	0.1582	1	1.09	0.2929	1	1.11	0.1845	1	1.45	0.4247	0	1.15	0.7301	0	1.24	0.5999	0	-1.03	0.5905	0	1	0.9729	0	1.07	0.2266	0	1.01	0.8576	0	1.08
ATRX	-2.29	0.0528	1	-1.12	0.224	1	-1.13	0.2436	1	-2.81	0.1419	0				-1.7	0.0045	1	1.11	0.2377	1	-1.3	0.0368	1	-1.86	1.44e-05	1	1.24	0.6476	1	1.24	0.3816	1	1.55	0.3093	1	-1.13	0.534	1	1.1	0.5732	1	1.05	0.3803	0	-1.07	0.1499	0	1.07
ATXN1	-1.95	0.0013	1	-1.18	0.1246	1	-3.54	1.72e-09	1	-4.89	0.0001	1	-5.08	0.0013	1	1.01	0.9801	1	-1.2	0.0037	0	-1.26	0.0024	1	-1.81	2.56e-09	1	1.33	0.2627	1	-1.09	0.711	1	-1.14	0.5468	1	-1.53	9.22e-05	1	1.09	0.4656	1	1.13	0.0891	0	1.05	0.4069	0	1.08
ATXN10	-1.54	0.0045	1	-1.02	0.8064	1	1.17	0.1501	1	-1.07	0.7387	1				-1.27	0.1974	1	1.05	0.3742	1	-1.14	0.0164	1	-1.2	0.001	1	1.2	0.2233	1	-1.07	0.41981	1	-1.53	0.001	1	1.14	0.2479	1	1.09	0.604	1	1.05	0.408	0	-1.01	0.802	0	1.03
ATXN1L				1.26	0.1123	1	-1.38	0.0447	1										1.09	0.0649	1	-1.25	0.0001	1	-1.32	8.71e-06	1
ATXN2	-1.93	0.0185	1	-1.09	0.3818	1	1.04	0.6904	1	-1.17	0.7004	1				1.07	0.7959	1	1.16	0.0307	1	1.03	0.6293	1	-1.23	0.0032	1	-1.15	0.5892	1	-1.04	0.8545	1	-1.01	0.9533	1	-1.43	2.38e-05	1	-1.13	0.6746	1	-1.48	3.45e-05	1	1.03	0.6497	1	-1.68
ATXN2L	-1.22	0.1168	1	-1.22	0.32	1	1.39	0.0129	1	-1.51	0.2569	0	-2.57	0.0167	1	1.4	0.6709	1	-1.03	0.6718	1	1.15	0.0391	1	-1.19	0.0406	1	1.37	0.1637	1	-1.19	0.387	1	1.1	0.6223	1	-1.26	0.0721	1	1.05	0.8361	1	-1.09	0.1713	1	-1.06	0.3222	0	-1.15
ATXN3	1.46	0.6203	0	1.14	0.3574	1	1.14	0.3877	1	2.52	0.2751	0				-1.34	0.1632	1	-1.16	0.0147	1	-1.34	0.0003	1	-1.53	2.64e-06	1	1.32	0.4	1	2.95	0.1537	0	2.18	0.1466	1	1.23	0.0176	1	1.24	0.3115	1	-1.02	0.737	1	1.12	0.087	0	-1.21
ATXN3L				-1.04	0.4715	1	-1.09	0.1382	1	1.1	0.7659	0							1.06	0.4879	1	1.22	0.0246	1	1.26	0.0096	1										-1.1	0.0287	0	-1.02	0.8576	0
ATXN7	-1.01	0.9745	1	1.87	5.63e-05	1	-1.02	0.8557	1	1.67	0.0714	1				-1.24	0.3937	1	1.1	0.3131	1	1.12	0.048	1	-1.26	0.0015	1	1.24	0.6958	0	1.15	0.7703	0	2.36	0.0952	1	-1.12	0.3155	1	1.04	0.7974	1	-1.11	0.1138	0	1.02	0.6959	0	-1.11
ATXN7L1	1.29	0.0825	1	1.43	0.0078	1	1.1	0.212	1	6.35	0.0019	0							-1.11	0.1479	1	1.2	0.0206	1	1.18	0.0364	1	-1.14	0.7111	1	-1.45	0.2556	1	2.37	0.0162	1	1.1	0.1851	0	1.42	0.0353	0	1.19	0.0405	0	1.12	0.1115	0	1.01
ATXN7L2				1.55	0.0014	1	-1.4	0.0015	1										-1.16	0.0161	1	-1	0.9954	1	-1.02	0.7217	1													-1.26	0.159	0	1.12	0.0718	1	-1.23	0.0022	1	1.14
ATXN7L3				1.08	0.2572	1	1.01	0.8899	1										1.05	0.201	1	-1.02	0.5499	1	-1.03	0.5393	1													1.02	0.9227	1
ATXN7L3B	1.29	0.13	1							-1.48	0.4843	1							-1.17	0.0454	1	-1.15	0.0811	1	-1.19	0.0013	1	1.48	0.3862	1	-1.93	0.1141	1	-2.26	0.0409	1	-1.05	0.6056	1
ATXN8OS										-2.92	0.0657	0							-1.06	0.2804	1	-1	0.9897	1	1.07	0.2139	1										-1.03	0.6231	1				-1.06	0.4056	0	-1.02	0.772	0	1.03
AUH	-1.33	0.2928	1	-1.57	0.0049	1	2.43	1.59e-05	1	1.03	0.9261	1	-6.54	0.0004	1	-1.42	0.039	1	-1.03	0.6766	1	-1.25	0.0018	1	-1.37	4.68e-05	1	-1.09	0.3715	1	1.08	0.3311	1	1.09	0.2874	1	-1.06	0.6606	1	1.05	0.7189	0	-1.04	0.6493	1	1.07	0.3872	1	-1.06
AUP1				1.1	0.3297	1	1.05	0.6272	1	-1.3	0.2727	1				1.12	0.6205	1	1.11	0.1074	1	-1.14	0.039	1	-1.26	0.001	1										1.11	0.2421	1	1.02	0.8802	1	-1.2	0.1214	1	1.06	0.5908	1	1.36
AURKA	-1.91	0.1377	1	-1.36	0.024	1	2.16	1.91e-05	1	1.47	0.1125	1				1.85	0.107	1	1.45	1.07e-05	1	-1.38	1.06e-05	1	-1.36	1.84e-51	1	-1.45	0.0228	1	-1.04	0.7255	1	-2.42	1.08e-05	1	1.08	0.3908	1	1.02	0.9504	0	-1.61	3.5e-05	1	1.18	0.0017	1	-1.88
AURKAIP1				-1.01	0.9421	1	1.72	4.06e-05	1	-1.04	0.8464	1							1.14	0.0255	1	1.1	0.1652	1	-1.34	1.61e-05	1										1.13	0.0878	1	-1.13	0.2588	1	1.4	0.0529	1	1.1	0.523	1	1.7
AURKB	1.16	0.5253	1	1.04	0.3672	1	-1.06	0.1839	1	-1.2	0.7195	0				2.3	0.0299	1	1.13	0.0886	1	-1.29	0.0012	1	-1.04	0.5536	1	1.14	0.243	1	-1.07	0.487	1	-1.1	0.3453	1	1.05	0.5465	1	-1.08	0.5527	0	-1.38	0.0006	1	1.29	0.0016	1	-1.16
AURKC	1.07	0.8249	1	1.15	0.0138	1	1.19	0.0041	1	1.28	0.2888	1				-1.48	0.1803	1	-1.07	0.3049	1	1.16	0.0295	1	1.09	0.226	1	-1.22	0.5821	1	-1.33	0.381	1	-1.07	0.8238	1	-1.06	0.5027	1	-1.03	0.8091	0	1.1	0.1595	0	-1.13	0.0613	0	1.1
AUTS2	-1.8	0.1262	1	1.81	0.022	1	1.18	0.5195	1	1.56	0.1126	1							1.28	0.0641	0	1.25	0.00691	0	1.24	0.0988	0	1.28	0.7067	1	1.44	0.5335	1	-1.02	0.9789	1	-1.82	0.0072	1	-1.02	0.9236	0	1.07	0.3949	0	1.08	0.2897	0	1.03
AVEN				1	0.9852	1	1.96	6.77e-07	1	1.7	0.0377	1				-1.4	0.4651	1	1.06	0.3852	1	-1.1	0.1204	1	-1.02	0.8055	1										1.26	0.0407	1	-1.01	0.9259	0	1.02	0.7181	0	-1.06	0.2877	0	-1.04
AVIL	-1.67	0.3287	1	-1.11	0.772	1	-1.3	0.1845	1	1.64	0.1931	0				1.04	0.8848	1	1.2	0.0034	1	1.13	0.0392	1	1.13	0.0338	1	-1.24	0.8014	0	1.43	0.6443	0	5.54	0.0423	1	-1.43	0.025	1	1.06	0.8036	0	1.11	0.2431	0	1	0.9939	0	1.06
AVL9	1.24	0.2396	1	1.21	0.0312	1	-1.06	0.5174	1	-1.62	0.0731	1	-3.15	0.0082	1				-1.09	0.0876	0	-1.08	0.1691	1	-1.34	1.4e-05	1	-1.17	0.3076	1	-1	0.9759	1	-3.32	5.07e-07	1	1.19	0.0151	1				1.12	0.1418	1	1.05	0.4414	1	1.25
AVP	2.48	0.0088	1	-1.17	0.3669	1	-2.32	0.0002	1	-1.17	0.5856	0				-1.18	0.6756	0	1.16	0.0453	1	1.05	0.5157	1	-1.07	0.3361	1	-1.02	0.9465	0	-1.05	0.8621	0	6.25	2.53e-05	1	-1.07	0.2669	1	-1.14	0.4689	0	1.03	0.6667	0	1.09	0.193	0	1.13
AVPI1				-4	1.75e-08	1	-1.21	0.2249	1	-1.52	0.0879	1							1.01	0.8769	1	1.01	0.7721	1	1.26	1.19e-05	1										1.09	0.2771	1	-1.29	0.0496	1	-1.07	0.4689	1	-1.01	0.8901	1	-1.28
AVPR1A	1.58	0.2615	0	1.01	0.7773	1	1.11	0.0518	1	1.71	0.3692	0				-1.55	0.4204	1	-1.22	0.0013	1	1.22	0.0018	1	1.11	0.0705	1	1.55	0.4812	0	1.53	0.4472	0	1.26	0.6749	0	1.08	0.2383	0	1.02	0.8945	0	-1.05	0.562	0	-1.07	0.3539	0	-1.1
AVPR1B	1.06	0.8936	1	1.05	0.1347	1	-1.03	0.4842	1	-1.36	0.2925	1	3.71	0.0317	1	1.1	0.6303	1	-1.03	0.5001	1	1.09	0.0894	1	1.04	0.4174	1	-2.22	0.0781	1	-1.55	0.2571	1	-1.15	0.4622	1	1.08	0.4016	1	-1.32	0.0897	0	-1.03	0.7043	0	-1.08	0.3156	0	-1.12
AVPR2	1.2	0.3906	1	-1.03	0.5604	1	1.24	0.0016	1	-2.19	0.057	0				1.27	0.5593	1	-1.16	0.0443	1	1.15	0.0361	1	1.16	0.0317	1	-1.2	0.6692	1	-1.01	0.9862	1	1.36	0.423	1	1.12	0.3781	1	-1.2	0.2661	0	-1.13	0.0485	0	-1.06	0.2405	0	-1.16
AWAT1																			1.03	0.5524	1	-1.02	0.6881	1	-1	0.9471	1																1.21	0.019	0	1.14	0.07	0	1
AWAT2																																											1.12	0.141	0	1.1	0.1547	0	1.04
AXIN1	-1.79	0.0526	1	-1.29	0.0674	1	-1.29	0.0885	1	-1.17	0.6621	1							1.02	0.6776	1	-1.05	0.3733	1	-1.07	0.2196	1	2.05	0.1716	1	-1.08	0.8701	1	-1.99	0.1458	1	-1.16	0.0444	1	1.01	0.9706	1	-1.05	0.5772	1	-1.28	0.0085	1	1.17
AXIN2				1.14	0.0414	1	-1.25	0.0439	1										-1.1	0.0994	0	1.1	0.1286	1	1.11	0.0607	1													-1.18	0.2278	0	-1.02	0.8201	0	-1.05	0.4309	0	-1
AXL	-7.01	0.0011	1	1.85	0.0051	1	1.78	0.012	1	3.68	0.0038	1	29.26	1.4e-05	1	-1.82	0.0696	1	1.06	0.255	1	-1.14	0.0171	1	1.21	0.0028	1	-1.12	0.3981	1	-1.13	0.7518	1	-1.54	0.0014	1	1.51	0.0001	1	1.06	0.7709	0	1.18	0.0593	1	-1.08	0.2967	1	1.04
AXUD1				2.45	5.7e-05	1	1.47	0.0495	1																															3.64	7.09e-07	1
AYP1P1				-1.03	0.5235	1	1.04	0.4275	1
AZGP1	-1.25	0.3815	0	-1.09	0.0094	1	-1.13	0.0023	1	1.75	0.0779	0				1.2	0.5252	1	-1.12	0.1552	1	-1.26	0.0052	1	-1.74	8.78e-08	1	-1.47	0.262	0	-1.94	0.0424	0	2.07	0.0281	0	1.06	0.4829	1	-1.19	0.1969	0
AZGP1P1				1.07	0.3114	1	-1.08	0.3123	1										-1.03	0.5832	1	1.04	0.545	1	1.15	0.0217	1																-1.08	0.4329	1	1.05	0.5858	1	-1.11
AZI1	-1.4	0.3937	1	-1.21	0.4585	1	1.18	0.5366	1	2	0.2478	0							1.12	0.1617	1	-1.22	0.0199	1	-1.2	0.027	1	-1.46	0.2606	1	1.16	0.6068	1	2.01	0.0305	1	-1.18	0.1126	1	-1.06	0.7374	0	-1.09	0.2984	1	1.04	0.507	0	-1.22
AZI2				2.2	3.64e-05	1	1.91	0.0005	1	2.25	0.0165	1				-1.36	0.1848	1	-1.19	0.0175	1	-1.29	0.0053	1	1.28	0.0015	1										1.69	0.0022	1	1.67	0.0505	1	-1.1	0.36	0	-1.01	0.8733	0	-1.02
AZIN1	1.39	0.0692	1	1.05	0.6898	1	1.28	0.0619	1	-1.36	0.1801	1				-1.66	0.0504	1	1.16	0.0061	1	-1.12	0.0395	1	-1.22	0.0007	1	-1.1	0.4315	1	1.19	0.1221	1	-1.52	0.0011	1	1.18	0.1254	1	1.02	0.9237	1	1.08	0.3649	1	1.21	0.0175	1	1.32
AZU1	-1.2	0.4305	1	-1.03	0.501	1	-1.09	0.1404	1	1.2	0.5216	0				48	5.04e-06	1	1.04	0.4579	1	-1.06	0.282	1	1.01	0.8288	1	-1.11	0.6111	1	-1.27	0.222	1	2.14	0.0012	1	-1.36	0.2495	1	-1.21	0.2511	0	1.05	0.4482	0	1.03	0.615	0	1.09
B2M	1.17	0.3335	1	1.81	0.0049	1	1.82	2.21e-05	1	-1.2	0.3558	1				1.71	0.0926	1	1.01	0.75141	1	1.1	0.0404	1	1.12	0.0157	1	-1.31	0.1166	1	-1.18	0.0293	1	-1.19	0.2416	1	1.39	0.0017	1	1.1	0.5334	1	-1.13	0.5227	1	1.19	0.3355	1	1.37
B3GALNT1	-1.64	0.325	1	-1.14	0.3243	1	1.84	0.0005	1	2.33	0.0112	1				-2.69	0.0661	0	-1.04	0.6226	1	-1.16	0.0159	1	1.22	0.0069	1	-1.12	0.8981	0	-1.13	0.8804	0	1.89	0.4345	0	1.07	0.1606	0	1.02	0.8982	0	1.35	0.0043	1	1.07	0.5119	0	1.26
B3GALNT2				1.08	0.5322	1	1.17	0.2621	1										-1.19	0.0023	1	-1.28	0.0127	0	-1.11	0.2632	0													-1.09	0.6978	1	1.11	0.265	1	1.12	0.2075	1	1.25
B3GALT1				1.01	0.9105	1	1.04	0.5232	1	-1.67	0.1645	0				-1.14	0.7309	0	-1.09	0.3638	1	1.07	0.3987	1	1.2	0.0243	1										-1.04	0.5444	0	-1.01	0.9535	0	1	0.961	0	-1.05	0.5677	0	-1.06
B3GALT2	-1.24	0.7683	1	1.26	0.1405	1	-1.16	0.3599	1	2.36	0.3572	0				-1.01	0.9697	0	1.1	0.1106	0	1.17	0.0103	0	-1.21	0.0005	0	-1.33	0.7373	0	-2.09	0.3425	0	1.7	0.4923	0	-1.04	0.5425	0	-1.01	0.9426	0	-1.17	0.0134	0	-1.15	0.0139	0	-1.16
B3GALT4	-1.27	0.182	1	-1.3	0.0329	1	1.22	0.2512	1	1.27	0.356	1				1.96	0.0009	1	1.05	0.3516	1	-1.09	0.1129	1	-1.2	0.0013	1	-1.21	0.6512	1	-1.38	0.4011	1	1.47	0.3142	1	1.28	0.0004	1	-1.39	0.222	1	-1.14	0.083	1	-1.1	0.1608	1	-1.23
B3GALT5	1.15	0.2798	1	1.07	0.0301	1	-1.03	0.359	1	-1.21	0.5003	0				-1.24	0.5349	1	-1.03	0.5503	1	-1.03	0.5863	1	-1.06	0.2698	1	1.39	0.1513	1	1.2	0.3545	1	1.67	0.0195	1	1.03	0.6513	0	1.06	0.6188	0	-1.45	2.38e-05	1	-1.08	0.1946	1	-1.5
B3GALT6				-1.07	0.6317	1	1.7	0.0033	1										1.16	0.1093	0	-1.16	0.014	1	-1.18	0.0058	1													-1.06	0.7314	1	-1.03	0.6315	1	-1.16	0.0169	1	1.06
B3GALTL				-1.14	0.499	1	-1.15	0.148	1										-1.1	0.1158	0	-1.04	0.4703	0	-1.08	0.1079	1													1.24	0.1559	1	1.11	0.1793	1	1.16	0.0455	1	-1.15
B3GAT1				1.04	0.8226	1	1.8	0.0076	1	1.33	0.3278	0				1.07	0.9033	1	-1.07	0.198	1	1.06	0.3137	1	1.1	0.0893	1										-1.14	0.283	1	-1.1	0.5207	0	1.24	0.0251	1	1.11	0.2086	0	1.15
B3GAT2	1.11	0.6214	1	-1.02	0.7782	1	-1.07	0.3736	1										-1.08	0.2142	1	1.11	0.1509	1	1.17	0.0382	1	-1.15	0.6355	0	-1.16	0.5648	0	1.63	0.0732	1				-1.16	0.2804	0	1.09	0.1923	0	1.14	0.0335	0	1.04
B3GAT3	1.43	0.1865	1	-1.15	0.0273	1	1.45	2.04e-05	1	-1.2	0.5612	0				-1.09	0.7317	1	1.1	0.1244	1	-1.05	0.4466	1	-1.15	0.0225	1	1.22	0.3214	1	-1.04	0.813	1	-1.05	0.7633	1	-1.09	0.4887	1	1.1	0.5228	1	1.02	0.8226	1	1.09	0.2907	1	1.06
B3GNT1	-1.13	0.7426	1	-1.29	0.1714	1	2.01	0.0018	1	1.01	0.9634	1				-1.27	0.1792	1	1.15	0.0092	1	-1.01	0.8691	1	-1.16	0.0058	1	1.03	0.9139	1	1.04	0.8709	1	-2.82	0.0012	1	-1.34	0.0075	1	-1.06	0.5861	0
B3GNT2				1.71	0.0062	1	1.26	0.2246	1	1.6	0.1155	1				-2.12	0.0047	1	-1.08	0.1809	1	-1.09	0.1405	1	1.16	0.0127	1										1.2	0.1796	1	-1.1	0.6455	1	1.22	0.2124	1	1.37	0.0433	1	1.35
B3GNT3	-1.18	0.7112	1	-1.02	0.8928	1	1.99	0.0001	1	1.51	0.5708	0				1.15	0.6995	1	1.11	0.0507	1	-1.02	0.7194	1	-1.22	0.0007	1	-2.26	0.1969	1	1.2	0.7423	1	-1.66	0.3638	1	1.02	0.8255	1	1.02	0.903	0	-1.18	0.1479	0	-1.04	0.7202	0	-1.21
B3GNT4				1.04	0.4017	1	1.22	0.0012	1	-1.16	0.5098	1				1.39	0.1414	1	1.03	0.4758	1	-1.01	0.8262	1	-1.09	0.051	1										-1	0.9922	1	1.03	0.8414	0	-1.17	0.0647	0	-1.11	0.1456	0	-1.16
B3GNT5				-2.04	0.0082	1	-1.29	0.3333	1										1.16	0.0131	1	1.18	0.0352	1	1.6	6.96e-07	1													1.65	0.1347	1	1.03	0.5396	0	-1.03	0.5675	0	1.01
B3GNT6				-1.13	0.0488	1	-1.46	0.0314	1										1.02	0.7936	1	1.01	0.849	1	-1.06	0.4153	1													1.02	0.9352	0	-1.18	0.0107	0	-1.07	0.1775	0	-1.09
B3GNT7				1.02	0.6053	1	-1.04	0.3614	1										-1.17	0.0095	1	-1.36	8.63e-05	1	1.13	0.1133	1													1.01	0.9476	0	-1.05	0.4253	0	-1.11	0.0781	0	-1.06
B3GNT8				-1.37	0.0049	1	2.33	2.89e-07	1										1.14	0.0374	1	1.21	0.004	1	1.08	0.2	1													-1.29	0.0715	0	-1.13	0.1073	0	-1.05	0.4184	0	-1
B3GNT9				-1.06	0.5037	1	2.19	4.33e-08	1										1.12	0.1041	1	-1.03	0.6233	1	-1.11	0.112	1													-1.09	0.5315	0	-1.08	0.1486	0	1.01	0.7557	0	-1.04
B3GNTL1	-2.21	0.0273	1	-1.23	0.0394	1	1.24	0.0417	1	-1.67	0.0373	0	-3.43	0.0282	1				1.16	0.0585	1	1.26	0.0039	1	-1.15	0.0807	1	-1.05	0.8386	1	-1.27	0.289	1	1.81	0.0163	1	-1.35	0.0224	1	-1.17	0.2274	0	-1.2	0.0196	1	1.03	0.6214	1	-1.06
B4GALNT1	1.58	0.2201	1	-1.05	0.5812	1	1.33	0.0064	1	1.28	0.3824	1	3.3	0.023	1				-1.2	0.0432	1	1.25	0.0148	1	1.27	0.0094	1	-1.49	0.4573	1	1.15	0.7632	1	1	0.9996	1	-1.11	0.1095	1	-1.26	0.067	0	-1.17	0.1003	0	-1.11	0.208	0	-1.2
B4GALNT2				1.01	0.7927	1	-1.06	0.1418	1										-1.12	0.0452	1	-1.02	0.758	1	1.11	0.073	1													-1.31	0.0648	0	1.07	0.2785	0	1.01	0.8437	0	1.02
B4GALNT3				1.05	0.1372	1	1.17	0.0815	1										1.11	0.045	1	1.1	0.0435	1	-1.22	0.0019	1													-1.15	0.4026	0	1	0.9627	0	1.08	0.3312	0	1.08
B4GALNT4				-1.08	0.5979	1	2.44	2.64e-05	1										1.07	0.408	1	1.18	0.054	1	1.08	0.2824	1													-1.07	0.6959	0	-1.09	0.3149	0	1.05	0.5636	0	-1.11
B4GALT1	1.39	0.0529	1	-1.21	0.0928	1	-1.8	0.0001	1	2.39	0.0441	0				1.1	0.5531	1	-1.17	0.0821	1	-1.2	0.0075	1	-1.33	0.0659	1	1.26	0.6264	1	-1.74	0.2121	1	1.38	0.0013	1	-1.27	0.1211	0	1.16	0.5316	1	-1.04	0.6276	1	-1.08	0.2736	1	1.04
B4GALT2	-1.04	0.8862	1	-1.07	0.425	1	2.09	3.67e-07	1	-1.04	0.8311	1				1.07	0.7885	1	1.1	0.0892	1	-1.06	0.3147	1	-1.22	0.0007	1	1.15	0.1739	1	1.05	0.588	1	-1.38	0.0028	1	-1.04	0.5819	1	-1.12	0.4551	1	1.09	0.2819	0	-1.02	0.741	0	-1.11
B4GALT3	-1.21	0.113	1	1.16	0.0093	1	1.93	1.1e-09	1	1.21	0.3846	1				-1.14	0.4007	1	1.04	0.5655	1	1.23	0.0054	1	1.09	0.2072	1	-1.11	0.4811	1	1.08	0.5895	1	1.26	0.0983	1	-1.03	0.7401	1	-1.04	0.8627	1	-1.03	0.6939	1	-1.11	0.1101	1	1.04
B4GALT4	-1.2	0.0924	1	1.12	0.4053	1	1.5	0.011	1	2.04	0.0168	1				1.34	0.1556	1	1.21	0.0008	1	-1.17	0.0263	1	-1.2	0.0093	1	1.08	0.4936	1	1.17	0.1311	1	-1.26	0.036	1	1.19	0.1525	1	1.23	0.2184	0	-1.3	0.0046	1	1.13	0.0682	1	1.29
B4GALT5	2.97	0.0002	1	1.46	0.1453	1	1.49	0.1477	1	1.98	0.0474	1				2.74	0.0138	1	1.09	0.1017	1	-1.03	0.529	1	1.14	0.011	1	-1.36	0.4412	1	-1.79	0.1152	1	3.08	0.0064	1	1.09	0.4918	1	1.03	0.9203	1	-1.42	0.0061	1	-1.1	0.3318	1	-1.07
B4GALT6	-1.22	0.7766	1	-1.02	0.6745	1	1.2	0.0084	1	1.1	0.884	0	-5.11	0.0069	1	-4.14	0.0135	1	-1.08	0.2151	1	-1.17	0.013	1	-1.36	1.43e-05	1	-1.39	0.7081	0	3.65	0.1175	0	1.19	0.8218	0	-1.1	0.0981	0	1.19	0.2805	0	1.03	0.6687	0	1.03	0.6033	0	1.07
B4GALT7				-1.11	0.0705	1	1.27	0.001	1	1.47	0.1995	1				-1.28	0.3276	1	1.15	0.0102	1	-1.15	0.0117	1	-1.2	0.0013	1										1.07	0.4125	1	-1.01	0.9762	1	1.4	0.002	1	-1.07	0.405	1	1.01
B9D1	1.15	0.7166	1	-1.08	0.3723	1	1.72	6e-06	1	-1.27	0.663	0	2.3	0.045	1	1.68	0.0221	1	-1.12	0.0412	1	-1.17	0.0062	1	-1.15	0.0136	1	1.16	0.2818	1	-1.24	0.0883	1	1.24	0.086	1	-1.1	0.1595	1	-1.15	0.4676	0	-1.19	0.0224	0	-1.08	0.235	0	-1.09
B9D2				-1.44	0.0034	1	-1.58	0.0009	1	-2.53	0.1849	0							1.06	0.2757	1	1.03	0.5828	1	-1.27	4.57e-05	1										-1.15	0.0911	1	1.19	0.3233	0	-1.26	0.0218	1	-1.48	0.0003	1	-1.48
BAALC				1.15	0.4247	1	-1.01	0.8548	1	-1.44	0.3359	0							1.1	0.0698	0	1.16	0.0189	1	1.06	0.3307	1										1.04	0.3585	0	-1.02	0.8713	0	1.02	0.7324	0	1.02	0.7576	0	1.02
BAAT	-1.2	0.7159	0	1.13	0.0025	1	-1.06	0.132	1	1.2	0.5808	0				-1.46	0.3904	1	1.13	0.0445	1	-1.02	0.7444	1	-1.06	0.2728	1	-1.22	0.7317	0	1.07	0.9013	0	2.77	0.0621	0	1.04	0.6688	1	-1.03	0.8154	0	-1.93	1.24e-07	1	-1.01	0.8805	1	-2.01
BACE1				-1.25	0.3567	1	-1.66	0.0577	1	-2	0.0569	1				-1.52	0.3007	1	1.05	0.4062	1	-1.09	0.1288	1	-1.31	1.89e-05	1										-1.01	0.9376	1	-1.05	0.7596	1	1.08	0.2801	0	1.12	0.0771	0	-1.02
BACE2				1.22	0.202	1	4.24	5.58e-08	1	1.84	0.0572	1				-1.63	0.3977	1	1.08	0.3081	1	-1.16	0.0053	1	-1.54	2.8e-06	1										-1.21	0.1616	1	1.02	0.958	0	1.24	0.0518	1	1.18	0.0538	1	1.33
BACH1	1.75	0.0001	1	-1.07	0.4533	1	-1.67	4.66e-05	1	-1.64	0.1302	1				1.06	0.7313	1	1.16	0.1228	1	-1.27	0.0001	1	1.22	0.006	1	-1.14	0.2055	1	-1.13	0.1821	1	-1.01	0.9243	1	1.29	0.0578	1	1.28	0.2765	1	1.13	0.2116	1	-1.02	0.773	1	1.14
BACH2				1.27	0.0014	1	1.22	0.0079	1	1.57	0.1508	0				-4.65	5.34e-06	1	-1.1	0.2788	1	1.18	0.0128	1	1.32	0.0041	1										-1.74	0.0053	1	-1.13	0.6486	0	-1.15	0.0301	0	-1.07	0.2108	0	-1.11
BAD	-2.1	0.0089	1	-1.12	0.2664	1	1.42	0.0038	1	1.19	0.5528	1				1.22	0.1882	1	-1.04	0.5533	1	-1.3	0.0046	1	-1.49	7.52e-05	1	-1.03	0.9002	1	1.34	0.1215	1	1.63	0.0163	1	1.16	0.0629	1	-1.09	0.3283	1	1.09	0.1398	0	1.14	0.0283	0	1.16
BAG1	1.2	0.3233	1	1.65	0.0048	1	1.43	0.046	1	1.6	0.0884	1	3.07	0.0082	1	1.46	0.1373	1	-1.07	0.2422	1	-1.33	0.0001	1	-1.27	0.0008	1	-1.05	0.5767	1	-1.08	0.3273	1	1.03	0.6783	1	-1.08	0.6418	1	1.26	0.0741	1	1.03	0.6728	0	1.05	0.4515	0	1.04
BAG2	1.6	0.3211	1	1.25	0.0749	1	1.36	0.025	1	1.96	0.0288	1				-2.31	0.0205	1	1.07	0.2731	1	1.1	0.1217	1	1.17	0.0098	1	-1.42	0.0306	1	1.15	0.3084	1	1.06	0.6789	1	1.08	0.6265	0	-1.03	0.8481	0
BAG3				1.63	0.0027	1	1.22	0.0959	1	1.75	0.0249	1				-2.15	0.0021	1	1.09	0.1065	1	1.05	0.3286	1	1.1	0.0958	1										-1.38	0.032	1	-1.09	0.7304	1	2.65	2.47e-08	1	1.57	4.57e-05	1	2.07
BAG4				-1.41	0.0001	1	-1.16	0.0672	1	-1.54	0.0929	1				-1.07	0.7223	1	1.19	0.0013	1	-1.09	0.3962	1	-1.91	2.25e-07	1										1.18	0.2238	1	-1.2	0.2009	1	1	0.9643	0	1.04	0.6805	0	1.07
BAG5	-1.43	0.0105	1	-1.29	0.0202	1	-1.4	0.0057	1	1.25	0.3989	1				-3.3	0.0329	1	1.09	0.329	1	-1.38	0.0012	1	-1.6	1.38e-05	1	-1.01	0.931	1	1.14	0.3289	1	-1.33	0.0441	1	1.06	0.7992	1	1.06	0.6855	1	1.09	0.1617	0	-1.27	0.0156	1	-1.13
BAGE	-2.51	0.0321	1	-1.2	0.2933	1	1.27	0.2038	1	-3.37	0.1243	0				-1.32	0.135	0	-1.09	0.0745	0	1.09	0.0537	1	1.11	0.0893	1	-2.02	0.2958	0	-1.55	0.465	0	2.64	0.1171	1	-1.05	0.1678	0	-1.01	0.9545	0	1	0.9581	0	1.02	0.7793	0	1.06
BAGE2																			-1.15	0.055	1	1.17	0.0309	1	1.22	0.0079	1													-1.01	0.9545	0	-1.07	0.2295	0	1.07	0.1637	0	1.09
BAGE3																			-1.15	0.055	1	1.01	0.8475	1	1.01	0.8813	1													-1.01	0.9545	0
BAGE4				-1.11	0.001	1	-1.11	0.002	1										-1.07	0.3606	1	1.17	0.0309	1	1.22	0.0079	1													-1.01	0.9545	0
BAGE5																			-1.15	0.055	1	1.01	0.8475	1	1.01	0.8813	1													-1.01	0.9545	0
BAHCC1				-1.01	0.9534	1	-1.06	0.6547	1	1.02	0.9647	0							-1.18	0.0218	1	1.06	0.4419	1	-1.21	0.0126	1										1.06	0.5483	1	-1.32	0.0717	0
BAHD1	-1.14	0.2827	1	-1.39	0.0124	1	1.03	0.7932	1	-1.18	0.501	1							1.06	0.2229	1	1.03	0.5521	1	1.2	0.0003	1	1.08	0.7371	1	1.04	0.8392	1	1.25	0.3014	1	-1.16	0.0905	1	-1.28	0.0794	1	-1.19	0.0101	0	-1.1	0.0898	0	-1.07
BAI1	1.27	0.2415	1	1.56	0.1545	1	3.74	0.0007	1	2.77	0.0019	0				1.42	0.343	1	1.12	0.0244	1	1.09	0.0933	1	1.12	0.0253	1	-1.04	0.7857	1	-1.2	0.2196	1	1.69	0.0026	1	1.01	0.9111	1	-1.11	0.3991	0	-1.1	0.0748	0	-1.08	0.207	0	1.11
BAI2	-1.1	0.6924	1	-1.01	0.8594	1	1.22	0.0289	1	-1.77	0.247	0	-4.9	0.0132	1	-1.27	0.4417	1	1.03	0.5799	1	1.07	0.2706	1	1.1	0.1252	1	1.93	0.1246	1	1.25	0.5442	1	1.12	0.7614	1	1.06	0.4631	0	-1.22	0.2412	0	1.09	0.1852	0	1.02	0.6909	0	1.03
BAI3	2.2	0.0355	0	-1.03	0.1018	1	-1.02	0.3621	1	4.24	0.0276	0				1.05	0.825	1	1.04	0.5131	0	1.34	8.65e-05	0	1.11	0.1088	0	-1.09	0.909	0	1.11	0.8697	0	6.05	0.0151	0	1.03	0.5154	0	1.04	0.8229	0	1.04	0.559	0	-1.03	0.5937	0	1
BAIAP2	-2.34	0.0255	1	-1.8	7.63e-05	1	-2.71	2.67e-07	1	-4.77	0.0005	1				-1.24	0.3926	1	1.21	0.0175	1	1.12	0.1483	1	1.36	4.47e-06	1	-1.44	0.2729	1	-1.56	0.1475	1	1.54	0.0121	1	-1.14	0.2093	1	-1.08	0.6578	1	-1.21	0.0253	1	-1.16	0.0483	1	-1.11
BAIAP2L1				1.1	0.3534	1	1.25	0.0446	1										1.01	0.7951	1	-1.15	0.0072	1	-1.26	3.63e-05	1													1.03	0.8169	0	-1.06	0.2275	1	-1.28	7.03e-05	1	-1.18
BAIAP2L2				1.13	0.0814	1	1.12	0.4285	1	-1.1	0.891	0							-1.12	0.0885	1	-1.26	0.0011	1	-1.44	1.84e-06	1										1.05	0.4235	0	1.04	0.7985	0	1.12	0.0635	1	-1.2	0.0039	1	1.21
BAIAP3	1.25	0.1513	1	1.04	0.397	1	1.21	0.0021	1	1.43	0.241	0							1	0.968	1	1.04	0.5002	1	-1.04	0.4143	1	1.09	0.4947	1	-1.13	0.2903	1	1.62	0.0009	1	-1.39	0.0013	1	-1.24	0.2074	0	-1.12	0.0993	0	-1.06	0.3705	0	-1.09
BAK1	-1.96	0.0834	1	2.36	4.32e-07	1	1.93	2.74e-05	1	1.86	0.0646	1				-1.23	0.5628	1	1.05	0.4244	1	1.02	0.8134	1	1.13	0.06	1	1.43	0.4561	1	1.88	0.0656	1	3.56	0.0014	1	1.58	6.28e-06	1	1.06	0.7832	1
BAK1P1																																											-1.02	0.7992	1	1.04	0.6547	1	1.05
BAMBI	1.12	0.7813	1	5.23	7.06e-07	1	3.14	0.0001	1	1.98	0.0155	1				1.65	0.0195	1	1.2	0.0056	1	-1.14	0.0422	1	-1.31	0.0001	1	1.28	0.1348	1	1.13	0.4099	1	1.62	0.0045	1	1.24	0.0887	1	2.89	0.0142	1	-1.31	0.0531	1	-1.19	0.1658	1	-1.19
BANF1	-1.16	0.2809	1	1.08	0.3953	1	1.04	0.6926	1	-1.35	0.1866	1				-1.31	0.2229	1	1.08	0.1821	1	-1.05	0.4129	1	-1.19	0.0031	1	1.18	0.0834	1	1.06	0.467	1	-1.09	0.3033	1	1.1	0.3515	1	-1	0.978	1
BANF2				-1.12	0.1332	1	-1.05	0.5391	1										-1.03	0.6951	1	1.22	0.0085	1	1.04	0.5916	1													-1.2	0.2361	0	1.04	0.5525	0	1.08	0.2232	0	1.05
BANK1				-1.07	0.5329	1	1.41	0.0069	1	1.33	0.3261	0							1.07	0.347	1	-1.05	0.3904	1	-1.09	0.1855	1										-1.17	0.4241	1	1.12	0.7303	0	-1.33	0.0012	1	-1.14	0.0559	1	-1.25
BANP				1.1	0.531	1	1.13	0.4515	1	-1.01	0.979	1							1.12	0.0805	1	1.04	0.5726	1	-1.12	0.1043	1										-1.41	0.0002	1	-1	0.9848	1	1.12	0.1688	1	1.22	0.0149	1	-1.04
BAP1	-1.39	0.037	1	-1.07	0.659	1	-1.21	0.2787	1	-1.17	0.5134	1				1.08	0.6817	1	-1.02	0.758	1	-1.23	0.0004	1	-1.12	0.0396	1	1.32	0.4911	1	-1.56	0.2197	1	-1.41	0.3413	1	-1.12	0.1473	1	1.01	0.9446	1	1.01	0.8879	1	-1.04	0.4699	1	-1.14
BARD1	-1.87	0.0352	1	1.79	0.0003	1	2.05	5.66e-05	1	2.16	0.0339	1				3.02	0.0902	1	1.25	0.0194	1	-1.17	0.0041	1	1.12	0.2124	1	-1.12	0.2868	1	-1.01	0.889	1	1.04	0.6798	1	1.56	0.0004	1	1.15	0.5481	0	-1.15	0.1002	1	1.67	7.06e-06	1	1.05
BARHL1				1.1	0.018	1	-1.08	0.0613	1										-1.04	0.5043	1	-1.04	0.4734	1	1.01	0.8496	1													1.09	0.6043	0	-1.05	0.447	0	-1.04	0.4681	0	-1.06
BARHL2				1.11	0.5079	1	-1.03	0.8392	1																															-1.26	0.311	0	-1.11	0.2625	0	-1.08	0.3802	0	-1.1
BARX1				1.02	0.9158	1	2.31	0.0002	1	1.68	0.1285	0				1.48	0.479	0	1.04	0.5916	1	1.2	0.0082	1	-1.09	0.1945	1										-1.07	0.5576	0	-1.18	0.3126	1	-1.01	0.9427	0	-1.01	0.9345	0	-1.03
BARX2	-1.13	0.6993	1	-1.01	0.7172	1	-1.02	0.6575	1	-1.43	0.3863	0				1.37	0.4132	1	1.15	0.0339	1	1.03	0.6298	1	-1.08	0.2536	1	-1.87	0.1311	1	1.01	0.9778	1	1.85	0.1012	1	-1.06	0.46	1	-1.25	0.193	0	-1.12	0.2912	1	1.17	0.1237	1	-1.17
BASE																			-1.17	0.0305	1	1.01	0.9163	1	1.26	0.0025	1
BASP1	2.12	0.0019	1	1.21	0.504	1	2.15	0.0204	1	1.38	0.2095	1				4.05	0.0066	1	-1.06	0.5152	1	1.21	0.0262	1	1.33	0.0018	1	-1.31	0.0082	1	-1.38	0.2305	1	1.11	0.1911	1	-1.09	0.5055	1	1	0.9815	1	1.08	0.2273	0	-1.06	0.3186	0	-1.08
BAT1	1.03	0.8025	1	1.04	0.6888	1	1.4	0.0025	1	-1.39	0.375	1				-1.19	0.3504	1	-1.28	0.003	1	-1.06	0.2565	1	-1.11	0.0341	1	1.34	0.0869	1	-1.03	0.8323	1	-1.06	0.6962	1	-1.34	0.0032	1	-1.26	0.114	0	-1.39	0.0152	1	-1.21	0.1039	1	-1.11
BAT2	-1.02	0.9043	1	-1.05	0.5274	1	1.11	0.2412	1	-1.29	0.3216	1				1.34	0.0713	1	1.15	0.012	1	-1.06	0.2282	1	-1.12	0.0511	1	1.56	0.0007	1	1.01	0.909	1	1.07	0.4537	1	-1.61	0.0043	1	-1.04	0.8087	1	-1.39	0.0182	1	-1.32	0.0255	1	-1.16
BAT2D1				1.16	0.2406	1	1.33	0.0479	1																															1.02	0.8657	1
BAT2L				-1.39	0.0022	1	1.56	0.0003	1
BAT2L1	-1.5	0.019	1							-1.63	0.2549	0							1.08	0.1969	1	-1.12	0.0375	1	1.11	0.0607	1	-1.17	0.0479	1	1.05	0.4556	1	-1.35	0.0003	1	-1.61	0.0004	1
BAT2L2	1.49	0.0027	1							1.47	0.2354	1							-1.22	0.0538	1	1.29	0.017	1	-1.59	9.07e-06	1	1.23	0.2115	1	1.06	0.7083	1	1.6	0.0904	1	-1.42	0.0465	1				-1.15	0.091	1	-1.1	0.1897	1	-1.12
BAT3	1.07	0.5467	1	1.13	0.26	1	1.4	0.0006	1	-1.19	0.4152	1				1.17	0.3214	1	1.1	0.115	1	-1.2	0.0032	1	-1.46	2.64e-07	1	1.36	0.1548	1	1.28	0.1964	1	1.08	0.6902	1	-1.29	0.0804	1	-1.05	0.750811	1	-1.12	0.2695	1	-1.3	0.011	1	-1.51
BAT4				-1.6	0.0116	1	1.35	0.108	1										1.01	0.9049	1	-1.3	0.0002	1	-1.7	4.56e-09	1													-1.04	0.8374	0	-1.01	0.8309	1	1.08	0.2092	1	-1.07
BAT5				-1.01	0.8696	1	-1.46	0.0002	1										1.21	0.0229	1	1.34	0.001	1	-1.14	0.0185	1													-1.04	0.76891	1	-1.07	0.4379	1	-1.05	0.5388	1	-1.08
BATF	5.77	0.0001	1	1.25	0.4118	1	1.26	0.4276	1	-1.37	0.202	1				1.42	0.0382	1	-1.02	0.7351	1	1.16	0.0407	1	1.06	0.426	1	-1.01	0.9915	1	1.51	0.3328	1	-1.08	0.8557	1	1.19	0.0105	1	1.29	0.1875	1	1.07	0.4703	1	1.19	0.0445	1	1.02
BATF2				11.05	3.82e-06	1	1.53	0.2834	1										1.04	0.6735	1	1.06	0.4833	1	2.8	4.96e-13	1													2.81	0.0217	1	1.34	0.0015	1	1.18	0.0312	1	1.21
BATF3				1.34	0.0351	1	1.43	0.0167	1	1.29	0.3653	1				-1.24	0.3802	1	1	0.9186	1	1.12	0.0277	1	1.03	0.5207	1										1.78	2.29e-09	1	1.07	0.783	0	1.85	1.33e-05	1	1.06	0.4807	1	1.39
BAX	-1.19	0.3619	1	1.23	0.0833	1	-1.5	0.0315	1	-1.31	0.5092	1				-1.13	0.8151	1	1.14	0.0562	1	-1.25	0.001	1	-1.32	9.29e-05	1	1.86	0.475	1	1.87	0.4221	1	-3.53	0.1176	1	1.4	0.0427	1	-1.07	0.5706	1	1.43	0.002	1	1.3	0.0092	1	1.31
BAZ1A	1.46	0.0139	1	2.87	6.25e-05	1	-1.46	0.0178	1	1.94	0.0299	1	2.83	0.0087	1	1.37	0.3307	1	1.08	0.29	1	1.02	0.8081	1	1.51	8.59e-08	1	1.35	0.04	1	1.04	0.7405	1	-1.06	0.6193	1	1.56	0.0094	1	2.09	0.0315	1	1.32	0.0153	1	1.05	0.623	1	1.3
BAZ1B	-1.92	0.0003	1	-1.06	0.6668	1	1.21	0.1671	1	1.48	0.3483	0				-1.24	0.3497	1	-1.14	0.0619	1	1.11	0.1419	1	1.31	0.0005	1	1.14	0.266	1	1.15	0.1874	1	-1.71	0.0001	1	-1.19	0.0327	1	-1.09	0.7502	1	1.05	0.6807	1	1.21	0.0662	1	-1.2
BAZ2A	-1.54	0.0478	1	1.09	0.2922	1	-1	0.9886	1	1.92	0.2177	0				1.41	0.1263	1	1.1	0.2207	1	-1.11	0.1824	1	-1.29	0.0028	1	-1.37	0.333	1	1.12	0.6886	1	-1.52	0.1602	1	-1.21	0.0097	1	1.53	0.0494	1	-1.06	0.3855	0	-1.11	0.0927	0	-1.09
BAZ2B	-3.68	1.5e-05	1	1.09	0.5737	1	-1.2	0.058	1	-1.61	0.0861	1				-1.55	0.1291	1	-1.09	0.2151	1	-1.16	0.0331	1	1.3	5.05e-05	0	1.01	0.922	1	1.19	0.2037	1	1.06	0.6687	1	-1.08	0.6589	1	1.35	0.2344	0	-1.76	6.49e-06	1	-1.12	0.1388	1	-1.72
BBC3	-1.57	0.0623	1	-1.81	0.0074	1	-1.25	0.0394	1	-2.77	0.0202	1							1.08	0.2514	1	1.14	0.0647	1	1.07	0.3123	1	1.32	0.2885	1	1.34	0.2143	1	1.12	0.6196	1	-1.23	0.038	1	-1.25	0.228	1	-1.04	0.4361	0	-1.06	0.2448	0	-1.04
BBOX1	1.5	0.435	0	-1.03	0.2418	1	-1.05	0.0603	1	1.21	0.4642	0				-1.71	0.1048	1	1.07	0.3604	0	1.41	2.52e-05	1	1.28	0.0012	0	3.45	0.1491	0	1.69	0.4803	0	1.23	0.7787	0	1.02	0.7083	0	1.02	0.8406	0	-1.08	0.1838	0	-1.12	0.0467	0	-1.1
BBS1				-1.02	0.8134	1	1.2	0.0973	1	-1.02	0.9338	1							-1.1	0.1261	1	1.23	0.0003	1	-1.21	0.0026	1										-1.43	0.001	1	-1.15	0.4198	1	-1.29	0.0013	1	-1.36	0.0001	1	-1.18
BBS10				-1.14	0.2564	1	-1.06	0.59321	1	-1.11	0.734	0							-1.07	0.2781	1	-1.15	0.0334	1	-1.24	0.0016	1										1.23	0.3098	0	1.49	0.247	0	-1.2	0.03	0	-1.08	0.2783	0	-1.18
BBS12				-1.23	0.0271	1	1.14	0.1738	1										1.03	0.6936	1	1.05	0.4355	1	-1.14	0.0489	1													1	0.9968	0	-1.01	0.9018	1	1.09	0.1768	1	-1.09
BBS2				-1.42	0.1379	1	1.75	0.0312	1										1.08	0.1578	1	-1.32	2.2e-05	1	-1.28	0.0001	1													1.05	0.6481	1	-1.46	0.0003	1	-1.13	0.1175	1	-1.58
BBS4	-1.01	0.9692	1	-1.18	0.1871	1	1.69	0.0008	1	1.29	0.3767	1							-1.09	0.2073	1	-1.25	0.0051	1	-1.52	6.55e-07	1	1.3	0.0992	1	1.14	0.3389	1	1.06	0.672	1	1.03	0.7041	1	1.14	0.3195	1	-1.29	0.0085	1	1.01	0.9029	1	-1.48
BBS5				-1.28	0.0567	1	1.27	0.0535	1										1.05	0.6459	0	-1.23	0.0589	1	-1.47	0.0009	1													-1.2	0.2033	1	-1.07	0.245	0	-1.11	0.0495	0	-1.04
BBS7				1.13	0.003	1	1.6	3.93e-05	1	6.34	0.0058	0							1.18	0.0583	1	-1.13	0.1556	1	-1.25	0.0157	1										1.01	0.8466	0	1.44	0.0491	0	-1.12	0.1728	0	-1.05	0.5092	0	1.11
BBS9	-2.4	0.0029	1	-1.03	0.7655	1	2.07	8.74e-07	1	2.02	0.0551	0	-4.69	0.0437	1				-1.05	0.3688	1	-1.29	1.87e-05	1	-1.5	7.24e-09	1	1.34	0.5624	1	-3.56	0.0122	1	3.39	0.0284	1	1.03	0.6052	1	1.14	0.3912	0	-1.21	0.0107	0	-1.18	0.0136	0	-1.19
BBX	-1.2	0.2893	1	1.68	0.0238	1	2.96	0.0001	1	2.78	0.0105	1							1.1	0.1794	0	-1.3	0.0022	1	-2	8.16e-10	1	-1.46	0.1588	1	-1.14	0.5731	1	-1.37	0.1908	1	1.27	0.1734	1	1.39	0.0331	1	-1.47	0.0189	1	1.17	0.2469	1	-1.27
BC036928																			-1.06	0.3894	1	1.08	0.2487	1	1.11	0.1156	1
BCAM	1.81	0.004	1	1.07	0.638	1	-1.95	0.0002	1	-2.37	0.0355	0				1.4	0.3403	0	1.07	0.3034	1	1.14	0.0768	1	1.09	0.2616	1	1.83	0.3232	1	-1.53	0.4303	1	6.52	0.0034	1	-1.12	0.2773	1	-1.14	0.4084	0	1.17	0.0426	1	1.14	0.0685	0	-1.05
BCAN				-1.06	0.4473	1	1.32	0.0042	1	1.43	0.2391	0				1.35	0.2411	1	-1.08	0.1682	1	-1.25	0.0144	1	-1.17	0.0829	1										-1.09	0.2063	1	1.05	0.7862	0	-1.08	0.3817	0	-1.02	0.7133	0	1.1
BCAP29	-1.92	0.1496	1	1.55	0.0101	1	-1.09	0.602	1	1.34	0.2731	1				-1.59	0.0309	1	1.14	0.0855	1	1.29	0.0104	1	1.44	0.0002	1	1.35	0.6269	1	2.77	0.0842	1	2.3	0.1501	1	1.28	0.0474	0	1.23	0.1786	1	1.11	0.0711	1	1.18	0.0781	1	1.13
BCAP31	-1.29	0.045	1	1.16	0.298	1	-2.15	7.53e-05	1	-1.43	0.258	1				1.59	0.0033	1	1.07	0.1916	1	-1.09	0.1379	1	-1.31	2.35e-05	1	-1.04	0.6523	1	1.05	0.5029	1	-1.44	0.0004	1	-1.15	0.1353	1	1.04	0.6772	1	1.04	0.5884	1	1.08	0.2507	1	-1.16
BCAR1				1.08	0.5787	1	2.05	0.0001	1										-1.13	0.052	1	1.07	0.3091	1	1.06	0.3636	1													1.04	0.9241	1
BCAR3	-1.44	0.1959	1	-1.79	0.0129	1	-6.11	3.16e-07	1	-2.27	0.0221	1				-1.02	0.9591	1	1.06	0.3863	1	-1.04	0.5427	1	1	0.9599	1	1.07	0.6245	1	1.06	0.6766	1	1.75	0.0006	1	-1.04	0.5715	0	1.12	0.3913	1	1.1	0.185	1	1.49	1.93e-05	1	1.38
BCAR4				1	0.999	1	-1.08	0.0848	1										-1.07	0.3504	1	1.14	0.0825	1	-1.01	0.9125	1
BCAS1	-1.17	0.6743	1	-1.04	0.366	1	-1.12	0.0387	1	3.9	0.0102	0				-1.07	0.6734	1	-1.05	0.4829	1	-1.06	0.2651	0	-1.24	0.0022	1	-1.09	0.8857	1	-1.65	0.3354	1	2.05	0.1771	1	-1.05	0.5134	1	-1.06	0.5706	0	-1.32	0.0031	1	-1.27	0.0049	1	-1.51
BCAS2	-1.03	0.8918	1	1.07	0.1817	1	1.71	1.04e-08	1	1.75	0.032	1	-2.52	0.0125	1	-1.36	0.0898	1	1	0.9596	1	-1.13	0.0516	1	-1.2	0.0059	1	-1.06	0.7671	1	1.29	0.1474	1	-1.31	0.1256	1	1.3	0.0575	1	1.03	0.9033	1	-1.04	0.5745	0	-1.04	0.4818	0	1.02
BCAS3				1.05	0.6917	1	1.29	0.0363	1	-1.04	0.8651	1							-1.06	0.2624	1	-1.17	0.0062	1	-1.25	0.0003	1										-1.21	0.0118	1	1.06	0.7786	1	-1.1	0.112	0	-1.01	0.811	0	-1.05
BCAS4				1.21	0.2074	1	-1.52	0.017	1	3.49	0.0004	0							1.11	0.0855	1	1.03	0.643	1	-1.1	0.0921	1										-1.2	0.1374	1	-1.25	0.1775	1	1.28	0.0324	1	1.19	0.0893	1	1.27
BCAT1	2.03	0.0198	1	-1.16	0.5686	1	3.16	0.0005	1	-1.44	0.161	0	-3.63	0.0041	1	-1.21	0.425	1	1.16	0.1146	1	-1.24	0.0023	1	-1.52	0.0001	1	-1.18	0.7855	1	-1.42	0.5214	1	1.86	0.2643	1	1.13	0.2421	0	1.04	0.7212	1	-1.06	0.3585	0	-1.08	0.178	0	-1.11
BCAT2	1.17	0.7401	1	-1.09	0.4922	1	-1.09	0.5124	1	-1.68	0.3099	0				-2.45	0.136	1	1.17	0.0061	1	-1.28	0.0002	1	-1.45	5.37e-07	1	-1.04	0.6986	1	-1.13	0.1957	1	-1.42	0.0017	1	-1.01	0.8862	1	-1.1	0.4849	1	-1.08	0.4251	1	-1.16	0.0826	1	-1.16
BCCIP				-1.09	0.285	1	1.21	0.0113	1	1.16	0.4875	1				-1.18	0.4733	1	1.1	0.0914	1	-1.17	0.0029	1	-1.21	0.0019	1										1.17	0.1727	1	1.07	0.8164	0	1.69	1.69e-06	1	1.22	0.0049	1	1.88
BCDIN3D				1.15	0.1926	1	1	0.9704	1										-1.07	0.1454	1	-1.04	0.3765	1	-1.09	0.0546	1													-1.12	0.5996	0	1.29	0.0036	1	-1.04	0.5323	1	1.05
BCHE	-2.18	0.0709	1	1.04	0.3868	1	-1.14	0.011	1	1.11	0.7796	0				-1.06	0.8521	1	1.07	0.3105	1	-1.16	0.0374	1	-1.05	0.5162	1	1.02	0.975	0	1.32	0.6093	0	1.15	0.7977	1	-1.07	0.1935	0	1.06	0.5935	0	-1.02	0.7908	0	-1	0.9572	0	1.05
BCKDHA	-1.54	0.0099	1	-1.2	0.1533	1	1.31	0.0566	1	-1.29	0.2988	1				1.1	0.6926	1	1.03	0.5156	1	-1.12	0.0282	1	-1.26	7.91e-05	1	-1.04	0.7769	1	-1.04	0.7532	1	1.17	0.2562	1	-1.07	0.3599	1	1.08	0.8177	1	-1.07	0.5816	1	-1.5	0.0026	1	-1.25
BCKDHB	-1.29	0.6838	0	-1.06	0.4733	1	1.1	0.1561	1	-1.3	0.6388	0	5.52	0.0372	1	-2.21	0.0631	1	-1.16	0.0074	1	-1.27	6.07e-05	1	-1.37	1.34e-06	1	-1.67	0.1254	1	-1.2	0.6476	1	-2.05	0.0237	1	-1.18	0.0593	1	1.07	0.5382	1	1.14	0.0782	0	1.02	0.7277	0	1.03
BCKDK	-1.56	0.0006	1	-1.43	0.0063	1	-1.04	0.7746	1	-1.55	0.0622	1				1.91	0.0022	1	1.07	0.2014	1	-1.05	0.341	1	-1.2	0.001	1	1.04	0.8078	1	-1.05	0.7276	1	1.29	0.0815	1	1	0.9924	1	1.03	0.8832	1	-1.01	0.9076	1	-1.22	0.0639	1	-1.31
BCL10	1.02	0.9407	1	-1.15	0.3423	1	-1.78	0.0006	1	1.17	0.517	1	-3.6	0.0064	1	-1.54	0.117	1	-1.1	0.1957	1	1.17	0.034	1	1.39	0.0004	1	-1.59	0.0805	1	-1.09	0.6942	1	1.17	0.4763	1	1.13	0.0465	1	1.09	0.6296	1
BCL11A	1.38	0.0752	1	-1.36	0.0552	1	2.07	0.0003	1	1.26	0.4131	1				-2.03	0.0212	1	-1.15	0.0344	1	1.17	0.0828	1	1.25	0.0012	0	1.01	0.9568	1	1.56	0.2671	1	-2.16	0.0661	1	-1.07	0.5213	1	1.21	0.2525	1	1.05	0.4672	0	-1.11	0.1034	0	-1.06
BCL11B				-1.05	0.069	1	-1.05	0.443	1	1.44	0.2699	0				-3.77	0.0005	1	1.08	0.1876	0	1.18	0.0051	0	-1.16	0.0195	0										-1.8	0.0004	1	-1.12	0.4542	0	-1.06	0.4265	0	-1.05	0.5058	0	-1.13
BCL2	2.2	0.0004	1	1.32	0.1953	1	-2.31	0.0014	1	1.91	0.163	0				-2.8	0.0009	1	1.07	0.3333	1	1.07	0.284	1	1.08	0.1932	1	-2.32	0.0661	1	-6.06	0.0079	1	-2.48	5.52e-08	1	-1.48	0.0344	1	1.27	0.3459	1	-1.26	0.0066	1	1.06	0.2291	0	-1.43
BCL2A1	5.24	4.75e-06	1	2.53	0.088	1	3.08	0.0097	1	1.39	0.5119	1				2.99	0.0137	1	-1.06	0.2681	0	1.07	0.2082	0	1.21	0.0016	0	-1.36	0.6866	1	-1.15	0.8327	0	2.35	0.2201	1	1.89	0.0266	1	1.32	0.3303	1	1.01	0.8784	1	-1.06	0.3587	1	-1.03
BCL2L1	1.7	0.0029	1	1.22	0.0563	1	-1.45	0.0228	1	-1.33	0.2984	1	4.86	0.002	1	1.62	0.1822	1	1.08	0.2919	1	-1.11	0.1251	1	-1.28	0.0007	1	1.25	0.2701	1	1.32	0.1293	1	1.51	0.0334	1	-1.59	0.2341	1	-1.2	0.0449	1	-1.43	0.0089	1	-1.48	0.0027	1	1.77
BCL2L10				1.06	0.4029	1	-1.01	0.9264	1	1.28	0.4456	0				1.77	0.2847	0	1.18	0.0149	1	1.11	0.0784	1	-1.05	0.4065	1										1.12	0.1158	1	-1.11	0.5891	0	1.02	0.8179	0	1.07	0.2904	0	-1.01
BCL2L11	1.49	0.4587	1	-1.32	0.1655	1	1.5	0.063	1	2.47	0.3068	0				-1.17	0.8043	0	-1.13	0.0403	1	-1.13	0.0198	1	1.4	3.36e-05	1	1.58	0.5233	0	-1.33	0.6578	0	3.33	0.0751	0	-1.02	0.8251	0	1.19	0.1264	0	-1.15	0.087	0	1.13	0.0983	0	1.19
BCL2L12				1.13	0.2721	1	1.69	0.0003	1										1.16	0.0337	1	-1.25	0.003	1	-1.15	0.0489	1													-1.05	0.7351	0	1.27	0.0086	1	1.14	0.0942	1	-1.15
BCL2L13				2	7.55e-05	1	1.92	0.0003	1	1.89	0.0186	1							-1.11	0.1502	0	-1.13	0.0617	1	1.1	0.204	0										1.31	0.0162	1	1.2	0.193	1	-1.17	0.0723	1	1.08	0.2857	1	1.01
BCL2L14				5.34	3.02e-05	1	15.61	1.26e-07	1	3.58	0.0003	1				-2.47	0.0226	1	-1.08	0.1791	1	1.22	0.0056	1	1.35	0.0004	1										1.46	0.0004	1	1.31	0.2203	0	-1.06	0.2995	0	-1.09	0.1142	0	-1.06
BCL2L15				1.01	0.8105	1	-1.05	0.3565	1										-1.2	0.0311	1	1.05	0.3139	1	1.23	0.014	1													-1.06	0.7207	0	1.44	0.0007	1	-1.18	0.0524	1	1.29
BCL2L2	-1.4	0.0356	1	-1.36	0.0016	1	1.53	0.0001	1	1.4	0.2514	1	-2.58	0.0143	1	1.43	0.0413	1	-1.11	0.0692	1	-1.13	0.0194	1	-1.28	3.39e-05	1	1.21	0.2959	1	1.01	0.9259	1	-1.23	0.2083	1	1.13	0.2546	1	-1.02	0.9327	0	-1.6	6.56e-05	1	-1.1	0.214	1	-1.48
BCL3	1.07	0.6704	1	-1.09	0.7044	1	1.11	0.6608	1	1.38	0.4062	1				3.63	0.0018	1	1.3	0.0006	1	1.5	8.31e-07	1	1.7	2.06e-08	1	1.07	0.7294	1	1.05	0.7638	1	1.62	0.0141	1	-1.13	0.4596	1	1.12	0.5972	1	-1.13	0.2242	1	-1.58	0.0002	1	-1.02
BCL6	1.6	0.0096	1	-1.36	0.096	1	-1.65	0.017	1	-1.3	0.2522	1				3.21	0.0089	1	-1.06	0.3262	1	1.12	0.1159	1	1.25	0.0053	1	-2.11	0.2353	0	1.53	0.44	0	5.65	0.0065	1	-1.24	0.3901	1	1.31	0.1766	1	-2.09	9.4e-09	1	1.2	0.0042	1	-2.38
BCL6B				1.02	0.7557	1	-1.15	0.0158	1										-1.07	0.2624	1	1.19	0.008	1	1.17	0.008	1													-1.01	0.9355	0	-1.19	0.0638	0	-1.16	0.0789	0	-1.13
BCL7A	-1.71	0.0665	1	-4.16	5.11e-07	1	-1.94	0.0034	1	-2.08	0.0541	1				-2.44	0.1349	1	1.08	0.1802	1	-1.07	0.3349	1	-1.39	2.27e-05	1	1.38	0.0202	1	1.09	0.4235	1	-1.06	0.623	1	-1.45	0.0003	1	-1.12	0.439	1	-1.2	0.0154	0	-1.14	0.045	0	-1.11
BCL7B	-1.13	0.2993	1	1.27	0.0051	1	1.08	0.3577	1	1.72	0.1874	1				1.12	0.4921	1	1.06	0.1753	1	-1.07	0.1037	1	-1.05	0.2534	1	1.18	0.2343	1	-1	0.9725	1	1.44	0.0085	1	1.2	0.004	1	-1.06	0.7542	1	1.04	0.6489	1	-1.13	0.052	1	1.14
BCL7C				1.05	0.4238	1	-1.15	0.0396	1	-1.59	0.0688	1				-1.14	0.7612	1	1.1	0.1002	1	-1.1	0.0905	1	-1.16	0.01	1										1.09	0.5151	1	-1.04	0.8098	1	-1.04	0.6922	1	1.04	0.6983	1	1.39
BCL8																			1.05	0.4514	0	-1.03	0.6499	0	1.27	0.0012	0
BCL9	-1.83	0.027	1	-1.21	0.0024	1	-1.17	0.0116	1	-1.73	0.2804	1				-1.23	0.5152	1	-1.04	0.536	1	-1.03	0.6555	1	-1.11	0.0792	1	-1.01	0.955	1	-1.22	0.3677	1	-1.18	0.4512	1	-1.24	0.001	1	-1.07	0.6471	0	1.37	0.0091	1	1.12	0.2428	1	1.01
BCL9L				-1.07	0.3215	1	1.24	0.0092	1										1.06	0.2878	1	-1.07	0.178	1	-1.08	0.1383	1													-1.09	0.6597	0	1	0.9925	0	-1.08	0.2897	0	1.03
BCLAF1	1.3	0.0412	1	1.47	0.0395	1	1.3	0.1785	1	-1.45	0.1395	1							-1.13	0.0469	1	-1.24	0.0042	1	-1.55	5.92e-07	1	-1.24	0.074	1	-1.03	0.7908	1	-1.32	0.0149	1	-1.35	0.0214	1	1.04	0.8436	1
BCMO1				-1.11	0.1904	1	-1.25	0.013	1	1.87	0.1858	0				-1.85	0.1414	1	-1.08	0.2865	1	-1.07	0.3616	1	1.13	0.0762	1										-1.18	0.0075	0	-1.15	0.2921	0	-1.65	2.78e-05	1	-1.39	0.0006	1	-1.69
BCO2				1.2	0.1148	1	-1.09	0.4648	1										-1.12	0.1086	1	-1.01	0.8798	1	-1.17	0.0363	1													-1.02	0.8897	0	1.02	0.7729	0	-1.05	0.3675	0	-1.01
BCOR				-1.28	0.2141	1	-1.34	0.1659	1	1.21	0.4756	0							-1.16	0.0186	1	-1.19	0.0404	1	-1.12	0.0677	1										-1.26	0.052	1	-1.19	0.5016	1	-1.05	0.2653	0	1.09	0.23	1	1.05
BCORL1				1.35	0.1624	1	1.42	0.0591	1	1.52	0.1794	1							1.09	0.2105	1	1.08	0.2948	1	1.15	0.0616	1										-1.37	0.0007	1	-1.17	0.6368	0	1.05	0.4542	0	-1.05	0.4504	0	-1.09
BCORL2				1.03	0.1784	1	-1.03	0.3304	1										1.01	0.9183	0	1.09	0.1984	0	1.11	0.1294	0													-1.19	0.3668	0	-1.03	0.601	0	1.03	0.6271	0	1
BCR	-2.25	0.0183	1	-1.22	0.0541	1	1.78	0.0002	1	-1.72	0.283	1				1.08	0.7576	1	1.12	0.0207	1	-1.17	0.0149	1	-1.19	0.0011	1	2.32	0.0897	1	-1.42	0.0477	1	1.86	2.92e-05	1	-1.41	0.002	1	-1.08	0.7069	1	1.24	0.0095	1	-1.21	0.1268	1	1.39
BCS1L	-1.01	0.9575	1	-1.17	0.1698	1	-1.07	0.5933	1	-1.28	0.3084	1				-1.19	0.3253	1	1.03	0.611	1	-1.02	0.7256	1	-1.13	0.0585	1	1	0.9783	1	-1.13	0.3759	1	1.04	0.7613	1	-1.21	0.0569	1	1.17	0.3994	0	1.18	0.0341	1	-1.19	0.0165	1	-1.01
BDH1	3.59	0.0019	1	-1.16	0.2904	1	1.39	0.0426	1	-1.32	0.1817	1							-1.15	0.0319	1	-1.1	0.1423	1	-1.18	0.0037	1	1.01	0.9809	1	1.63	0.2622	1	1.1	0.82	1	-1.4	0.006	1	-1.1	0.7981	0	-1.19	0.0044	0	-1.15	0.0113	0	-1.13
BDH2				-1.13	0.6	1	3.19	0.0002	1	1.35	0.4578	1				-1.76	0.0299	1	1.09	0.11661	0	-1.29	0.0006	0	-1.31	0.0003	0										-1.25	0.1116	1	-1.02	0.933	0	-1.02	0.7391	0	1.01	0.8108	0	1
BDKRB1	-1.13	0.7827	0	-1.07	0.2424	1	-1.01	0.8236	1	-1.89	0.0499	0	-4.13	0.0074	1	1.39	0.1734	1	-1.07	0.3018	1	1.08	0.2302	1	1.11	0.1282	1	-1.21	0.7727	1	-1.78	0.3417	1	1.26	0.6932	0	-1.08	0.2878	0	-1.04	0.748	0	1.35	0.0032	1	-1.02	0.7794	0	1.12
BDKRB2	-1.31	0.155	1	-1.1	0.6559	1	-1.29	0.2752	1	-2.04	0.1002	0				-1	0.9974	0	1.09	0.1833	1	1.12	0.0856	1	1.17	0.0195	1	-2.66	0.1165	1	-2.15	0.1652	1	2.92	6.68e-05	1	-1.1	0.1722	1	-1.15	0.5745	0	1	0.9771	0	-1.02	0.7531	0	-1.06
BDNF	-1.68	0.3594	1	1.02	0.5755	1	-1.02	0.4456	1	1.7	0.3915	0	6.21	0.009	1	1.43	0.4439	0	-1.09	0.3173	1	-1.11	0.2306	1	1.15	0.0563	1	1.07	0.6718	1	1.27	0.088	1	1.52	0.0072	1	-1.07	0.279	0	1	0.9736	0	1.25	0.0041	0	-1.2	0.021	0	1.09
BDNFOS																			1.04	0.6139	0	1.08	0.2932	0	1.1	0.1582	0
BDP1				-1.13	0.2551	1	1.23	0.086	1										1.08	0.3402	0	-1.37	3.25e-06	1	1.2	0.0006	1													-1.2	0.19231	1	-1.13	0.0967	0	1.03	0.6586	0	1.05
BEAN	1.28	0.4967	1	1.38	0.0349	1	1.47	0.019	1	1.44	0.1496	1							-1.07	0.4194	1	-1.04	0.6114	1	1.08	0.365	1	-1.01	0.9847	0	-3.25	0.0576	1	2.8	0.0916	0	-1.04	0.5155	0	-1.24	0.1748	0
BECN1	-1.18	0.1235	1	1.14	0.2728	1	-1.25	0.0938	1	1.13	0.5981	1				-1.17	0.3238	1	-1.04	0.4699	1	-1.27	0.0002	1	-1.49	6.49e-08	1	-1.07	0.5287	1	-1.04	0.7013	1	-1.1	0.2991	1	1.06	0.4533	1	1.04	0.8309	1	-1.06	0.5484	1	-1.01	0.8797	1	1.13
BEGAIN				-1.14	0.4342	1	3.66	9.07e-07	1	1.27	0.7466	0							1.01	0.9271	1	1.03	0.6718	1	-1.07	0.2576	1										-1.03	0.8265	1	-1.27	0.1072	0	1.22	0.0418	1	1.1	0.2348	0	1.39
BEND2				1.06	0.0047	1	1.02	0.3998	1										-1.03	0.6075	0	1.09	0.1849	0	-1.01	0.8725	0																1.07	0.2069	0	1.05	0.3787	0	1.03
BEND3				1.23	0.1287	1	1.98	0.0001	1										-1	0.9781	1	-1.03	0.6133	1	1.04	0.4765	1																1.62	2.54e-05	1	-1.06	0.3444	0	1.69
BEND4				1.14	0.1654	1	1.03	0.7351	1										-1.04	0.511	1	1.22	0.0007	1	1.53	2.44e-06	0																1.05	0.4506	0	1.03	0.5882	0	1.05
BEND5				-1.09	0.6394	1	1.8	0.0066	1	1.29	0.2436	0							-1.03	0.5842	1	1.17	0.0093	1	1.14	0.0241	1										-1.04	0.7119	0				1.01	0.922	0	-1.01	0.9011	0	1.02
BEND6				-1.01	0.6142	1	1.04	0.1547	1										1.1	0.0934	0	1.06	0.3544	0	1.15	0.0273	0																1.02	0.6955	0	1.19	0.0059	1	-1.01
BEND7				1.04	0.62851	1	1.56	0.0006	1										-1.1	0.2336	1	1.1	0.1652	0	1.19	0.0423	1																-1.05	0.4819	0	-1.01	0.865	0	-1.03
BEST1	-1.69	0.0019	1	-1.44	0.0003	1	-1.27	0.0149	1	-1.17	0.5578	0				1.16	0.7614	1	-1.2	0.0079	1	1.22	0.0023	1	1.13	0.0759	1	-1.15	0.8476	0	-1.32	0.6811	1	1.68	0.4418	1	1.06	0.6171	1	-1.31	0.302	1	-1.11	0.1529	0	-1.1	0.1443	0	-1.04
BEST2				1.19	0.0178	1	-1.09	0.2342	1	1.89	0.0835	0							-1.07	0.3087	1	1.16	0.028	1	1.12	0.0962	1										1.08	0.3736	1	-1.19	0.1343	0	-1.07	0.3576	0	-1.07	0.3249	0	-1.01
BEST3				-1.01	0.8165	1	-1.04	0.2934	1										1.05	0.4259	1	1.15	0.0287	1	1.2	0.0064	1													-1.03	0.747	0	-1.07	0.1655	0	1.08	0.1727	0	-1.07
BEST4				1.04	0.8271	1	-1.52	0.0316	1										-1.03	0.597	0	-1.08	0.2169	0	1.03	0.6207	0													-1.15	0.422	0	1.04	0.4817	0	1.08	0.1532	0	1.03
BET1	1.98	0.0135	1	2.12	2.23e-06	1	1.26	0.1095	1	1.54	0.0842	1				-2.12	0.0009	1	-1.06	0.2485	1	1.05	0.3069	1	-1.07	0.1644	1	-1.38	0.4089	1	1.45	0.2933	1	-1.71	0.0019	1	1.33	0.11	1	1.29	0.4194	0
BET1L				-1.04	0.6899	1	1.36	0.0096	1	1.72	0.0594	1							1.09	0.1556	1	1.04	0.5437	1	-1.2	0.003	1										-1.06	0.4336	1	-1.08	0.6641	1	1.04	0.6902	1	-1.21	0.0559	1	-1.13
BET3L				1.07	0.2502	1	-1.08	0.0405	1										1.06	0.4185	0	1.02	0.7438	0	1.15	0.0502	0													1.02	0.9081	0
BEX1				1.01	0.9711	1	2.32	0.0008	1	2.69	0.0036	1							-1.04	0.406	1	-1.31	5.94e-06	1	-1.2	0.0009	1										1.08	0.2817	0	-1.11	0.5045	0	1.21	0.0428	1	-1.05	0.5731	1	1.34
BEX2				1.04	0.8912	1	12.93	2.63e-08	1										-1.07	0.3424	1	-1.27	0.0024	1	-1.49	7.91e-06	1													-1.11	0.6266	0	1.26	0.0154	1	-1.11	0.169	1	1.34
BEX4	-1.1	0.6902	1	-1.2	0.2437	1	1.43	0.0379	1	-1.17	0.5004	1	-2.11	0.0477	1				1.05	0.4169	0	1.11	0.0637	0	1.23	0.0007	0	1.16	0.8663	0	-3.52	0.1337	0	2.9	0.1997	0	1.13	0.4237	1	1.01	0.9721	1	-1.02	0.7228	0	-1.04	0.542	0	-1.02
BEX5				1.06	0.7103	1	3.55	4.89e-07	1										1.07	0.2113	1	-1.12	0.0389	1	-1.28	3.72e-05	1													-1.13	0.4196	0	1.21	0.0121	1	-1.1	0.1479	1	-1.02
BEYLA																			-1.03	0.6458	1	1.07	0.2549	1	1.01	0.8575	1
BFAR				-1.07	0.379	1	1.37	0.0349	1	1.18	0.5423	1				-1.43	0.0786	1	1.07	0.2928	1	-1.15	0.0316	1	-1.64	1.71e-08	1										1.39	0.0002	1	-1.07	0.7707	1	-1.86	0.0023	1	-1.07	0.6456	1	-1.58
BFSP1	1.4	0.4239	1	1.18	0.4403	1	2.05	0.0051	1	1.67	0.2831	0				-1.81	0.3376	0	1.18	0.0153	1	1.14	0.0485	1	1.04	0.5494	1	-1.55	0.3814	1	-1.65	0.2652	1	1.16	0.7402	1	-1.1	0.1985	0	-1.16	0.2223	0	-1.14	0.1112	0	-1.12	0.1234	0	-1.26
BFSP2	2.33	0.0755	1	1.01	0.7493	1	-1.03	0.2279	1	1.25	0.5691	0				-1.73	0.0997	1	-1.11	0.093	1	1.13	0.0542	1	1.03	0.6893	1	-1.72	0.2412	1	2.42	0.0531	1	4.42	0.0023	1	1.13	0.0528	1	-1.11	0.522	0	-1.13	0.1243	0	-1.07	0.3559	0	-1.08
BGLAP	-1.86	0.1243	1	-1.08	0.538	1	-1.2	0.1642	1	-1.07	0.7648	0	6.77	0.0025	1	1.13	0.6148	1	1.02	0.775	1	-1.06	0.3887	1	-1.05	0.442	1	1.91	0.2245	1	1.53	0.367	1	-1.62	0.3043	1	-1.13	0.3157	1	-1.28	0.1548	1
BGN	1.12	0.3835	1	-1.18	0.0034	1	-1.28	0.0002	1	1.72	0.3703	0				-1.36	0.5181	0	1.05	0.4206	1	1.16	0.0282	1	1.06	0.2705	1	1.11	0.4333	1	-1.11	0.3675	1	1.39	0.011	1	1.04	0.60391	0	-1.21	0.3374	0	-1.01	0.9034	1	-1.09	0.2961	1	-1.11
BHLHA15				1.13	0.0706	1	-1.06	0.3901	1																																		1.08	0.2969	0	-1.07	0.3112	0	1
BHLHB2																																								-1.23	0.3466	1
BHLHB3																																								-1.14	0.391	1
BHLHB4																																								-1.17	0.4104	1
BHLHB5																																								-1.04	0.7343	0
BHLHB8																																								1.01	0.9666	0
BHLHB9				-1.05	0.3166	1	1.15	0.0072	1	1.12	0.8343	0							-1.13	0.0364	1	-1.25	0.0004	1	1.26	0.0001	0										-1.09	0.2772	0	-1.38	0.0122	0	-1.17	0.0406	0	1.09	0.2012	1	-1.01
BHLHE22				1.59	0.3262	1	4.23	0.0093	1										1.09	0.1939	1	1.16	0.0107	1	1.05	0.4909	1																1.05	0.4151	0	1.13	0.0564	0	1.05
BHLHE23				-1.05	0.8757	1	-3.02	0.0037	1										1.02	0.7173	1	1.06	0.4093	1	-1.09	0.2188	1																1.09	0.2073	0	1.21	0.0051	0	1.1
BHLHE40	1.63	0.036	1	-1.84	0.0075	1	-1.17	0.4764	1	-1.19	0.439	1				-1.07	0.8102	1	1.1	0.0569	1	1.19	0.0017	1	1.2	0.0013	1	-1.24	0.0751	1	1.06	0.5549	1	1.6	0.0004	1	-1.79	1.69e-05	1				-2.2	4.8e-08	1	-1.1	0.1783	1	-1.89
BHLHE41				1.02	0.9431	1	2.21	0.0262	1	-2.06	0.0586	1							-1.11	0.0993	1	-1.2	0.007	1	-1.27	0.0007	1										-1.29	0.0556	0				-1.41	3.76e-05	1	-1.02	0.6398	1	-1.43
BHMT	1.57	0.208	1	-1.02	0.4688	1	-1.1	0.0182	1	-1.22	0.4924	0				-1.6	0.4061	1	-1.11	0.1082	1	1.11	0.1041	1	1.2	0.0083	1	1.14	0.7802	0	-1.88	0.1478	0	2.61	0.0361	0	1.03	0.738	1	-1.05	0.7358	0	-1.01	0.8394	0	-1.03	0.5878	0	1.04
BHMT2				-1.04	0.2585	1	1.07	0.0484	1	-1.62	0.4875	0				1.03	0.9467	0	-1.09	0.1815	1	-1.04	0.4376	0	1.16	0.0084	0										1.01	0.9235	0	-1.05	0.848	0	1.06	0.1955	0	1	0.9863	0	-1.02
BIC				1.68	0.1217	1	1.4	0.343	1																															3.97	0.0011	1
BICC1				1.1	0.0741	1	1.06	0.2821	1	1.37	0.1827	0							-1.14	0.0736	1	1.06	0.4527	1	1	0.9686	1										-1.06	0.2826	0	1.03	0.8256	0	-1.27	0.0169	1	1.04	0.6024	1	-1.1
BICD1	-2.23	0.1022	1	-1.04	0.7298	1	1.76	0.0004	1	-1.95	0.0696	1				-1.1	0.8572	0	-1.16	0.0663	1	1.32	0.0011	1	-1.39	5.79e-05	1	-2.47	0.0209	1	1.26	0.6207	1	-1.48	0.4014	1	-1.12	0.4487	1	-1.07	0.7986	0	1.08	0.2951	0	1.08	0.2945	0	1.11
BICD2	-1.56	0.0032	1	-1.41	0.0162	1	-1.48	0.0111	1	-2.23	0.0034	1							-1.02	0.7393	1	-1.13	0.0839	1	-1.53	9e-07	1	-1.04	0.61	1	1.12	0.1099	1	1.22	0.0079	1	-1.61	0.0027	1	-1.04	0.6645	1	1.21	0.0961	1	1.08	0.4555	1	1.7
BID	2.04	0.0007	1	-1.34	0.1977	1	-1.91	0.0132	1	-1.63	0.0469	1				-1.1	0.6255	1	1.06	0.28891	1	-1.18	0.0133	1	-1.3	0.0002	1	1.14	0.23	1	1.16	0.6227	1	1.16	0.617	1	1.39	0.0048	1	1.07	0.7146	1	1.29	0.0055	1	1.22	0.0139	1	1.25
BIK	-1.49	0.268	1	1.1	0.3282	1	1.69	5.97e-05	1	4.5	0.0017	0				4.03	0.0262	1	1.03	0.5906	1	-1.04	0.5486	1	-1.35	1.9e-05	1	-2.53	0.1601	1	-1.03	0.9569	1	-1.25	0.693	1	1.09	0.365	1	1.01	0.9514	0	-1.21	0.054	1	-1.16	0.102	1	-1.37
BIN1	-2.94	1.42e-05	1	-1.16	0.3114	1	1.69	0.0034	1	1.18	0.4698	1				-1.76	0.2326	1	1.14	0.0187	1	-1.11	0.053	1	-1.22	0.001	1	1.11	0.55	1	1.06	0.728	1	1.51	0.1142	1	-1.26	0.0615	1	-1.01	0.949	1	-1.21	0.0403	1	1.11	0.2427	1	-1.13
BIN2				-1.03	0.7104	1	-1.83	2.96e-06	1	-1.04	0.9021	1				1.24	0.1852	1	1.17	0.0351	1	1.12	0.1217	1	1.33	0.0005	1										-1.12	0.09	1	1.16	0.2375	1	-1.1	0.1487	0	-1.08	0.2117	0	-1.09
BIN3				-1.15	0.0442	1	1.15	0.0904	1	1.33	0.2095	1				1.18	0.3248	1	-1.05	0.3615	1	-1.19	0.0018	1	-1.1	0.0704	1										1.03	0.8211	1	-1.01	0.9562	1	-1.17	0.0485	1	-1.17	0.0389	1	-1.15
BIRC2	1.28	0.1042	1	1.27	0.0316	1	-1.02	0.8598	1	1.37	0.2097	1				-1.53	0.0207	1	1.06	0.2259	1	-1.18	0.0021	1	-1.11	0.046	1	-1.38	0.0321	1	1.21	0.1344	1	1.07	0.5775	1	1.61	0.0126	1	1.42	0.1482	1	-1.38	0.1055	1	1.09	0.6226	1	1.08
BIRC3	2.41	0.0007	1	2.31	0.0221	1	3.33	0.0035	1	4.65	0.0029	1	1.97	0.045	1	-5.07	2.95e-07	1	-1.01	0.9042	1	1.02	0.8241	1	1.53	1.04e-05	1	1.43	0.3239	1	-1.3	0.4253	1	1.93	0.0566	1	1.14	0.4972	1	2.6	0.0055	1	1.27	0.0337	1	1.14	0.0898	0	1.28
BIRC5	2.02	0.0457	1	1.2	0.2273	1	2.5	9.59e-05	1	3.66	0.0016	0				8.4	0.0001	1	1.2	0.0044	1	-1.22	0.0017	1	-1.12	0.0568	1	-1.45	0.0329	1	1.19	0.2405	1	-1.04	0.8015	1	1.18	0.02581	1	-1.2	0.3008	0	-1.19	0.2475	1	1.45	1.46e-05	1	-1.22
BIRC6				-1.15	0.0725	1	-1.29	0.004	1										-1.03	0.6314	1	-1.13	0.0259	1	-1.21	0.0014	1													-1.11	0.4976	1	-1.02	0.8485	0	-1.05	0.5555	0	1.06
BIRC7				-1.13	0.2993	1	-1.09	0.503	1	-2.25	0.0127	1				1.25	0.2366	1	1.13	0.0519	1	1.01	0.803	1	-1.02	0.7604	1										-1.02	0.7794	1	-1.03	0.8582	0	1.09	0.1159	0	-1.04	0.3813	0	-1.02
BIRC8				1.04	0.3535	1	-1.05	0.2233	1																															1.02	0.8497	0	1.02	0.7616	0	-1.01	0.8047	0	-1.06
BIVM				-1.28	0.1583	1	1.43	0.0638	1										1.08	0.1896	0	-1.15	0.0145	1	-1.45	6.48e-05	1													1.12	0.4283	0	-1.34	0.0027	1	-1.08	0.3123	1	-1.58
BLCAP	-1.38	0.0338	1	-1.59	0.0044	1	-1.1	0.5469	1	-1.61	0.0373	1				-1.36	0.0723	1	1.07	0.1885	1	-1.1	0.0554	1	-1.3	8.21e-06	1	-1.31	0.0184	1	1.16	0.1551	1	-1.77	2.3e-05	1	-1.06	0.3211	1	-1.01	0.9323	1	1.14	0.1543	1	1.02	0.7813	1	-1.05
BLID				1.01	0.828	1	-1.02	0.5437	1										-1.18	0.0546	1	-1.01	0.8889	1	1.21	0.0277	1													-1.06	0.7131	0	1.1	0.1655	0	-1.01	0.9103	0	1.03
BLK	-1.15	0.7191	1	-1.02	0.6604	1	-1.08	0.1761	1	1.29	0.7129	0				-2.15	0.1164	1	1.07	0.2546	1	1.11	0.101	1	1.09	0.1655	1	-1.39	0.196	0	-1.38	0.1642	1	1.7	0.0306	1	-1.46	0.1031	1	-1.05	0.7874	0	1.01	0.9053	0	1.07	0.2318	0	1.06
BLM	1.45	0.0159	1	-1.66	0.0015	1	1.05	0.7414	1	-1.31	0.3651	1				1.09	0.5819	1	-1.02	0.6943	1	-1.12	0.075	1	1.08	0.1949	1	-1.25	0.0742	1	-1.04	0.7144	1	-1.35	0.011	1	-1.1	0.3765	1	1.03	0.8708	0	-1.14	0.1624	1	1.37	0.0017	1	1.03
BLMH	-1.79	0.001	1	-1.07	0.6437	1	1.51	0.0002	1	1.24	0.3167	1				-4.19	0.0195	1	1.03	0.5612	1	-1.06	0.1916	1	-1.02	0.6796	1	1.24	0.1906	1	-1.12	0.3964	1	-1.12	0.4191	1	-1.2	0.0411	1	-1.05	0.794	1	1.03	0.7475	1	1.21	0.0171	1	1.05
BLNK	1	0.9938	1	-1.5	0.011	1	-5.61	2.55e-09	1	-1.71	0.1331	1	14.18	0.0042	1	-2.71	0.01	1	-1.05	0.4233	1	-1.18	0.0115	1	-1.04	0.5553	1	1.25	0.736	0	1.18	0.7772	0	1.7	0.372	1	1.29	0.0887	1	1.14	0.6102	0	-1.12	0.0418	0	-1.08	0.1384	0	-1.05
BLOC1S1	-1.16	0.374	1	1.11	0.0747	1	-1.49	1.86e-06	1	-1.44	0.1652	1				1.55	0.0098	1	1.08	0.1778	1	1.05	0.4405	1	-1.16	0.0179	1	1.17	0.0891	1	-1.1	0.2306	1	1.21	0.0248	1	1.46	9.56e-05	1	1.1	0.5684	1	-1.34	0.1911	1	-1.31	0.1909	1	-1.55
BLOC1S2				1.06	0.6798	1	-1.09	0.5287	1										-1.06	0.235	1	-1.15	0.0129	1	-1.21	0.0009	1													1.05	0.608	1	1.25	0.0026	1	1.07	0.2375	0	1.06
BLOC1S3																			1.02	0.7475	1	-1.06	0.2796	1	-1.1	0.1213	1													1.06	0.7514	1	1	0.9301	0	1.03	0.5282	0	-1.01
BLVRA	-1.01	0.9827	1	1.38	0.01	1	-1.23	0.0997	1	-1.98	0.2704	0	4.19	0.0026	1	-2.64	0.0467	1	1.09	0.1392	1	1.31	0.0078	1	-1.34	4.84e-07	1	-1.07	0.5787	1	-1.07	0.5622	1	-1.53	0.0018	1	3.6	7.6e-09	1	1.05	0.8792	1	1.06	0.6634	1	-1.09	0.5031	1	1.14
BLVRB	-1.38	0.1142	1	-1.24	0.297	1	-3.09	5.52e-05	1	-5.02	0.0012	1				2.05	0.0167	1	1.04	0.4859	1	-1.1	0.0921	1	-1.31	3.92e-05	1	-1.01	0.918	1	-1.15	0.2224	1	1.15	0.2227	1	1.26	0.1346	1	1.11	0.8098	1	1.13	0.2089	1	1.04	0.6789	1	1.12
BLZF1	1.15	0.5019	1	2.9	0.0011	1	1.28	0.4058	1	2.71	0.0073	1				-1.19	0.4351	1	-1.16	0.0744	1	-1.11	0.09971	1	1.2	0.0067	1	1.03	0.9389	1	1.1	0.8006	1	1.14	0.7264	1	1.31	0.0007	0	2.02	0.011	1	-1.1	0.3389	0	-1.05	0.5908	0	1.07
BMF				-2.44	0.0003	1	2.08	0.0025	1										-1.07	0.2378	1	1.02	0.7379	1	1.03	0.6338	1													1.03	0.8945	1	1.13	0.0349	0	-1.07	0.2396	0	-1.11
BMI1	-1.65	0.0023	1	-1.26	0.0322	1	1.13	0.0458	1	-1.25	0.3981	1	-2.55	0.0119	1	-3.16	0.0004	1	-1.06	0.2666	1	-1.09	0.12	1	-1.24	0.0002	1	-1.32	0.02	1	-1.11	0.2285	1	-1.51	0.0008	1	1.18	0.3866	1	-1.05	0.7875	1	-1.19	0.1391	1	-1.09	0.4259	1	-1.08
BMP1	-1.34	0.4855	1	1.03	0.5903	1	1.17	0.049	1	1.47	0.3796	0				1.55	0.1626	1	-1.12	0.0156	1	-1.08	0.0723	1	1.16	0.0346	1	3.06	0.0474	1	1.41	0.4606	1	1.38	0.3833	1	-1.1	0.3794	1	-1.09	0.7129	0	-1.2	0.0626	0	-1.37	1.5e-05	1	-1.23
BMP10	1.23	0.3744	1	1	0.9292	1	-1.04	0.0828	1	1.04	0.8523	1				-1.17	0.6299	1	-1.07	0.3395	1	1.31	0.0005	1	1.3	0.0006	1	-1.02	0.9186	1	-1.27	0.1669	1	1.25	0.1915	1	1.07	0.2959	0	-1.02	0.8641	0	1.04	0.4495	0	1.03	0.5058	0	-1
BMP15				1.02	0.2861	1	-1.03	0.1528	1	1.01	0.9809	1				1.23	0.3966	1	1.05	0.5056	1	1.3	0.0011	1	1.44	2.8e-05	1										1.08	0.2592	0	-1.15	0.1518	0	-1.01	0.865	0	1	0.9828	0	1.02
BMP2	1.42	0.4622	1	1.05	0.3267	1	1.18	0.0027	1	4.3	0.0031	0				1.75	0.2026	0	1.01	0.9019	1	1.03	0.8129	1	1.2	0.1083	1	1.08	0.6649	1	1.13	0.466	1	1.25	0.1944	1	-1.12	0.1801	0	1.44	0.0602	0	1.1	0.277	1	1.17	0.0751	1	1.21
BMP2K	-2.88	2e-05	1	-1.74	0.0024	1	-2.65	1.99e-05	1	-2.39	0.0111	1							-1.1	0.0682	1	-1.31	1.57e-05	1	-1.21	0.0785	1	-1.25	0.4493	1	-1.19	0.5079	1	1.49	0.1488	1	1.15	0.3623	1	-1.05	0.7665	1	-1.17	0.015	0	-1.12	0.0555	0	-1.06
BMP3	1.24	0.5469	1	1.04	0.2026	1	-1.02	0.5221	1	1.39	0.5809	0				2.26	0.0359	1	1	0.9374	1	1.05	0.4167	1	1.07	0.2931	1	1.59	0.4742	1	2.3	0.1627	1	1.73	0.3477	1	-1.05	0.4599	0	-1.1	0.5645	0	-1.01	0.8165	0	-1.11	0.0881	0	-1.08
BMP4	1.63	0.1876	1	-1.1	0.0939	1	-1.09	0.1652	1	-1.09	0.6787	0				1.16	0.3969	0	1.16	0.0317	1	1.02	0.749	1	-1.12	0.0953	1	1.25	0.5959	1	-2.35	0.0348	1	1.35	0.4269	1	-1.04	0.6093	1	-1.08	0.4437	0	1.75	2.81e-05	1	1.35	0.0057	1	1.27
BMP5	1.06	0.8752	0	-1.01	0.7703	1	-1.07	0.0361	1	1.4	0.1373	1				1.28	0.3896	1	-1.11	0.097	1	1.12	0.1297	0	1.02	0.7631	0	-3.04	0.1675	0	-1.55	0.3686	0	1.91	0.3594	1	-1.03	0.697	0	-1.06	0.634	0	-1.02	0.7463	0	1.03	0.5918	0	1.04
BMP6	-2.85	0.0703	1	1.28	0.3013	1	2.03	0.0103	1	-1.15	0.5344	1	-7.57	0.0474	1	1.45	0.0928	1	-1.14	0.0444	1	1.14	0.029	1	1.31	7.6e-05	1	1.48	0.0281	1	1.3	0.1569	1	-1.17	0.3764	1	-1.37	0.0415	1	-1.09	0.8956	0	-1.1	0.1147	0	-1.07	0.1976	0	-1.06
BMP7	1.54	0.3543	1	1.08	0.3204	1	1.34	0.0026	1	2.31	0.0382	0				-1.45	0.3767	1	1.16	0.0257	1	1.18	0.018	1	1.16	0.0307	1	-1.3	0.4991	1	-1.51	0.2473	1	1.44	0.3001	1	-1.06	0.4645	1	-1.17	0.3156	0	-1.06	0.369	0	-1.11	0.0743	0	-1.07
BMP8A	1.51	0.2803	1	-1.17	0.2888	1	-1.19	0.2931	1	-3.02	0.0434	0							1.13	0.0465	1	1.28	0.0056	1	1.11	0.2378	1	-1.48	0.2369	0	1.13	0.6679	0	2.47	0.0068	1	1.06	0.4895	1	-1.3	0.0923	0	1.11	0.1467	0	-1.02	0.8075	0	-1.01
BMP8B				-1.38	0.0474	1	-1.68	0.005	1	1.24	0.4663	0				1	0.9858	1	1.02	0.783	1	-1.17	0.0085	1	1.1	0.1062	1										-1.06	0.4086	0	-1.07	0.7035	0	1.09	0.1392	0	1.12	0.041	0	1.12
BMPER				1.04	0.339	1	-1.08	0.0932	1										-1.21	0.018	0	1.09	0.2694	0	1.24	0.0087	0													-1.08	0.6182	0	-1.07	0.1717	0	-1.03	0.499	0	-1.06
BMPR1A	1.26	0.6308	1	1.2	0.132	1	1.85	0.0001	1	2.11	0.0089	1				-2.79	0.0852	1	1.09	0.1415	1	-1.22	0.0047	1	-1.23	0.0044	1	-1.06	0.7708	1	1.02	0.9373	1	-1.39	0.1048	1	-1.06	0.4863	0	1.16	0.4353	1	-1.04	0.6352	0	1.03	0.6333	0	1.12
BMPR1B	-1.25	0.5704	1	1.31	0.0004	1	-1.04	0.1396	1	-1.27	0.7092	0				1.45	0.2355	0	-1.1	0.1561	1	-1.39	1.46e-05	1	-1.4	1.26e-05	1	-1.07	0.9236	0	-2.55	0.1721	1	1.27	0.7197	1	-1.07	0.1532	0	-1.1	0.3478	0	-1.05	0.4238	0	-1.05	0.3962	0	-1.06
BMPR2	-2.81	0.0033	1	1.7	0.0003	1	-1.32	0.0293	1	1.88	0.0204	1				-1.14	0.5022	0	-1.05	0.538	1	-1.26	0.0222	1	-1.6	5.22e-06	1	-1.52	0.6155	0	-1.86	0.4134	0	2.03	0.3496	1	1.43	2.74e-05	1	1.54	0.0243	1	-1.54	0.0089	1	-1.22	0.1538	1	1
BMS1	1.17	0.3392	1	1.34	0.0144	1	1.55	0.0018	1	1.17	0.5614	1							1.1	0.0733	1	-1.02	0.7181	1	-1.09	0.1092	1	1.16	0.2798	1	-1.29	0.0505	1	1.19	0.1783	1	-1.14	0.1252	1	1.15	0.3815	1
BMS1P1																			-1.25	0.0005	0	1.21	0.0103	0	1.18	0.0069	1
BMS1P5				-1.02	0.6771	1	1.02	0.7472	1										-1.25	0.0005	0	1.21	0.0103	0	1.21	0.0302	1													1.04	0.812	0
BMX	1.04	0.9326	1	1.27	0.33	1	-1.11	0.0231	1	-1.68	0.2901	0				6.91	0.019	1	1	0.9931	1	1.19	0.0133	1	1.33	0.0001	1	-2.32	0.1081	1	-1.88	0.1718	1	2.01	0.1345	1	-1.08	0.6914	1	1.06	0.7031	0	1.1	0.2239	0	1.03	0.654	0	1.05
BNC1	1.25	0.3603	0	1.31	0.3734	1	-1.01	0.9717	1	-2	0.1409	0				-1.11	0.7279	1	-1.07	0.2465	0	1.09	0.1793	0	1.08	0.21	1	1.05	0.8792	0	-3.12	0.001	0	4.37	0.0001	1	-1.07	0.1491	0	-1.17	0.253	0	1.08	0.2453	1	1.06	0.3783	0	1.05
BNC2				1.1	0.051	1	1.18	0.0102	1	-1.09	0.7276	1							-1.1	0.188	1	1.32	0.001	1	1.28	0.0025	1										-1.29	0.01	1	-1.02	0.9456	0	-1.01	0.8563	0	-1.06	0.2398	0	1
BNIP1	1.36	0.1193	1	1.29	0.0153	1	1.08	0.432	1	1.83	0.0607	1				-1.04	0.8061	1	1.07	0.1681	1	1.14	0.0165	1	-1.15	0.0156	1	1.32	0.1351	1	-1.14	0.4265	1	1.28	0.1355	1	1.1	0.0952	0	1.26	0.3017	0	1.08	0.1979	1	-1.14	0.0298	1	-1.05
BNIP2	-1.27	0.194	1	-1.25	0.0477	1	-1.7	0.0002	1	-1.38	0.2412	1				-1.15	0.4431	1	-1.08	0.21	1	-1.15	0.0236	1	1.08	0.2278	1	-2.12	0.0022	1	1.13	0.4926	1	-1.69	0.0112	1	1.42	0.0424	1	1.05	0.8166	1	-1.04	0.5666	1	-1.01	0.9329	1	1.19
BNIP3	1.09	0.7453	1	-1.28	0.4326	1	1.8	0.0874	1	1.62	0.0796	1	-2.93	0.0178	1	-1.47	0.181	1	1.14	0.0492	1	1.11	0.1042	1	-1.64	2.1e-08	1	1.03	0.8007	1	1.27	0.0273	1	-1.41	0.0035	1	1.06	0.7874	1	1.03	0.8622	0	-1.82	0.0017	1	-1.44	0.0217	1	-1.38
BNIP3L	-1.33	0.2382	1	-1.23	0.3265	1	1.5	0.0824	1	-1.78	0.1077	1	-2.17	0.0314	1	1.42	0.1766	1	1.09	0.3329	1	-1.09	0.1996	1	-2.15	6.74e-10	1	1.19	0.4142	1	1.15	0.4495	1	-1.21	0.3078	1	1.34	0.1926	1	1.05	0.6517	1	1.02	0.7385	0	1	0.9525	0	1.04
BNIPL				1.12	0.2851	1	-1.04	0.7167	1										-1.09	0.1302	0	1.01	0.7929	0	-1.08	0.1688	0													-1.09	0.573	0	1.12	0.1523	1	-1.1	0.1141	0	-1.1
BOC				1.13	0.0069	1	-1	0.9483	1										1.12	0.0361	1	1.18	0.0078	1	1.08	0.1857	1													1.06	0.725	0	-1.02	0.7778	0	-1.01	0.8212	0	-1.1
BOD1																			1.11	0.0745	1	-1.02	0.7592	1	-1.22	0.0024	1																-1.27	0.0418	1	-1.04	0.6593	1	-1.42
BOD1L																			-1.15	0.2095	1	-1.26	0.0008	1	-1.54	0.0004	1																-1.04	0.4194	0	-1.03	0.5508	0	-1.07
BOD1P																			-1.05	0.4513	1	1.17	0.0125	1	1.16	0.0159	1
BOK				-1.05	0.272	1	-1.3	8.43e-06	1	1.2	0.4321	0				1.1	0.7083	0	1.04	0.5434	1	-1.2	0.0092	1	-1.26	0.0012	1										1.01	0.9451	1	1	0.9726	1	1.36	0.0016	1	-1.06	0.4566	1	1.34
BOLA1				-1.37	0.0913	1	1.82	0.0057	1	1.11	0.7446	1							-1.03	0.6073	1	-1.26	0.001	1	-1.28	0.0006	1										1.01	0.8933	1	-1.19	0.3387	0	-1.07	0.3949	0	-1.05	0.5079	0	1.06
BOLA2	-1.24	0.1259	1							-1.29	0.4156	1							-1.1	0.333	1	-1.17	0.0217	1	-1.27	0.0178	1	1.08	0.5624	1	-1.16	0.2395	1	-1.02	0.8504	1	1.26	0.1672	1	1.13	0.6814	1
BOLA2B				-1.09	0.4717	1	1.29	0.052	1	-1.29	0.4156	1							1.05	0.48	1	-1.17	0.0217	1	-1.2	0.007	1										1.19	0.21	1	1.03	0.8984	1	1.44	0.0018	1	1.15	0.1331	1	1.55
BOLA3				1.08	0.5702	1	1.67	0.0032	1										1.05	0.3656	1	1.1	0.0834	1	-1.01	0.9254	1													1.07	0.6567	1	1.08	0.4548	1	1.25	0.0479	1	1.16
BOLL				1.15	0.3629	1	1.02	0.4208	1										1.03	0.692	1	-1.08	0.2715	1	-1.02	0.8253	1													-1.13	0.2229	0	1.12	0.0992	0	1.08	0.1784	0	1.1
BOP1	1.41	0.1655	1	-1.08	0.3814	1	-1.04	0.7065	1	1.39	0.252	1							1.14	0.0941	1	-1.18	0.0415	1	-1.11	0.1717	1	1.22	0.1194	1	1.02	0.838	1	-1.26	0.0566	1	1.03	0.7871	1	-1.16	0.2652	1	1.75	0.0009	1	1.18	0.1779	1	1.5
BPA-1				1.1	0.0348	1	1.02	0.7182	1										1.12	0.1078	0	-1.04	0.5469	0	-1	0.9596	0													1.06	0.6976	0
BPESC1				1.05	0.1307	1	-1.06	0.1885	1	1.14	0.8295	0				1.68	0.5654	0	1.09	0.112	0	1.04	0.4826	0	1.01	0.8453	0										-1.02	0.6809	0	-1	0.9816	0
BPGM	-1.27	0.3128	1	2.55	0.0008	1	1.76	0.0352	1	1.45	0.1893	1				1.52	0.2721	1	1.06	0.4708	1	-1.18	0.0416	1	1.26	0.0049	1	1.18	0.3606	1	1.19	0.2902	1	-1.31	0.1068	1	1.9	0.0594	1	1.19	0.1817	1	-1.21	0.0129	1	-1.04	0.5118	1	-1.34
BPHL	1.36	0.0687	1	-1.03	0.7544	1	1.35	0.0063	1	-1.43	0.1721	1	4.64	0.0327	1	-1.09	0.7031	1	1.04	0.4841	1	-1.03	0.6487	1	-1.19	0.007	1	-1.01	0.8157	1	-1.1	0.1246	1	-1.06	0.3339	1	-1.03	0.6061	1	1.06	0.7426	0	1.1	0.2618	1	-1.09	0.2538	1	-1.01
BPI	-1.11	0.8103	1	1.02	0.6703	1	-1.02	0.5401	1	-1.63	0.1013	0				54.22	4.55e-06	1	1.05	0.3516	1	1.32	0.0003	1	1.16	0.00911	1	-1.23	0.7758	1	1.17	0.8156	1	1.63	0.4629	1	1.08	0.7527	1	-1.14	0.8763	1	-1.06	0.3454	0	-1.06	0.3069	0	-1.08
BPIL1				-1.14	0.2656	1	-1.68	0.0007	1										1.04	0.5118	1	1.12	0.0473	1	1.05	0.3639	1													-1.03	0.8709	0	1.06	0.3002	0	1.05	0.3251	0	1.03
BPIL2				1.03	0.7332	1	1.02	0.828	1										-1	0.9838	1	1.05	0.4272	1	1.07	0.2886	1													1.08	0.6133	0	1.02	0.7496	0	1.05	0.2923	0	1.01
BPIL3				-1.04	0.0409	1	-1.05	0.0253	1										-1.08	0.2931	1	-1.02	0.8059	1	1.09	0.2176	1													-1.01	0.9357	0	1.02	0.8332	0	-1.05	0.4944	0	-1.06
BPNT1				-1.19	0.1639	1	-1.11	0.218	1	-4.21	0.0637	0				-1.04	0.8828	1	1.09	0.1235	1	-1.16	0.0359	1	-1.36	8.96e-06	1										1.01	0.7738	0	1.03	0.8017	1	-1.15	0.2905	1	1.18	0.1755	1	1
BPTF	-1.72	0.0049	1	1.15	0.3069	1	-1.6	0.0023	1	-1.15	0.5785	1				-1.18	0.5041	1	1.1	0.1702	1	-1.39	4.19e-05	1	-1.54	1.36e-06	1	-1.53	0.1491	1	-1.5	0.129	1	2.05	0.0125	1	-1.64	0.0094	1	1.1	0.6733	1	1.38	0.0055	1	-1.06	0.5121	1	1.28
BPY2	1.25	0.7067	0							1.14	0.6425	0				-3.21	0.0077	0	-1.12	0.131	1	1.06	0.436	1	1.13	0.0884	1	1.33	0.6512	0	-2.42	0.1361	0	1.31	0.6329	1	-1	0.9952	0	-1.08	0.5032	0
BPY2B				1.02	0.5126	1	1.01	0.7271	1																															-1.08	0.5032	0	1.12	0.1707	0	1.14	0.0189	0	1.11
BPY2C																																								-1.08	0.5032	0
BRAF	-1.38	0.2048	1	1.18	0.0428	1	1.28	1.25e-51	1	1.52	0.1264	1	-3.41	0.0401	1	1	0.9962	1	-1.19	0.0368	1	-1.22	0.0163	1	1.24	0.001	1	1.78	0.3102	1	-2.55	0.0777	1	2.3	0.1112	1	1.01	0.8907	1	1.08	0.67	1	-1.07	0.3502	0	-1.07	0.3436	0	-1.11
BRAP	-1.45	0.0821	1	1.07	0.423	1	1.35	0.0047	1	7.37	0.0003	1				-1.12	0.6145	1	1.18	0.0416	1	-1.25	0.0019	1	-1.35	6.33e-05	1	-1.21	0.3946	1	-1.11	0.6113	1	1.63	0.0369	1	1.08	0.5068	1	-1.01	0.9779	1	1.05	0.5021	0	1.06	0.4104	0	1.03
BRCA1	-1.26	0.48	1	-1.21	0.0823	1	2	2.84e-06	1	2.14	0.0333	0				1.42	0.2599	1	1.03	0.6868	1	-1.45	5.26e-06	1	-1.1	0.1677	1	-1.12	0.1978	1	1.18	0.4782	1	-1.31	0.0034	1	-1.02	0.8018	1	1.22	0.4909	0	-1.3	0.0101	1	1.3	0.0023	1	-1.36
BRCA2	-2.36	0.0864	1	1.4	0.006	1	-1.04	0.7562	1	1.33	0.1928	1	3.74	0.0246	1	-1.06	0.8147	1	-1.07	0.4875	1	-1.32	0.0003	1	1.01	0.8417	1	-2.12	0.1865	0	1.33	0.5589	0	-1.46	0.122	1	1.59	1.03e-08	0	1.94	0.1386	0	-1.07	0.2729	0	-1.05	0.3632	0	1.09
BRCC3				-1.25	0.0888	1	-1.67	0.0012	1	-1.41	0.3253	1				-3.07	0.0423	1	-1.09	0.1787	1	-1.28	0.0034	1	-1.44	6.62e-05	1										1.08	0.4943	1	1.18	0.1688	1	-1.07	0.5409	1	1.2	0.087	1	1.09
BRD1	1.43	0.3621	1	-1.14	0.2236	1	1.03	0.806	1	1.11	0.619	1				-1.52	0.0249	1	1.16	0.0228	1	-1.09	0.1508	1	1.1	0.1397	1	-2.13	0.3645	1	1.57	0.5387	0	2.27	0.2734	1	-1.53	0.0002	1	-1.12	0.5769	1	1.06	0.405	1	-1.11	0.0921	1	-1
BRD2	-1.19	0.2482	1	1.25	0.1319	1	1.39	0.0318	1	1.36	0.2781	1				-1.34	0.4052	1	1.14	0.0221	1	1.12	0.1206	1	1.1	0.0975	1	1.62	0.001	1	1.08	0.4429	1	3.7	6.03e-11	1	-1.11	0.4876	1	-1.11	0.49771	1	1.04	0.7404	1	-1.13	0.2476	1	1.01
BRD3	-2.43	0.0031	1	-1.86	0.0051	1	1.28	0.1247	1	-1.31	0.2249	1				-1	0.9971	1	1.05	0.3439	1	-1.16	0.0012	1	-1.32	0.0003	1	-1.12	0.4941	1	-1.2	0.2303	1	-1.57	6.93e-05	1	-1.45	0.0194	1	-1.12	0.4777	1	-1.26	0.017	1	-1.04	0.6139	1	-1.39
BRD4	1.13	0.546	1	1.06	0.4602	1	-1.15	0.0997	1	1.14	0.5058	1				1.49	0.1385	1	1.19	0.0032	1	1.26	0.0006	1	-1.14	0.0339	1	1.05	0.7991	1	-1.2	0.7154	1	1.72	0.0063	1	-1.4	0.0818	1	-1.05	0.7677	1	1.15	0.1949	0	1.08	0.3945	0	1.19
BRD7				1.38	0.0026	1	2.45	4.75e-08	1	2.15	0.02	1				-1.66	0.0253	1	1.13	0.0419	1	-1.24	0.0021	1	-1.37	0.0011	1										1.5	0.0004	1	1.4	0.1847	0
BRD7P2				1.28	0.0594	1	1.99	5.86e-05	1																																		-1.16	0.325	1	1.03	0.8406	1	1.3
BRD7P3				1.26	0.068	1	1.79	0.0003	1	1.12	0.7827	0				1.67	0.1433	0	1.15	0.034	0	1.28	0.0003	1	1.09	0.1554	0										-1.02	0.7479	0	-1.03	0.7712	0	-1.04	0.7011	0	1.05	0.5471	1	1.07
BRD8	-1.83	0.1108	1	-1.29	0.0971	1	1.71	0.003	1	1.34	0.3416	1	-2.52	0.0151	1	-1.59	0.0054	1	-1.16	0.0566	1	-1.16	0.0478	1	-1.17	0.0151	1	-1.19	0.1945	1	-2.7	0.0333	1	-1.33	0.5043	1	-1.44	0.0002	1	1.03	0.8992	0	-1.7	0.0001	1	-1.07	0.4778	1	-1.56
BRD9				1.02	0.8035	1	-1.08	0.3056	1	-1.07	0.7726	1							1	0.9259	1	-1.06	0.2271	1	1.04	0.4306	1										-1.05	0.4847	1	1	0.9891	1	1.47	0.0003	1	-1.51	8.1e-05	1	1.32
BRDT	-1.63	0.339	0	-1.04	0.2756	1	-1.01	0.6804	1	1.47	0.5915	0				-1.12	0.7818	0	1.15	0.122	0	1.16	0.0993	0	1.12	0.1956	0	1.14	0.8555	0	-1.59	0.4653	0	2.73	0.1286	0	1.08	0.1823	0	-1.13	0.3199	0
BRE	-1.08	0.6309	1	1.1	0.2739	1	-1.29	0.0142	1	-1.55	0.1997	1				-1.26	0.1919	1	1.04	0.4561	1	-1.12	0.0294	1	-1.24	0.0001	1	1.05	0.7081	1	1	0.9856	1	1.25	0.0509	1	-1.07	0.303	1	1.07	0.76	1	-1.14	0.0398	1	-1.33	0.0001	1	-1.34
BREA2																			1.07	0.362	1	1	0.9713	1	1.05	0.4938	1													1.03	0.8401	0	-1.18	0.0162	0	-1.15	0.0261	0	-1.21
BRF1	-1.33	0.208	1	-1.3	0.0018	1	-1.26	0.001	1	1.93	0.0179	0				-1.26	0.474	1	-1.05	0.2807	1	-1.19	0.0273	1	-1.26	0.005	1	1.22	0.6669	1	1.88	0.1385	1	-1.04	0.9143	1	-1.09	0.292	1	-1.03	0.8614	0	1.28	0.0027	1	-1.21	0.1049	1	1.19
BRF2				-1.02	0.8029	1	1.66	7.09e-05	1	3.08	0.1746	1							1.07	0.2104	1	-1.06	0.261	1	-1.13	0.0245	1										1.11	0.0532	1	-1.4	0.0416	1	1.19	0.0341	1	1.26	0.005	1	1.28
BRI3				-1.38	0.0475	1	-1.34	0.0847	1										1.03	0.6584	1	-1.11	0.0912	1	-1.42	1.36e-06	1													-1.03	0.8661	1	-1.25	0.076	1	-1.14	0.2359	1	-1.31
BRI3BP				-1.55	0.1629	1	-1.22	0.3052	1										-1.05	0.678	1	1.05	0.7167	1	-1.16	0.225	1													-1.32	0.0396	1	1.66	0.0002	1	1.65	6.88e-05	1	1.67
BRIP1				2.21	3.94e-08	1	1.17	0.0953	1	17.37	9.67e-05	1							-1.09	0.0912	1	-1.11	0.0421	1	1.01	0.7645	1										-1.06	0.2169	0	1.15	0.5122	0	1.06	0.3845	0	1.23	0.0023	0	1.05
BRIX1										1.43	0.1673	1							1.05	0.4609	1	1.09	0.1973	1	1.12	0.093	1										1.11	0.4074	0				1.14	0.3134	1	1.05	0.6493	1	1.62
BRMS1	-1.28	0.2374	1	1.1	0.165	1	-1	0.9802	1	1.12	0.5876	1							1.09	0.0968	1	-1.06	0.2214	1	-1.13	0.0231	1	1.19	0.2676	1	-1.16	0.7901	1	1.19	0.7519	1	1.04	0.6054	1	1.19	0.1407	1	1.39	0.003	1	1.09	0.2933	1	1.22
BRMS1L				1.15	0.0439	1	1.59	4.62e-06	1										-1.16	0.0594	1	-1.24	0.0083	1	-1.22	0.0138	1													1.07	0.7432	0	1.01	0.7935	0	-1.01	0.7684	0	1.01
BRP44	-1.41	0.1409	1	-1.24	0.059	1	1.91	2.24e-05	1	-1.25	0.3667	1	-4.05	0.0048	1				1.15	0.0376	1	-1.1	0.0966	1	-1.56	2.64e-08	1	-1.11	0.2695	1	-1.01	0.9322	1	-1.01	0.9024	1	1.39	0.0081	1	1.1	0.7628	1	-1.08	0.2614	1	-1.11	0.1021	1	-1.15
BRP44L				-1.06	0.5769	1	-1.33	0.021	1	-1.59	0.0809	1				-1	0.9891	1	1.09	0.0976	1	1.23	0.0012	1	-1.28	6.97e-05	1										1.35	0.0164	1	1.09	0.5095	1	-1.21	0.3368	1	1.03	0.887	1	1.37
BRPF1	-1.18	0.3568	1	-1.45	3.05e-06	1	-1.64	1.62e-07	1	-1.21	0.4077	1	-5.58	0.0229	1	1.1	0.6501	1	1.15	0.0277	1	-1.06	0.3077	1	1.21	0.0035	1	1.28	0.4687	1	1	0.9912	1	1.29	0.3952	1	-1.31	0.0124	1	-1.54	0.0575	1	1.23	0.0123	1	-1.23	0.0015	1	1.49
BRPF3				1.04	0.5821	1	1.34	0.0003	1										-1.06	0.29721	1	-1.12	0.0443	1	1.14	0.021	1													-1.02	0.8679	1	-1.36	0.0035	1	-1.32	0.0036	1	-1.42
BRS3	-1.19	0.7996	1	1.09	0.0748	1	-1.03	0.5099	1	-1.43	0.3318	0				1.02	0.8971	1	-1.15	0.1337	1	1.07	0.4233	1	1.21	0.0356	1	1.57	0.6227	0	-1.15	0.8617	0	2.25	0.3273	1	-1.12	0.1468	0	1.07	0.7052	0	1.05	0.3772	0	-1.03	0.5703	0	1.02
BRSK1				-1.01	0.9492	1	1	0.9992	1										1.05	0.4613	1	1.1	0.1389	1	-1.11	0.1135	1													-1.22	0.2471	0	-1.48	8.74e-06	1	-1.25	0.0006	1	-1.52
BRSK2	1.31	0.404	1	1.15	0.0427	1	-1.17	0.0405	1	1.53	0.2644	0							-1.03	0.6689	1	1.09	0.1466	1	1.15	0.0193	1	1.02	0.9492	0	-1.23	0.3794	0	2.02	0.0084	0	1.11	0.2306	1	-1.03	0.8978	0	-1.13	0.0244	0	-1.07	0.1455	0	-1.01
BRUNOL4				1.05	0.3407	1	-1.33	0.0032	1																															-1.15	0.4069	0
BRUNOL5				-1.02	0.6444	1	-1.1	0.0383	1																															-1.1	0.57	0
BRUNOL6				-1.19	0.1079	1	1.05	0.6883	1																															-1.18	0.4703	0
BRWD1	-1.48	0.023	1	-1.61	0.0383	1	-1.16	0.5181	1	-1.54	0.1942	0				-4.17	0.0092	1	-1.2	0.021	1	-1.45	2.28e-05	1	-1.62	6e-07	1	-1.06	0.7993	1	-1.03	0.8926	1	-1.28	0.2426	1	-1.18	0.1729	0	-1.05	0.8645	0	1.71	1.68e-05	1	-1.31	0.0031	1	1.53
BRWD2				1.06	0.4952	1	-1.17	0.1102	1																															1.1	0.6894	1
BRWD3				1.03	0.7119	1	1.21	0.249	1										-1.1	0.1443	1	-1.06	0.6948	1	1.18	0.0038	1													1.23	0.5291	0	-1.05	0.3774	0	-1.12	0.0477	0	-1.09
BSCL2	1.07	0.6703	1	1.12	0.4675	1	-1.04	0.8171	1	-1.12	0.6497	1							1.07	0.1527	1	-1.12	0.0203	1	1.02	0.7133	1	-1.02	0.895	1	-1.05	0.7134	1	1.26	0.1047	1	1.01	0.8665	1	1.09	0.666	1	1.14	0.0819	1	1.23	0.0064	1	1.06
BSDC1				-1.14	0.1252	1	1.28	0.0104	1	1.29	0.3383	1							-1.13	0.0782	0	-1.15	0.0223	1	-1.11	0.0849	1										-1.12	0.0827	1	-1.05	0.7205	1	-1.62	1.79e-05	1	-1.18	0.0279	1	-1.47
BSG	-1.74	0.0009	1	1.08	0.6085	1	-1.07	0.6603	1	-1.32	0.3848	1				-1.15	0.5275	1	1.06	0.4272	1	1.07	0.3812	1	-1.14	0.0907	1	1.11	0.5747	1	1.08	0.637	1	-1.14	0.434	1	-1.49	0.1074	1	-1.04	0.8914	1	1.28	0.0013	1	1.16	0.0221	0	1.18
BSN	1.33	0.4641	1	1.04	0.5953	1	1.07	0.387	1	-1.87	0.0336	0				-1.88	0.2661	0	-1.16	0.0584	1	1.05	0.5009	1	1.28	0.0032	1	1.05	0.9391	1	-1.62	0.4487	1	-1.17	0.8064	1	-1.08	0.1827	0	-1.07	0.676	0	1.1	0.2297	0	-1.09	0.2307	0	-1.02
BSND				-1.23	0.0753	1	-1.33	0.0245	1										-1.08	0.2574	1	-1.09	0.2098	1	1.28	0.0008	1													-1.23	0.2396	0	-1	0.9719	0	1.05	0.5753	0	1.02
BSPH1																																								-1.18	0.1618	0
BSPRY				1.32	0.0943	1	8.52	9.22e-09	1	1.86	0.0473	1							1.06	0.2654	1	-1.12	0.0856	1	-1.34	6.62e-05	1										-1.03	0.6511	0	-1.08	0.4871	0
BST1	-1.96	0.0029	1	-1.07	0.6344	1	1.18	0.3077	1	1.17	0.5873	1				2.46	0.0037	1	1.1	0.1535	1	1.04	0.5266	1	1.13	0.0758	1	1.66	0.3061	1	-1.45	0.3966	1	3.07	0.0206	1	1.85	7.81e-05	1	-1	0.9953	1	1.08	0.3368	1	-1.26	0.004	1	-1.12
BST2	1.14	0.5286	1	1.92	0.0018	1	2.29	0.0004	1	2.5	0.0088	1	12.63	0.001	1	-1.14	0.5959	1	1.15	0.0771	1	-1.09	0.2916	1	1.86	8.73e-09	1	-1.15	0.1607	1	-1.04	0.6447	1	-1.42	0.0009	1	3.24	6.67e-09	1	1.05	0.8908	1	1.18	0.0652	1	-1.02	0.7697	1	-1.02
BSX																																								-1.08	0.6538	0
BTAF1	1.19	0.2578	1	1.17	0.1814	1	1	0.9695	1	1.2	0.5252	1							-1.09	0.2153	1	-1.08	0.2495	1	1	0.989	1	1.41	0.2767	1	1.05	0.8539	1	-1.05	0.8618	1	-1.17	0.2949	1	1.39	0.4014	1	-1.09	0.3342	1	-1.08	0.3274	1	1.13
BTBD1				-1.4	0.0012	1	-1.3	0.0117	1	-1.79	0.031	1				-1.43	0.1085	1	1.06	0.2536	1	-1.16	0.009	1	-1.32	9.9e-06	1										1.21	0.2273	1	1.01	0.9654	1	-1.21	0.1847	1	1.34	0.065	1	1.24
BTBD10				1.02	0.8254	1	-1.22	0.0666	1										1.07	0.1577	1	1.1	0.0538	1	1.03	0.5341	1													1.05	0.8309	1	-1.05	0.4997	1	-1.01	0.8661	1	1.14
BTBD11				-1.01	0.9345	1	2.15	0.0007	1										-1.04	0.5978	1	1.12	0.1492	1	1.07	0.3637	1													-1.29	0.1802	0	1.1	0.0863	0	1.06	0.2007	0	1.05
BTBD12				-1.14	0.4211	1	-1.28	0.1639	1										1.06	0.34831	1	1.09	0.2094	1	1.15	0.0187	1													1.07	0.6707	0	-1.07	0.5987	1	-1.06	0.6337	1	-1.24
BTBD14A																																								-1.16	0.3157	1
BTBD14B																																								-1.1	0.5926	1
BTBD16				1.04	0.5148	1	-1.12	0.0794	1										-1.01	0.8916	1	-1.07	0.3184	1	-1.12	0.1144	1													-1.01	0.9092	0	-1.18	0.0487	1	-1.28	0.0034	1	-1.15
BTBD17																			-1.07	0.2599	1	1.07	0.2627	1	1.01	0.9206	1																-1.01	0.8588	0	-1.02	0.6712	0	-1.03
BTBD18										1.19	0.4653	0							-1.14	0.1081	1	-1.04	0.6661	1	1.11	0.2119	1										-1.35	0.0388	1
BTBD19																			-1.13	0.1046	1	1.18	0.0301	1	1.15	0.0652	1
BTBD2	-1.64	0.1588	1	-1.04	0.5919	1	1.62	1.97e-05	1	1.32	0.6841	0				-1.12	0.8034	1	1.19	0.0077	1	-1.02	0.7968	1	-1.16	0.0198	1	1.96	0.0322	1	1.89	0.0249	1	-1.48	0.143	1	-1.31	0.0551	1	-1.08	0.4837	1
BTBD3	-1.88	0.0116	1	1.05	0.3253	1	1.08	0.1874	1	-1.02	0.9174	1							1.14	0.089	1	-1.18	0.0289	1	-1.14	0.0888	1	-1.34	0.0302	1	1.02	0.8313	1	-1.19	0.1241	1	1.55	0.0198	1	1.01	0.9741	1	-1.29	0.004	1	-1.25	0.0056	1	-1.07
BTBD6				-1.03	0.7606	1	1.27	0.0395	1										1.01	0.8532	1	-1.09	0.0794	1	-1.25	8.11e-05	1													-1.16	0.4371	1	-1.16	0.1199	1	-1.18	0.056	1	-1.19
BTBD7				1.26	0.0393	1	-1.8	1.77e-05	1	2.87	0.0029	0							-1.2	0.0215	1	-1.28	0.0004	1	-1.5	0.0004	1										-1.11	0.1911	0	1.08	0.6951	1	1.11	0.1541	1	-1.3	0.0009	1	-1.14
BTBD8				1.02	0.4774	1	1.12	0.0068	1										1.03	0.6104	0	1.19	0.0105	0	1.09	0.1851	0													-1	0.9924	0	-1.04	0.4622	0	1.02	0.6089	0	1.04
BTBD9				-1.37	0.0386	1	1.16	0.0534	1										-1.2	0.0132	1	1.2	0.0125	1	-1.11	0.1912	1													1.05	0.8056	1	1.04	0.6877	1	-1.05	0.6016	0	-1.06
BTC	1.81	0.111	1	1.02	0.5832	1	1.09	0.0746	1	4.39	0.0045	0				1.99	0.2855	0	-1.29	0.0012	1	-1.3	0.0008	1	1.23	0.0677	1	-2.82	0.0301	1	1.14	0.7316	0	-1.11	0.7839	0	1.06	0.2685	0	-1.08	0.6029	0	1.41	0.016	1	1.22	0.1005	1	1.21
BTD	-1.36	0.2347	1	-1.04	0.5606	1	1.14	0.0584	1	1.09	0.6969	1				-1.62	0.0634	1	-1.14	0.0418	1	-1.05	0.4451	1	-1.22	0.0029	1	1.24	0.0963	1	1.09	0.4331	1	1	0.9861	1	1.06	0.5314	1	-1.04	0.7059	0	-1.13	0.0428	1	-1.07	0.1984	1	-1.24
BTF3	1.18	0.2276	1	-1.11	0.2407	1	-1.36	0.0029	1	-1.34	0.3333	1	-2.46	0.0204	1	1.03	0.8375	1	1.12	0.0221	1	1.24	0.0162	0	1.39	0.0006	0	-1.11	0.3423	1	-1.26	0.0393	1	1.43	0.0017	1	1.09	0.4563	1	1.11	0.3891	1	1.72	0.0002	1	1.15	0.1755	1	1.24
BTF3L1	-1.08	0.5902	1							-1.22	0.5792	0				1.24	0.7339	0	1.08	0.3661	0	1.17	0.0548	0	1.01	0.8753	0	-1.01	0.9714	1	1.14	0.4238	1	-1.06	0.7397	1	1.09	0.2119	0	1.17	0.3621	0
BTF3L2	-1.61	0.2249	1							-1.08	0.7997	0							1.09	0.0634	1	-1.05	0.329	1	-1.29	6.5e-06	1	-1.56	0.3442	0	1.45	0.074	1	7.05	0.0003	1	-1.06	0.3032	1
BTF3L4																			1.07	0.3021	1	-1.03	0.5286	1	-1.34	7.48e-06	1													1.23	0.5098	1
BTG1	1.07	0.6227	1	1.32	0.4084	1	1.52	0.2479	1	2.05	0.0641	1	-2.74	0.01	1	-1.37	0.0658	1	1.11	0.2178	1	-1.2	0.0008	1	-1.72	1.97e-07	1	1.59	0.0036	1	1.17	0.1919	1	-1.15	0.244	1	-1.28	0.0054	1	1.26	0.4398	1	-1.82	0.001	1	1.17	0.2475	1	-1.65
BTG2	1.25	0.1559	1	-1.48	0.0573	1	-2.45	0.0004	1	-1.33	0.2387	1				1.08	0.7369	1	1.17	0.0034	1	1.11	0.0452	1	1.39	2.15e-07	1	-1.13	0.5714	1	1.13	0.5022	1	-1.23	0.2878	1	-1.17	0.3969	1	-2.06	0.0173	1	-1.37	0.0005	1	-1.16	0.0362	1	-1.48
BTG3	3.18	2.35e-06	1	1.98	0.0059	1	2.77	0.0004	1	2.81	0.0019	1				-1.1	0.7196	1	1.12	0.0296	1	-1.25	0.0003	1	-1.44	6.68e-05	1	1.41	0.4021	1	1.21	0.033	1	1.81	5.03e-06	1	1.28	0.1259	1	1.32	0.2772	1	1.01	0.8938	0	1.09	0.114	0	1.08
BTG4				-1.16	0.0433	1	-1.08	0.2765	1	-1.36	0.3615	0				-1.41	0.3824	0	-1.14	0.0506	0	1.1	0.1521	0	1.11	0.1204	0										1.07	0.315	0	1.02	0.9141	0	-1.06	0.3529	0	-1.07	0.2044	0	-1.08
BTK	-2.5	0.0016	1	1.1	0.5691	1	-1.75	0.0052	1	-1.3	0.4263	1				-1.06	0.7769	1	1.05	0.4004	1	1.12	0.0662	1	1.03	0.6759	1	1.57	0.5797	1	1.48	0.5931	1	1.25	0.7584	1	1.43	1.08e-05	1	1.17	0.5243	1	-1.01	0.8617	0	1.02	0.6721	0	1.02
BTLA				1.02	0.6144	1	-1.04	0.4246	1										-1.04	0.5537	1	1.14	0.0771	1	1.09	0.2636	1													1.15	0.5789	0	1.21	0.0067	0	1.1	0.1162	0	1.09
BTN1A1	1.57	0.1341	1	1.05	0.065	1	-1.02	0.4437	1	-1.35	0.3032	0				1.19	0.5988	1	-1.14	0.1258	1	-1.07	0.4253	1	1.07	0.4508	1	1.15	0.7686	1	-1.01	0.9871	1	1.63	0.2543	1	-1.07	0.2944	0	-1.01	0.9431	0	1	0.9755	0	-1.02	0.7003	0	-1.05
BTN2A1	-1.04	0.7469	1	1.34	0.0622	1	-1.27	0.1439	1	1.54	0.0856	1				-1.42	0.0673	1	1.12	0.0363	1	1.11	0.119	1	1.22	0.0006	1	1.33	0.0785	1	1.01	0.9552	1	1.13	0.3774	1	1.08	0.4525	1	1.17	0.5688	1	-1.2	0.0474	1	-1.14	0.1097	1	-1.04
BTN2A2				-1.62	0.0399	1	1.54	0.0793	1	1.19	0.4823	1				-1.53	0.0189	1	1.04	0.3994	1	-1.14	0.0126	1	1.2	0.0127	1										1.31	0.0207	1	1.06	0.8281	1	1.12	0.1082	0	1.14	0.0497	0	-1.22
BTN2A3				1.1	0.06511	1	-1.14	0.0208	1	1.4	0.2776	1							-1.06	0.4159	1	-1.05	0.5411	1	1.03	0.7151	1										1.14	0.213	1	1.1	0.6099	0	1.06	0.2861	0	1.03	0.5843	0	-1.03
BTN3A1	-1.44	0.1718	1	1.08	0.4591	1	2.31	9.32e-07	1	2.83	0.0332	1							1.07	0.2078	1	1.03	0.6079	1	1.46	4.51e-06	1	1.62	0.0321	1	-1.68	0.2087	1	1.17	0.6976	1	1.21	0.0438	1	1.05	0.7201	1	-1.5	3.11e-05	1	-1.16	0.0256	1	-1.59
BTN3A2	1.13	0.5848	1	-1.07	0.5688	1	3.53	3.38e-08	1	1.96	0.0316	1				-3.22	0.0066	1	1.08	0.2326	1	-1.28	0.0035	1	1.31	0.0002	1	1.17	0.6694	1	1.03	0.9324	1	-2.61	0.0122	1	1.5	0.0082	1	1.25	0.1751	1	-1.55	0.0003	1	1	0.9814	1	-1.36
BTN3A3	-1	0.9911	1	1.33	0.0398	1	1.95	0.0002	1	3.12	0.0023	1				-3.6	0.0011	1	-1.07	0.4932	1	-1.25	0.0356	1	1.4	0.0026	1	-1.07	0.7318	1	1.48	0.0464	1	-1.11	0.5664	1	1.47	0.0015	1	1.28	0.0956	0	-1.09	0.2723	0	1.06	0.4545	0	1.04
BTNL2				-1.15	0.0486	1	-1.39	0.0002	1	1.64	0.1483	0				1.04	0.8867	0	-1.01	0.9087	1	1.22	0.0089	1	1.31	0.0007	1										1.06	0.4295	1	-1.11	0.3911	0	1.04	0.7138	0	-1.05	0.5974	0	1.03
BTNL3	-1.18	0.5588	1	-1.06	0.0054	1	1.18	0.0159	1	1.11	0.7342	1				1.06	0.8221	1	1.03	0.623	1	1.11	0.0763	1	1.08	0.1937	1	1.53	0.4278	1	-1.17	0.7411	1	3.2	0.0267	1	1.02	0.9433	1	1.07	0.7073	0	1.08	0.2977	0	-1.03	0.6247	0	1.01
BTNL8				1.05	0.1747	1	1.03	0.4687	1	1.76	0.2413	0							-1.22	0.0048	1	1.14	0.1354	1	1.4	0.0005	1										-1.21	0.619	1	1.04	0.796	0	1.1	0.1506	0	1.05	0.3743	0	1.03
BTNL9				-1.05	0.444	1	-1.14	0.0017	1										-1.06	0.4009	1	-1.18	0.0013	1	1.3	0.0003	1													-1.27	0.3156	0	1.04	0.4802	0	-1.09	0.0896	0	1.06
BTRC	-2.69	0.0041	1	-1.36	0.0003	1	1.21	0.158	1	1.37	0.5639	0				-1	0.9845	1	-1.13	0.0124	1	-1.1	0.1693	1	-1.11	0.0779	1	1.55	0.0608	1	-1.88	0.0998	1	-1.73	0.1755	1	1.14	0.0399	1	-1.01	0.9687	1	-1.07	0.527	0	-1.08	0.4106	0	-1.17
BUB1	1.36	0.6338	1	1.05	0.429	1	1.76	8.94e-08	1	1.7	0.1144	0				1.42	0.3631	1	1.3	0.001	1	-1.42	3.77e-05	1	1.39	0.0002	1	-1.29	0.1008	1	1.2	0.1823	1	-2.07	7.13e-05	1	-1.05	0.3233	0	1.37	0.2317	0	-1.34	0.0477	0	1.14	0.2976	1	-1.06
BUB1B	1.42	0.3152	1	-1.04	0.5816	1	1.43	8.72e-05	1	1.03	0.9263	0				1.87	0.0391	1	1.18	0.0058	1	-1.51	8.07e-08	1	-1.35	1.49e-05	1	1.05	0.6397	1	1.07	0.4912	1	-1.42	0.0019	1	1.07	0.4207	0	-1.17	0.4153	0	-1.15	0.0613	0	-1.14	0.0538	0	-1.12
BUB3	-1.17	0.1549	1	-1.2	0.1515	1	1.47	0.0027	1	1.31	0.2661	1				-3.76	0.0023	1	1.06	0.3068	1	-1.43	2.34e-07	1	-1.71	9.58e-11	1	-1.25	0.085	1	1.14	0.2471	1	-1.57	2.06e-05	1	1.12	0.217	1	-1.03	0.9118	1	-1.1	0.3404	0	1.09	0.0713	1	-1.07
BUD13				-1.04	0.6657	1	1.37	0.0022	1										1.14	0.0572	1	-1.14	0.0564	1	-1.06	0.3386	1													-1.19	0.5582	0	1.07	0.2903	1	-1.1	0.1285	1	-1.15
BUD31	-1.24	0.0721	1	-1.01	0.926	1	1.32	0.051	1	2.48	0.0406	0				1.38	0.062	1	1.12	0.1271	1	-1.06	0.3303	1	-1.08	0.2252	1	1.02	0.8466	1	1.03	0.7891	1	1.09	0.4171	1	1.3	0.0048	1	1.03	0.7927	1	-1.2	0.2214	1	-1.13	0.3609	1	-1.16
BVES				1.11	0.2435	1	1.36	0.0032	1										-1.16	0.0734	1	1.15	0.0511	1	1.32	0.0005	1													-1.06	0.6093	0	1.28	0.0055	1	1.17	0.0394	1	1.11
BXDC1				-1.15	0.0705	1	1.39	0.0005	1																															1.45	0.3153	0
BXDC2				-1.16	0.1343	1	1.64	0.0003	1																															-1.03	0.9152	1
BXDC5				-1.08	0.5439	1	-1.13	0.1119	1																															1.11	0.7005	1
BYSL	1.7	0.0379	1	-1.16	0.0798	1	1.28	0.0088	1	1.27	0.3196	1				-2.57	0.0278	1	1.05	0.3303	1	-1.04	0.4389	1	-1.03	0.4826	1	1.1	0.4323	1	1.18	0.1521	1	-1.03	0.8168	1	1.14	0.0306	1	-1.06	0.7622	1	1.18	0.0159	1	-1.1	0.104	1	1.3
BZRAP1	-1.12	0.6293	1	1.74	0.0234	1	-1.7	0.0406	1	1.32	0.6084	0				-1.86	0.0584	1	-1.02	0.781	1	1.02	0.7767	1	1.08	0.1604	1	1.12	0.8173	1	-1.05	0.9162	1	2.17	0.0921	1	-1.48	0.0111	1	1.05	0.7687	0	1.18	0.0334	0	1.07	0.3246	0	1.03
BZRPL1																																								-1.02	0.8999	0
BZW1	1.35	0.0637	1	-1.11	0.1951	1	1.02	0.8351	1	1.16	0.6531	1	-2.57	0.0185	1				1.07	0.1842	1	-1.1	0.0708	1	-1.26	0.0001	1	1.04	0.8062	1	1.14	0.3102	1	1.08	0.5449	1	1.32	0.0481	1	1	0.9927	1
BZW1L1	1.35	0.0637	1							1.16	0.6531	1	-2.57	0.0185	1				1.03	0.5656	1	-1.04	0.4112	1	-1.1	0.0606	1	1.04	0.8062	1	1.14	0.3102	1	1.08	0.5449	1	1.18	0.1555	1
BZW1P1				1.01	0.9463	1	-1.33	0.0339	1																																		1.11	0.1026	1	-1.01	0.8848	0	1.05
BZW2				1.12	0.3759	1	-1.16	0.2944	1	-1.48	0.1364	1							1.11	0.0684	1	-1.06	0.3208	1	-1.23	0.0009	1										1.15	0.3068	1	1.3	0.1748	1	1.15	0.0281	1	-1	0.9762	1	1.1
C10ORF10	2.58	0.0307	1	1.81	0.0404	1	6.22	6.35e-06	1	4.63	0.0094	1				2.34	0.036	0	1.06	0.2652	1	1.05	0.4112	1	-1.21	0.0021	1	-1.1	0.8743	0	-1.23	0.7166	0	-1.35	0.5962	0	1.07	0.342	0	1.37	0.0877	1	-1.18	0.0086	1	1.21	0.0021	1	-1.36
C10ORF103																			-1.02	0.7127	1	1.01	0.8844	1	1.14	0.0107	1
C10ORF104				-1.11	0.4226	1	2.39	1.02e-05	1																															1.06	0.7018	1
C10ORF107				-1.01	0.7806	1	-1.02	0.343	1										-1.02	0.815	0	1.17	0.0289	0	1.17	0.0222	0													1.01	0.9529	0	-1.05	0.3917	0	1.06	0.2098	0	1.04
C10ORF108																			-1.08	0.1914	1	-1.17	0.0519	1	-1.83	2.47e-08	1													-1.38	0.0541	0
C10ORF11				1.05	0.7794	1	-1.32	0.1745	1										-1.01	0.9182	1	-1.11	0.0775	1	-1.15	0.0205	1													1.11	0.7267	0	-1.06	0.3793	0	-1.04	0.5001	0	-1.04
C10ORF110				2.38	7.12e-07	1	1.02	0.901	1	-1.02	0.9521	0							1.06	0.4525	1	1.18	0.0472	1	1.11	0.2018	1										1.02	0.7673	0	1.13	0.4817	0
C10ORF111				1.09	0.3847	1	-1.04	0.7289	1																															-1.03	0.8945	0	1.03	0.7071	0	-1.09	0.177	0	-1.07
C10ORF112																			-1.07	0.2246	1	1.13	0.0405	1	1.2	0.0041	1
C10ORF113																			-1.02	0.6375	1	1.09	0.0965	1	1.07	0.2125	1													-1.02	0.9272	0	-1.03	0.5699	0	-1.02	0.6285	0	1.01
C10ORF114				1.28	0.0268	1	1.39	0.0074	1										-1.03	0.5783	1	1.16	0.0189	1	1.21	0.0045	1													1.01	0.9627	0	1.01	0.8868	0	-1.05	0.334	0	1.02
C10ORF116	1.27	0.289	1	1.06	0.3093	1	-1.14	0.0337	1	-1.79	0.2513	0				1.6	0.0927	0	-1	0.9513	1	1.05	0.4256	1	1.16	0.0297	1	-1.74	0.2434	0	1.44	0.3864	0	1.25	0.5935	1	1.08	0.1811	0	-1.07	0.693	0	1.64	0.0006	1	1.02	0.8118	1	1.2
C10ORF118				1.38	0.0003	1	1.53	0.0013	1	1.28	0.2306	1							-1.13	0.0785	1	-1.2	0.0137	1	-1.88	0.0001	1										-1.07	0.3066	0	1.28	0.3502	1	-1.25	0.0038	0	-1.07	0.2332	0	-1.17
C10ORF119				-1.01	0.9345	1	-1.36	0.004	1	-1.06	0.8324	1							-1.06	0.368	1	-1.21	0.0032	1	-1.2	0.0047	1										1.17	0.1951	1	1.25	0.3453	1	1.15	0.0735	1	1	0.9837	0	1.19
C10ORF12	2.11	0.1173	1	1.17	0.0411	1	-1.6	1.43e-05	1	1.29	0.5878	0				1.97	0.0761	0	-1.21	0.0027	1	-1.12	0.0403	1	-1.19	0.0024	1	1.51	0.3189	1	-2.41	0.0824	1	1.77	0.1323	1	-1.07	0.3116	0	1.04	0.8678	1	-1.08	0.2088	0	-1.09	0.1399	0	1.03
C10ORF120																																								-1.08	0.6094	0	1.16	0.0443	0	1.09	0.1766	0	-1.04
C10ORF122				-1.04	0.3507	1	-1.06	0.216	1										-1.1	0.1788	1	1.02	0.7537	1	1.01	0.8372	1													-1.06	0.7067	0
C10ORF125				1.1	0.2999	1	-1.95	2.94e-06	1										-1.05	0.4267	1	-1.21	0.0023	1	-1.19	0.005	1													1.03	0.7393	1	1.52	3.38e-05	1	-1.15	0.0449	1	1.42
C10ORF126				-1.14	0.0134	1	-1.13	0.0306	1										-1.09	0.1765	0	1.05	0.477	0	1.06	0.3602	0													1.14	0.3799	0
C10ORF128				-1.01	0.9724	1	-1.42	0.1609	1										-1.28	0.0065	1	1.16	0.0616	1	1.27	0.0038	1
C10ORF129																																								1.02	0.8987	0	-1.01	0.877	0	1.03	0.6089	0	1.02
C10ORF132																																								-1.08	0.5573	1
C10ORF136				-1.01	0.8017	1	-1.05	0.3666	1										1.06	0.3478	0	1.05	0.4331	0	1.32	5.42e-05	0
C10ORF137	-1.16	0.2141	1	-1.2	0.0187	1	1.21	0.0185	1	8.4	0.0052	0							-1.05	0.4404	1	-1.22	0.0027	1	1.13	0.0178	1	1.4	0.0634	1	1.14	0.3919	1	-1.07	0.6493	1	-1.14	0.2795	1	1.01	0.9907	0	-1.06	0.3353	0	-1.01	0.9017	0	1.11
C10ORF139																																								-1.07	0.598	0
C10ORF140				1.04	0.2119	1	1	0.9556	1										-1.08	0.251	0	-1.07	0.1683	0	-1.04	0.4293	0													-1.07	0.6939	0
C10ORF141				1.17	0.2325	1	-1.17	0.247	1																															-1.04	0.7478	0
C10ORF18				1.83	0.0003	1	-1.57	0.0022	1	2.68	0.0123	1							-1.24	0.0095	1	-1.2	0.002	1	1.22	0.0035	1										-1.03	0.8682	1	1.26	0.484	1
C10ORF2				-1.37	0.0119	1	1.88	6.79e-05	1	1.77	0.0527	1							1.03	0.5993	1	-1.14	0.0108	1	-1.13	0.0233	1										-1.07	0.4114	1	-1.1	0.6358	0	1.42	0.0015	1	-1.06	0.4798	1	1.34
C10ORF25				1.17	0.0411	1	1.39	0.0005	1										-1.15	0.1201	1	1.16	0.1038	1	1.48	8.74e-05	1													-1.06	0.7203	0	-1.05	0.4497	0	-1.07	0.2339	0	-1.02
C10ORF26	-2.35	0.0004	1	-1.26	0.0252	1	-1.09	0.3469	1	-1.1	0.7051	1							1.04	0.4646	1	-1.26	0.0003	1	-1.26	0.0002	1	-1.21	0.24	1	1.14	0.3766	1	-1.43	0.0242	1	-1.07	0.3588	1	-1.1	0.6744	1	-1.08	0.3129	1	-1.03	0.7219	1	1.06
C10ORF27				1.12	0.2575	1	-1.36	0.0068	1										1.03	0.5669	1	1.03	0.5476	1	1.04	0.4787	1													-1.3	0.0998	0	1.08	0.1463	0	1.09	0.0738	0	1.08
C10ORF28	-1.27	0.5854	1	-1	0.9894	1	-1.01	0.8941	1	1.45	0.6049	1	-12.33	0.0021	1				-1.17	0.0886	1	1.18	0.0697	1	-1.09	0.1153	1	1.48	0.5013	1	1.36	0.5477	1	1.96	0.2045	1	1.05	0.4985	1	-1.12	0.719	1	1.04	0.5965	1	-1.09	0.1987	1	-1.14
C10ORF30																																								-1.11	0.5247	0
C10ORF31																			-1.2	0.0211	1	1.12	0.1318	1	1.21	0.0168	1													-1.1	0.6332	0
C10ORF32				1.07	0.5536	1	-1.67	0.0005	1										-1.05	0.3744	1	-1.52	3.24e-08	1	-1.68	3.66e-10	1													-1.07	0.734	0	1.04	0.6477	1	-1.13	0.1086	1	-1.04
C10ORF33				1.06	0.7258	1	-1.48	0.0301	1																															-1.07	0.6375	0
C10ORF35				1.26	0.2975	1	8.96	2.64e-08	1										-1.03	0.548	1	-1.02	0.7496	1	-1.05	0.3752	1													-1.16	0.2594	0	1.14	0.0528	1	-1.07	0.2473	1	1.07
C10ORF4				-1.17	0.1696	1	1.32	0.0329	1										-1.14	0.0526	1	-1.31	0.0003	1	-1.53	3.47e-07	1													-1.01	0.9542	0	-1.08	0.2731	0	-1.03	0.648	0	1.19
C10ORF40																			-1.18	0.0014	0	1.04	0.3739	0	1.07	0.1589	0
C10ORF41																			1.05	0.4135	1	1.23	0.0014	1	1.2	0.005	1
C10ORF44																			-1.05	0.3731	1	1.11	0.1672	0	1.09	0.0787	1
C10ORF46				-1.15	0.1605	1	-1.36	0.005	1										1.2	0.0085	1	-1.23	8.45e-05	1	-1.41	3.58e-08	1													1.07	0.5954	1	1.06	0.5295	0	1.08	0.3856	0	-1.04
C10ORF47				1.72	0.001	1	2.61	4.64e-06	1										1.04	0.6265	1	-1.21	0.0133	1	-1.39	9.62e-05	1													1.06	0.7568	0	-1.04	0.6657	1	-1.05	0.5433	1	1.05
[truncated: 23,434 more rows]
[truncated: 35 more columns]
