# Supplementary material for: Identification of Common Biological Pathways and Drug Targets Across Multiple Respiratory Viruses Based on Human Host Gene Expression Analysis
Source: PLoS One. 2012 Mar 14;7(3):e33174. doi: 10.1371/journal.pone.0033174 (PMC3303816; doi:10.1371/journal.pone.0033174)
Supplement: Table S3 — Results of pathway enrichment analysis. (XLSX) [file pone.0033174.s012.xlsx]

## Sheet: Sheet1
Table S3: Results of pathway enrichment analysis
	Pathway P value																												Normalized viral Expression
Pathway	CMV_GSE14490_6h_moDC	CMV_GSE14490_48h_moDC	CMV_GSE24238_24h_monocytes	CMV_GSE11408_4h_monocytes	CMV_GSE14816_48h_moDC	CORON_GSE1739_NS_PBMC	CORON_GSE17400_12h_BEC:2B4	CORON_GSE17400_24h_BEC:2B4	CORON_GSE17400_48h_BEC:2B4	COX_GSE697_05h_HeLa	COX_GSE697_3h_HeLa	COX_GSE697_9h_HeLa	FLU_GSE17156_80h_Peripheral Blood	FLU_H5N16hr_GSE18816_6h_BEC	FLU_h3n2_GSE19580_6h_BEC	FLU_h3n2_GSE19580_24h_BEC	FLU_h11n9_GSE19580_6h_BEC	FLU_h11n9_GSE19580_24h_BEC	HRV_GSE11348_48h_Nasal	HRV_GSE13396_16h_BEC	MPNEU_GSE8961_6hr_ABEC	MPNEU_GSE8961_12hr_ABEC	MPNEU_GSE8961_24hr_ABEC	MPNEU_GSE8961_48hr_ABEC	MPNEU_GSE8961_72hr_ABEC	RSV_GSE17156_141h_Peripheral Blood	RSV_GSE6802_4h_BEC:BEAS-2B	RSV_GSE3397_4h_BEC:BEAS-2B	NVE_CMV	NVE_CORON	NVE_COX	NVE_FLU	NVE_HRV	NVE_MPNEU	NVE_RSV	Viral Frequency	Sum of Normalized Viral Exprresion	Number of Differentially Expressed Network Objects (across all comparisons)	Total Number of Network Objects
Development_EGFR signaling pathway	8.15e-05	1.298e-05	0.005171	2.942e-05	0.001448	0.0001256	1.118e-05	0.0015	2.471e-05	0.0002956	6.801e-05	5.673e-09	1	1	1	1	1	0.007724	0.002589	7.825e-05	9.437e-07	1.836e-07	8.112e-07	0.0004492	2.096e-06	1	1.37e-06	1	1	1	1	0.166667	1	1	0.333333	7	5.5	49	63
Immune response_CD40 signaling	6.442e-11	0.001364	5.845e-07	1.037e-13	0.0001469	0.005123	0.009386	0.0001413	0.002103	1	1	2.467e-10	0.002879	1.813e-12	1	1	1	1	2.028e-06	6.658e-06	0.002021	2.041e-05	2.621e-07	9.166e-07	4.096e-09	0.003549	4.076e-08	1	1	1	0.333333	0.333333	1	1	0.666667	7	5.33333	51	64
Immune response _IFN gamma signaling pathway	1.14e-09	8.378e-06	2.201e-05	4.38e-07	0.001107	0.001136	1	1	0.007959	0.007811	1	0.002962	0.0001787	0.0007691	1	1	1	0.008186	0.001501	0.001706	7.421e-05	0.0001158	7.242e-07	1.261e-05	3.123e-05	0.001673	1.24e-06	1	1	0.5	0.666667	0.5	1	1	0.666667	7	5.33333	42	54
Immune response_Histamine H1 receptor signaling in immune response	0.007602	0.0001959	0.0001031	9.424e-10	0.001352	0.001386	6.021e-08	7.968e-08	3.727e-05	0.0006349	1	3.167e-06	0.00676	3.176e-06	1	1	1	1	2.675e-05	0.000134	0.002427	0.0004295	0.0001359	7.97e-06	1.675e-05	1	3.827e-09	1	1	1	0.666667	0.333333	1	1	0.333333	7	5.33333	34	48
Immune response_IL-17 signaling pathways	0.0002086	0.0005453	0.003412	6.605e-09	1	0.008573	9.191e-06	3.879e-07	1.415e-05	1	0.0004098	2.791e-07	0.006745	5.782e-09	1	0.005613	1	1	7.606e-10	9.73e-08	0.0009642	0.001324	1.29e-06	4.252e-07	2.415e-08	1	1.884e-09	1	0.8	1	0.666667	0.5	1	1	0.333333	7	5.3	44	60
Development_GM-CSF signaling	9.369e-07	0.00306	1.501e-06	9.134e-08	1	0.0005444	0.0001921	0.007115	0.004956	0.0007675	1.464e-05	1.917e-15	1	1	1	1	0.004871	1	1.114e-05	0.0002164	0.003588	4.341e-05	3.676e-06	1.566e-06	9.43e-07	1	3.314e-06	1	0.8	1	1	0.166667	1	1	0.333333	7	5.3	37	50
Immune response_IL-1 signaling pathway	7.651e-06	0.0006551	0.0007377	5.591e-09	0.0006195	1	2.619e-06	4.251e-08	0.0004737	1	1	0.001354	2.825e-05	2.279e-10	1	0.009634	1	0.001962	0.00015	7.163e-09	7.021e-05	1.428e-06	9.189e-06	5.002e-09	3.151e-11	1	6.855e-12	1	1	0.75	0.333333	0.666667	1	1	0.333333	7	5.08333	39	44
Immune response_CCR5 signaling in macrophages and T lymphocytes	0.002295	0.0001063	0.0007754	0.0001018	0.0006375	0.0006558	0.007759	1	9.542e-06	0.0001869	1	0.0001961	0.005482	0.001068	1	1	1	1	0.0003324	0.0003394	0.005293	0.002856	0.001444	0.001416	0.002887	1	0.0004201	1	1	0.75	0.666667	0.333333	1	1	0.333333	7	5.08333	36	58
Cell adhesion_Chemokines and adhesion	0.002696	8.905e-16	3.991e-07	7.446e-09	4.351e-05	0.0001403	1	1	3.653e-10	1	0.001194	1.781e-07	0.007196	1	0.009821	1	0.004508	1	4.737e-07	2.45e-05	0.001997	1.79e-05	2.126e-05	1.116e-05	2.657e-09	1	2.243e-05	1	1	0.5	0.666667	0.5	1	1	0.333333	7	5	80	100
Cytoskeleton remodeling_TGF, WNT and cytoskeletal remodeling	1.487e-07	8.195e-10	1.887e-10	3.022e-09	6.164e-07	1.75e-07	1	1	6.532e-06	0.005589	1	0.0001428	0.005866	1	0.0001091	1	0.0007929	1	0.001691	2.724e-09	1.734e-06	3.674e-07	9.202e-07	2.111e-07	8.331e-17	1	2.252e-05	1	1	0.5	0.666667	0.5	1	1	0.333333	7	5	94	111
Immune response_IL-15 signaling	2.177e-05	1.371e-06	1.149e-07	1.172e-09	0.001685	0.001731	0.009386	0.00159	0.002103	1	7.534e-05	8.195e-09	1	0.000211	1	1	1	0.002828	1	0.001043	7.019e-05	1.161e-06	5.849e-05	3.12e-05	1.111e-05	1	0.0009405	1	1	1	0.666667	0.333333	0.5	1	0.333333	7	4.83333	49	64
Immune response_IL-22 signaling pathway	0.000622	0.0008722	0.004731	1.917e-06	1	0.004246	5.482e-05	0.002179	0.007687	0.0001048	1	1.212e-05	1	0.009763	1	1	1	1	3.37e-06	1	0.003095	0.0001601	0.001501	0.0004397	0.0001309	0.0001643	1.875e-05	1	0.8	1	0.666667	0.166667	0.5	1	0.666667	7	4.8	23	33
Immune response_Histamine signaling in dendritic cells	3.153e-05	0.0001065	7.844e-06	2.588e-09	0.0005298	1	1	1	0.0002807	0.005947	1	0.001403	1	4.213e-06	1	1	1	1	2.409e-06	0.002612	0.003588	3.738e-07	0.002412	7.316e-05	0.0004325	1	0.002578	0.009793	1	0.25	0.666667	0.166667	1	1	0.666667	7	4.75	33	50
Reproduction_GnRH signaling	8.68e-05	4.222e-07	1	4.604e-07	0.0005765	1	1.369e-10	3.954e-09	3.038e-08	9.01e-06	1	2.899e-11	1	1	0.005459	1	1	0.0002129	1	0.001324	0.0003856	0.001083	0.0001181	3.337e-06	4.706e-07	1	1.36e-12	0.003747	0.8	0.75	0.666667	0.333333	0.5	1	0.666667	7	4.71667	53	72
Development_Prolactin receptor signaling	0.0001485	3.201e-05	1.748e-08	1.564e-08	1	1	1	1	9.542e-06	1	0.0003403	7.06e-07	0.005482	1.16e-05	1	1	1	0.004236	0.008353	0.003369	1	9.568e-07	1.148e-05	2.373e-05	4.823e-07	0.0003138	1.71e-05	1	0.8	0.25	0.666667	0.5	1	0.8	0.666667	7	4.68333	43	58
Transcription_Role of AP-1 in regulation of cellular metabolism	0.001677	1	0.0001836	3.033e-06	1	1	1.437e-06	0.0002155	0.0007965	0.0002091	1	6.976e-05	0.008077	0.0001449	1	1	1	1	2.358e-05	0.0007468	0.009269	0.0001459	0.0001044	3.003e-05	2.226e-06	1	9.091e-06	1	0.6	0.75	0.666667	0.333333	1	1	0.333333	7	4.68333	33	38
Proteolysis_Role of Parkin in the Ubiquitin-Proteasomal Pathway	5.566e-07	0.007895	0.00265	0.001271	0.0004256	6.629e-05	1	1	0.00141	1	0.00669	1	0.000687	1	0.0006054	1	0.0008213	0.003883	1	5.581e-06	0.0009198	0.001272	0.001575	5.261e-06	0.002287	0.0005278	0.005213	1	1	0.5	0.333333	0.666667	0.5	1	0.666667	7	4.66667	22	24
Cytoskeleton remodeling_Cytoskeleton remodeling	5.813e-07	1.234e-10	1.54e-07	1.763e-07	5.539e-09	1.082e-07	1	1	1.766e-06	1	1	1.069e-05	0.008327	1	0.0008896	1	0.005138	1	0.002861	4.589e-09	6.638e-05	8.09e-06	8.679e-05	1.228e-06	1.775e-10	1	0.0001097	1	1	0.5	0.333333	0.5	1	1	0.333333	7	4.66667	83	102
Immune response_IL-2 activation and signaling pathway	0.0001292	2.077e-05	1	1.635e-06	0.005415	2.387e-05	6.696e-08	3.872e-05	0.004364	1	1	4.178e-09	1	0.004195	1	1	1	1	0.00529	0.000171	0.002961	7.239e-06	1.152e-05	4.653e-05	9.355e-05	1	2.632e-06	1	0.8	1	0.333333	0.166667	1	1	0.333333	7	4.63333	36	49
Immune response_Gastrin in inflammatory response	1	0.000215	3.531e-05	8.485e-09	1	0.009455	0.0004994	0.002101	2.967e-06	6.081e-05	0.00523	5.162e-11	1	0.0003194	1	1	1	1	1	2.558e-09	0.0002121	6.156e-05	0.001514	8.615e-07	1.159e-06	1	4.338e-06	1	0.6	1	1	0.166667	0.5	1	0.333333	7	4.6	51	69
Immune response_MIF-mediated glucocorticoid regulation	0.008942	0.000929	0.0002474	1.881e-07	1	1	1.458e-07	1.312e-08	0.0001079	1	1	0.0001954	1	4.655e-12	1	0.008083	1	1	5.495e-06	1.653e-05	0.0004334	0.0001046	2.684e-07	0.0002201	0.0001404	1	2.507e-08	1	0.8	0.75	0.333333	0.333333	1	1	0.333333	7	4.55	17	22
Mucin expression in CF via TLRs, EGFR signaling pathways	1	0.009656	0.008372	7.034e-07	1	1	8.225e-08	2.648e-06	0.001453	1	0.00138	8.151e-06	1	5.844e-05	1	1	1	1	0.007429	1.639e-05	0.001454	0.0008089	0.0003009	0.002378	2.331e-05	1	4.146e-06	1	0.6	0.75	0.666667	0.166667	1	1	0.333333	7	4.51667	39	51
Development_Growth hormone signaling via PI3K/AKT and MAPK cascades	0.000155	2.43e-05	0.00048	0.0009476	1	0.0004123	0.0001138	0.004359	0.00159	0.0003382	1	2.025e-06	1	1	2.742e-05	1	1	1	1	1.421e-07	0.002155	0.005401	4.351e-06	0.0002269	7.462e-06	1	4.869e-08	1	0.8	1	0.666667	0.166667	0.5	1	0.333333	7	4.46667	35	42
Development_Regulation of epithelial-to-mesenchymal transition (EMT)	2.177e-05	3.471e-07	0.0001849	3.157e-08	0.0005192	0.0001519	1	1	1	1	1	0.0002067	3.583e-05	1	1	1	1	1	2.028e-06	6.995e-08	7.019e-05	5.048e-06	2.621e-07	7.492e-10	5.676e-12	1	8.376e-11	0.002441	1	0.25	0.333333	0.166667	1	1	0.666667	7	4.41667	59	64
Some pathways of EMT in cancer cells	0.0008227	0.0004679	0.008372	5.774e-05	1	0.002332	1	1	1	0.006382	1	1.724e-06	0.009424	0.004847	1	1	1	1	0.0008154	0.000966	0.004318	0.0002231	4.319e-08	0.0001127	6.632e-06	1	0.0006804	1	0.8	0.25	0.666667	0.333333	1	1	0.333333	7	4.38333	44	51
Immune response_IL-5 signalling	0.001084	2.852e-06	0.0001765	1.218e-06	1	0.002419	0.004527	1	9.077e-05	0.0004218	7.154e-05	1.985e-08	1	1	0.001808	1	1	1	0.00015	1	1	0.0006625	1.891e-06	1.36e-05	8.647e-05	1	5.565e-06	1	0.8	0.75	1	0.166667	0.5	0.8	0.333333	7	4.35	33	44
Immune response_IFN alpha/beta signaling pathway	1.239e-14	0.0004723	6.065e-10	5.246e-10	4.606e-10	1	1	1	1.343e-08	0.004922	1	1	5.213e-08	1.196e-11	1	1	1	1.061e-07	2.03e-06	0.006557	1	7.793e-13	1.259e-13	6.34e-09	3.071e-09	5.8e-11	1	1	1	0.25	0.333333	0.5	1	0.8	0.333333	7	4.21667	23	24
Muscle contraction_Regulation of eNOS activity in endothelial cells	1	0.008022	0.002029	0.001175	1	0.005123	0.009386	1	2.95e-05	1	1	0.001945	1	1	1	1	1	0.002828	0.007908	0.003033	7.019e-05	0.0008581	0.0005795	0.001492	0.003381	1	4.833e-05	1	0.6	0.75	0.333333	0.166667	1	1	0.333333	7	4.18333	40	64
Development_Growth hormone signaling via STATs and PLC/IP3	0.0009472	2.592e-05	1.404e-05	0.002012	0.006114	1	0.002883	1	0.0004421	1	0.002397	1	1	9.679e-05	1	1	1	1	0.003233	1	0.0003493	0.004749	3.592e-05	0.003334	0.003796	0.002269	0.0002138	1	1	0.5	0.333333	0.166667	0.5	1	0.666667	7	4.16667	26	35
Immune response_IL-10 signaling pathway	0.0006911	0.004194	0.0008959	1.722e-05	1	0.0007966	1	1	1	0.00619	0.008392	4.408e-07	1	0.004982	1	1	1	1	3.986e-05	0.0005315	1	0.009488	1	0.0001377	0.0001106	1	0.007449	1	0.8	0.25	1	0.166667	1	0.6	0.333333	7	4.15	22	26
Immune response_Signaling pathway mediated by IL-6 and IL-1	0.004783	0.0003717	0.00546	0.0007681	1	0.004952	1	0.001208	1	1	1	0.004883	1	1.25e-06	1	1	1	1	6.069e-05	3.758e-07	0.009168	3.013e-07	1.01e-08	1.047e-05	4.69e-05	1	2.84e-05	1	0.8	0.5	0.333333	0.166667	1	1	0.333333	7	4.13333	24	27
Signal transduction_AKT signaling	0.003809	1	9.176e-07	0.003888	1	0.000117	1	1	0.007635	1	1	2.917e-06	1	1	0.008657	1	1	0.006345	0.005239	1.284e-06	0.002682	0.000128	0.0004646	0.00105	1.504e-07	1	0.0009369	1	0.6	0.5	0.333333	0.333333	1	1	0.333333	7	4.1	35	43
Immune response_TREM1 signaling pathway	0.001746	5.873e-05	3.532e-05	1.147e-09	0.0004444	0.00159	6.964e-06	4.628e-06	1	1	1	1.774e-06	1	9.152e-06	1	1	1	1	0.002184	1	0.009951	1.137e-05	9.021e-05	0.004376	0.0079	1	1.169e-05	1	1	0.75	0.333333	0.166667	0.5	1	0.333333	7	4.08333	36	56
DNA damage_ATM/ATR regulation of G1/S checkpoint	1.177e-05	6.137e-06	0.0008916	0.0002015	1	0.003459	1	1	1	1	1	8.109e-06	8.766e-05	0.008962	3.43e-05	0.0003177	1	0.004144	1	0.0006647	0.0001313	0.009125	0.0002679	4.694e-07	9.354e-09	1	1.588e-07	1	0.8	0.25	0.333333	0.833333	0.5	1	0.333333	7	4.05	31	32
Neurophysiological process_Receptor-mediated axon growth repulsion	5.615e-05	3.333e-08	0.0002227	1	0.00934	1	1	1	0.009802	1	0.0007763	0.005362	1	1	0.002035	0.001579	1	0.0001208	1	0.0002573	0.0003638	0.0008258	0.0002189	0.0002643	2.569e-08	1	0.001279	1	0.8	0.25	0.666667	0.5	0.5	1	0.333333	7	4.05	42	45
PGE2 pathways in cancer	3.283e-06	0.003464	0.004969	4.642e-05	1	0.001348	1	1	0.0006273	0.00833	1	5.948e-06	1	0.006348	1	1	1	1	1	4.67e-05	0.001072	8.687e-06	7.928e-09	5.892e-06	4.996e-05	1	0.0002682	1	0.8	0.5	0.666667	0.166667	0.5	1	0.333333	7	3.96667	38	55
Immune response_IL-6 signaling pathway	1	0.003075	0.001968	6.544e-05	1	1	0.001983	0.001493	1	1	1	2.746e-07	1	0.0005784	1	1	1	1	0.00277	7.681e-06	0.0002226	0.004818	8.797e-05	8.672e-06	8.027e-06	1	3.592e-09	1	0.6	0.5	0.333333	0.166667	1	1	0.333333	7	3.93333	24	29
Signal transduction_Erk Interactions: Inhibition of Erk	1	0.004046	0.005746	0.005431	0.001238	1	0.002722	1	7.813e-06	1	0.00215	0.0004383	0.004609	1	1	1	0.004146	0.005907	1	0.004368	1	0.0002164	0.0001184	1	0.007003	1	0.001042	1	0.8	0.5	0.666667	0.5	0.5	0.6	0.333333	7	3.9	24	34
Development_Thrombopoietin-regulated cell processes	0.001284	4.382e-06	9.853e-06	0.0005751	1	0.0007799	0.004731	1	1.94e-05	1	1	1.944e-07	0.004701	1	1	1	1	1	1	1.323e-05	0.0003638	1.052e-05	2.789e-06	2.309e-05	0.0001419	1	7.049e-06	1	0.8	0.75	0.333333	0.166667	0.5	1	0.333333	7	3.88333	37	45
Immune response_IL-3 activation and signaling pathway	0.0003934	0.0004265	0.003118	2.733e-05	1	1	6.188e-07	9.576e-05	0.0001793	1	1	7.689e-07	1	0.0007505	1	1	1	1	1	0.002193	0.001838	1.432e-05	6.651e-06	0.0005828	7.347e-06	1	1.158e-06	1	0.8	0.75	0.333333	0.166667	0.5	1	0.333333	7	3.88333	25	31
Proteolysis_Putative SUMO-1 pathway	1	1	0.001968	0.001455	0.007423	0.0003499	3.693e-05	1	0.0007105	1	1	0.002014	0.0003094	0.006799	1	1	1	1	1	7.681e-06	4.199e-05	0.0002318	2.477e-06	4.436e-05	8.027e-06	1	0.0003729	1	0.6	0.75	0.333333	0.333333	0.5	1	0.333333	7	3.85	24	29
Development_WNT signaling pathway. Part 2	0.001126	0.0007931	0.003686	2.636e-05	0.00314	6.247e-05	1	1	0.001923	1	1	0.00248	1	1	1	1	0.006501	1	1	6.388e-06	0.0002085	0.000346	0.001519	1.233e-07	1.02e-10	1	3.725e-05	1	1	0.5	0.333333	0.166667	0.5	1	0.333333	7	3.83333	46	53
Cell adhesion_PLAU signaling	1	0.000129	8.767e-06	0.0001043	1	1	1	1	0.0001801	1	1	0.0004093	1	1	0.0009462	1	0.007539	0.0007877	0.007496	0.0002302	0.0002744	2.05e-07	0.002027	1	7.517e-05	1	0.0004713	1	0.6	0.25	0.333333	0.5	1	0.8	0.333333	7	3.81667	32	39
Cell cycle_Regulation of G1/S transition (part 1)	0.001677	1	6.321e-06	7.512e-05	1	0.0001568	1	1	1	0.0002091	1	2.504e-06	1	1	1.236e-06	1	1	1	0.006161	1.725e-07	0.0008162	1	2.285e-05	9.782e-10	1.152e-08	1	1.137e-06	1	0.6	0.25	0.666667	0.166667	1	0.8	0.333333	7	3.81667	36	38
Immune response_Inhibitory action of Lipoxins on pro-inflammatory TNF-alpha signaling	0.001284	1	0.0009043	0.0005751	1	0.009517	1	0.005298	1	1	0.006016	0.0004716	0.004701	2.024e-06	1	1	1	1	1	1.323e-05	1	0.00288	0.0007787	0.0002643	0.0001419	1	0.005551	1	0.6	0.5	0.666667	0.333333	0.5	0.8	0.333333	7	3.73333	30	45
Immune response_MIF in innate immunity response	0.0005192	1	0.004764	0.0005626	1	1	0.003753	0.0002637	1	1	1	0.001978	1	2.09e-09	1	1	1	1	4.594e-05	2.464e-06	1	0.003708	0.00792	8.75e-05	0.0004282	1	9.823e-05	1	0.6	0.5	0.333333	0.166667	1	0.8	0.333333	7	3.73333	30	40
Apoptosis and survival_Endoplasmic reticulum stress response pathway	1	0.002235	1	5.823e-08	0.00957	1	0.0002286	0.0007822	9.841e-05	1	1	0.0002265	1	1	0.0009216	1	1	1	1	0.0004202	5.688e-05	4.946e-06	0.0001449	2.099e-06	3.451e-09	1	6.378e-06	1	0.6	0.75	0.333333	0.166667	0.5	1	0.333333	7	3.68333	45	53
Immune response_Fc epsilon RI pathway	0.001514	0.0001441	0.004969	2.455e-08	0.0003682	9.701e-05	0.007	1	1	1	1	2.617e-07	1	1	1	1	1	0.009232	1	0.0006324	0.003156	0.001719	0.006187	1	0.002628	1	0.0002682	1	1	0.5	0.333333	0.166667	0.5	0.8	0.333333	7	3.63333	36	55
HIV-1 signaling via CCR5 in macrophages and T lymphocytes	0.008161	1	0.001032	8.213e-07	6.985e-06	0.0002025	1	1	1	0.000237	1	3.681e-06	1	0.001806	1	1	1	1	0.007496	0.003487	0.001057	1	1	0.005091	1	1	0.0004713	1	0.8	0.25	0.666667	0.166667	1	0.4	0.333333	7	3.61667	27	39
Cytokine production by Th17 cells in CF (Mouse model)	0.0001292	0.006477	1	0.001466	1	1	1	0.006726	1	1	1	0.003642	1	4.638e-05	1	1	1	1	5.853e-08	0.000171	1	1	0.0006183	0.0001496	0.0002846	1	0.0005007	0.009264	0.6	0.25	0.333333	0.166667	1	0.6	0.666667	7	3.61667	32	49
Cytokine production by Th17 cells in CF	0.008161	1	1	0.001564	1	1	1	0.003529	1	1	1	0.005432	1	7.332e-07	1	0.006283	1	1	1.848e-07	0.0002302	1	1	0.00645	0.0001891	0.002425	1	7.949e-05	0.004895	0.4	0.25	0.333333	0.333333	1	0.6	0.666667	7	3.58333	25	39
Transcription_Role of VDR in regulation of genes involved in osteoporosis	1	1	0.0002623	3.706e-05	1	1	0.0003145	6.305e-06	1	1	1	0.006646	1	0.001154	1	1	1	1	0.0004108	0.003944	1	0.009226	0.001757	0.001915	0.003889	1	0.0001052	1	0.4	0.5	0.333333	0.166667	1	0.8	0.333333	7	3.53333	34	59
Transcription_NF-kB signaling pathway	0.002	0.0004815	4.822e-05	0.0001043	1	1	1	0.003529	1	1	0.003581	0.005432	1	0.001806	1	1	1	1	6.515e-06	1	1	7.776e-06	6.765e-06	1.299e-05	1.939e-05	1	0.002416	1	0.8	0.25	0.666667	0.166667	0.5	0.8	0.333333	7	3.51667	33	39
Apoptosis and survival_Anti-apoptotic TNFs/NF-kB/Bcl-2 pathway	0.0006301	1.625e-05	0.001564	0.0001931	1	0.005043	1	1	1	1	0.0005017	0.0001688	0.002737	0.0002095	1	1	1	1	2.556e-06	1	1	1	8.925e-08	1.007e-05	1.644e-07	1	0.0006721	1	0.8	0.25	0.666667	0.333333	0.5	0.6	0.333333	7	3.48333	34	41
Development_Glucocorticoid receptor signaling	1	0.002088	0.00265	4.225e-05	1	6.629e-05	0.001358	0.0008504	1	1	1	1.017e-05	0.004578	1	1	1	1	1	1	0.0002662	0.004156	1	8.325e-06	5.261e-06	4.23e-07	1	4.375e-09	1	0.6	0.75	0.333333	0.166667	0.5	0.8	0.333333	7	3.48333	21	24
Immune response_CD137 signaling in immune cell	0.001399	1	0.001968	2.733e-09	1	0.007543	0.001983	1	1	1	1	2.637e-10	1	3.777e-05	1	1	1	1	1	0.0002708	0.004138	0.004818	0.001831	0.0007725	4.145e-05	1	5.04e-05	1	0.6	0.5	0.333333	0.166667	0.5	1	0.333333	7	3.43333	26	29
Cell cycle_ESR1 regulation of G1/S transition	1	2.943e-07	0.0002375	1	1	1	5.482e-05	0.002179	0.0002869	0.001278	1	1.944e-06	1	1	0.002717	1	1	1	1	0.0001895	1	1	0.005321	2.447e-08	6.618e-06	1	2.28e-07	1	0.4	0.75	0.666667	0.166667	0.5	0.6	0.333333	7	3.41667	31	33
Immune response_MIF - the neuroendocrine-macrophage connector	1	2.73e-05	6.357e-05	2.631e-06	0.0009275	0.0002363	1	1	7.231e-08	1	1	0.0064	0.005326	1	1	1	1	0.0001494	0.0002542	1	1	6.526e-05	1	3.817e-05	0.0002266	1	1	0.000707	0.8	0.5	0.333333	0.333333	0.5	0.6	0.333333	7	3.4	30	46
Development_PDGF signaling via STATs and NF-kB	8.225e-05	0.0006161	1	1.176e-06	1	1	0.002413	1	1	1	0.001709	1.237e-06	1	0.008962	1	1	1	1	0.0003597	1	1	0.00245	3.28e-08	0.0002634	0.0002816	1	0.0001086	1	0.6	0.25	0.666667	0.166667	0.5	0.8	0.333333	7	3.31667	25	32
DNA damage_Brca1 as a transcription regulator	4.679e-05	1	1	0.007129	1	1.305e-05	1	1	1	0.009265	1	4.66e-07	0.0003875	1	1	1	1	1	1	1.167e-05	0.001386	5.915e-05	0.002445	8.404e-05	3.249e-06	1	0.0004663	1	0.4	0.25	0.666667	0.166667	0.5	1	0.333333	7	3.31667	30	30
Development_Transcription regulation of granulocyte development	1.467e-06	6.137e-06	1	4.098e-05	0.0007675	3.989e-06	1	1	1	1	0.001709	0.004241	0.003362	0.0008488	1	1	1	1	3.858e-08	1	1	1	1	0.008598	0.003135	1	1	0.002777	0.8	0.25	0.666667	0.333333	0.5	0.4	0.333333	7	3.28333	29	32
Immune response_Murine NKG2D signaling	1	0.003597	0.001903	0.000258	1	1	2.166e-06	0.0003191	0.000328	1	1	0.009446	1	0.0002353	1	1	1	1	0.004314	1	0.002155	0.005401	0.001255	1	1	1	0.003739	1	0.6	0.75	0.333333	0.166667	0.5	0.6	0.333333	7	3.28333	23	42
Transcription_P53 signaling pathway	0.008161	1	0.003979	0.0001043	1	7.218e-06	0.003571	1	1	3.289e-09	1	0.005432	1	1	0.0009462	1	1	1	1	0.003487	1	1	1	2.932e-06	1.939e-05	1	7.949e-05	1	0.6	0.5	0.666667	0.166667	0.5	0.4	0.333333	7	3.16667	35	39
Cell cycle_Nucleocytoplasmic transport of CDK/Cyclins	0.008207	1	1	1	1	4.901e-05	1	1	0.005466	1	1	2.262e-05	1	1	0.00748	1	1	0.001492	1	0.0001555	0.0004429	1	8.407e-05	2.547e-07	1.524e-05	1	0.003723	1	0.2	0.5	0.333333	0.333333	0.5	0.8	0.333333	7	3	14	14
Apoptosis and survival_Lymphotoxin-beta receptor signaling	0.002791	1	1	3.412e-07	1	1	0.00394	0.0002904	1	1	0.004299	0.0006797	1	0.002178	1	1	1	1	0.0002675	1	1	1	0.003236	1	8.441e-07	1	1.891e-05	1	0.4	0.5	0.666667	0.166667	0.5	0.4	0.333333	7	2.96667	32	41
Immune response_IL-27 signaling pathway	4.431e-08	1	1	0.001271	1	0.002394	1	1	1	1	0.0005587	1	1	1.427e-05	1	1	1	1	2.077e-08	1	1	1	0.006566	0.009867	0.007692	0.0005278	1.07e-05	1	0.4	0.25	0.333333	0.166667	0.5	0.6	0.666667	7	2.91667	17	24
Mucin expression in CF via IL-6, IL-17 signaling pathways	1	1	1	0.001545	1	1	9.982e-09	2.196e-07	0.001938	1	0.00215	1	1	5.259e-06	1	1	1	1	0.002554	1	1	1	0.001974	1	0.00251	1	0.0001721	1	0.2	0.75	0.333333	0.166667	0.5	0.4	0.333333	7	2.68333	21	34
Development_PEDF signaling	2.533e-05	0.006477	2.913e-05	3.016e-11	0.001618	1	1	1	1	0.005533	0.008139	8.5e-05	1	4.638e-05	1	1	1	1	8.174e-06	4.157e-05	1.793e-05	3.33e-05	1.761e-08	8.736e-07	7.987e-06	0.007725	5.274e-09	1	1	0	1	0.166667	1	1	0.666667	6	4.83333	34	49
Immune response_Oncostatin M signaling via MAPK in human cells	1	0.002943	4.497e-06	5.33e-05	1	0.008833	1.288e-06	0.000194	0.0001165	0.0001837	1	3.599e-08	1	1	1	1	1	1	1.654e-05	7.6e-07	3.019e-09	2.15e-05	7.652e-08	7.301e-07	5.178e-06	1	7.143e-10	1	0.6	1	0.666667	0	1	1	0.333333	6	4.6	32	37
Immune response_Oncostatin M signaling via MAPK in mouse cells	1	0.001655	2.18e-06	2.557e-05	1	0.006224	1.024e-06	0.0001556	7.281e-05	0.00014	1	1.257e-08	1	1	1	1	1	1	0.0002006	3.181e-07	6.061e-08	5.895e-05	1.185e-06	4.622e-06	2.685e-05	1	2.967e-10	1	0.6	1	0.666667	0	1	1	0.333333	6	4.6	30	35
Development_Gastrin in cell growth and proliferation	0.0002882	9.418e-06	3.367e-07	7.968e-05	0.0003675	1	1.048e-05	0.001413	2.836e-10	3.016e-05	0.003297	6.623e-10	1	1	1	1	1	1	1	3.615e-08	0.0001487	0.0001792	0.001118	4.136e-05	1.367e-05	1	1.741e-07	1	1	0.75	1	0	0.5	1	0.333333	6	4.58333	46	62
Transcription_Transcription regulation of aminoacid metabolism	0.0005325	0.0007248	1	6.727e-05	0.003042	9.613e-05	0.001474	1	0.009761	1	1	1	1	1	1	1	1	0.00483	2.549e-05	9.089e-06	0.005504	1	0.0004765	2.393e-08	1.503e-07	0.007207	0.0001359	1	0.8	0.75	0	0.166667	1	0.8	0.666667	6	4.18333	25	25
Development_HGF signaling pathway	0.00668	3.914e-05	1	3.788e-06	0.003955	1	0.0001596	0.005986	0.0007883	0.0005754	1	4.23e-07	1	1	1	1	1	1	1	0.0001042	0.001974	0.0003428	0.001256	0.009755	0.0009992	1	0.000362	1	0.8	0.75	0.666667	0	0.5	1	0.333333	6	4.05	35	47
Development_Thrombopoetin signaling via JAK-STAT pathway	2.05e-07	1	3.004e-08	0.0001038	1	0.007018	1	1	0.0008573	1	1	1	0.003065	0.0001916	0.0037	1	1	0.00241	5.495e-06	0.003842	1	0.0006577	0.0007551	1	0.00965	2.101e-05	5.474e-05	1	0.6	0.5	0	0.666667	1	0.6	0.666667	6	4.03333	21	22
Immune response_IL-9 signaling pathway	0.001154	3.991e-05	1.949e-05	7.237e-06	0.007313	0.0004503	1	1	0.002739	1	1	6.683e-06	1	1	1	1	1	1	3.072e-07	0.0004474	1	1.527e-05	5.212e-05	3.898e-05	2.498e-06	1	0.0002634	1	1	0.5	0.333333	0	1	0.8	0.333333	6	3.96667	30	36
Immune response_Oncostatin M signaling via JAK-Stat in mouse cells	0.003556	1	4.477e-06	0.0006312	1	1	1	1	1	1	1	0.007735	0.008775	0.001691	1	1	1	1	2.603e-08	0.001016	0.002708	0.0009066	0.0007736	0.001734	0.0009213	0.002775	0.0001427	1	0.6	0	0.333333	0.333333	1	1	0.666667	6	3.93333	16	18
Apoptosis and survival_TNFR1 signaling pathway	5.884e-06	0.000138	0.002298	2.26e-08	0.0005009	2.391e-05	0.004327	0.004659	1	1	1	0.001086	0.003619	2.159e-05	1	1	1	1	1	0.0006256	0.0007957	2.804e-05	0.0001224	3.03e-05	7.465e-07	1	1	1	1	0.75	0.333333	0.333333	0.5	1	0	6	3.91667	36	43
Development_Role of HDAC and calcium/calmodulin-dependent kinase (CaMK) in control of skeletal myogenesis	0.004746	0.001018	1	3.514e-05	1	0.003745	1	1	0.0022	0.001094	1	7.71e-05	1	1	1	1	1	1	0.004414	0.005131	0.002625	1	0.001866	0.0009835	9.683e-05	1	0.001046	1	0.6	0.5	0.666667	0	1	0.8	0.333333	6	3.9	40	54
Development_Leptin signaling via JAK/STAT and MAPK cascades	0.0005325	4.182e-06	0.0001103	1.041e-05	1	1	0.001474	0.000961	3.42e-06	0.005534	1	1.646e-05	1	1	1	1	1	1	1	0.008354	1	0.0003298	0.0004765	0.0003324	0.00107	1	1.508e-05	1	0.8	0.75	0.666667	0	0.5	0.8	0.333333	6	3.85	23	25
Transcription_Androgen Receptor nuclear signaling	5.615e-05	1	0.0002227	5.877e-08	0.0007607	1	1	1	0.0005643	0.0004691	1	0.0001201	1	1	1	1	1	1	0.0001962	0.003338	1	0.0008258	0.002517	0.0007886	4.217e-05	1	0.001279	1	0.8	0.25	0.666667	0	1	0.8	0.333333	6	3.85	37	45
Development_TGF-beta receptor signaling	5.714e-06	0.001085	0.0001623	2.588e-09	1	0.0005444	1	1	0.001255	0.0007675	1	0.0004113	1	1	1	1	1	1	1	8.746e-08	0.001178	0.0006596	6.355e-05	2.194e-05	9.055e-09	1	7.204e-09	1	0.8	0.5	0.666667	0	0.5	1	0.333333	6	3.8	43	50
Bacterial infections in CF airways	0.0006151	1	5.566e-07	7.292e-06	1	1	1	0.0011	1	1	1	1	0.001427	6.646e-08	0.007334	0.0007901	1	1	6.207e-08	9.48e-05	1	0.0002763	0.001444	0.007413	1	0.002303	8.938e-05	1	0.6	0.25	0	0.666667	1	0.6	0.666667	6	3.78333	35	58
Immune response_ETV3 affect on CSF1-promoted macrophage differentiation	0.009688	5.713e-07	1	2.733e-05	1	0.002791	0.002265	1	1	1	1	7.689e-07	1	1	1	1	1	1	0.0002615	0.0005002	1.687e-05	0.0004297	6.651e-06	1.944e-07	7.347e-06	1	1.069e-05	1	0.6	0.5	0.333333	0	1	1	0.333333	6	3.76667	29	31
Immune response_IL-4 - antiapoptotic action	0.008223	0.004178	0.002492	0.0004652	1	0.009161	1	1	0.004726	1	1	5.6e-08	1	1	1	1	1	1	0.0008765	7.039e-05	1	9.607e-06	0.0001302	8.404e-05	0.003918	1	0.002782	1	0.8	0.5	0.333333	0	1	0.8	0.333333	6	3.76667	25	30
Development_TGF-beta-dependent induction of EMT via MAPK	0.00668	9.489e-08	8.128e-05	3.828e-09	1	1	3.427e-06	0.0004937	0.0001637	1	1	2.186e-10	1	1	1	1	1	1	1	6.54e-11	1.1e-08	0.004139	0.000375	1.758e-05	2.442e-06	1	2.556e-08	1	0.8	0.75	0.333333	0	0.5	1	0.333333	6	3.71667	40	47
Apoptosis and survival_Role of CDK5 in neuronal death and survival	1	0.004046	0.0003117	8.681e-05	1	1	0.002722	0.002377	0.0003577	1	0.00215	7.15e-09	1	1	1	1	1	1	1	0.0002557	1	0.0002164	0.0001184	0.002253	0.0002325	1	0.001042	1	0.6	0.75	0.666667	0	0.5	0.8	0.333333	6	3.65	24	34
Development_VEGF signaling and activation	1	0.0004868	1	0.001211	1	1	3.409e-08	0.0003498	0.007635	1	0.00511	2.917e-06	1	1	1	1	1	1	1	0.0006256	5.173e-05	2.804e-05	0.0001224	0.002878	0.004076	1	0.000178	1	0.4	0.75	0.666667	0	0.5	1	0.333333	6	3.65	27	43
Apoptosis and survival_HTR1A signaling	0.009731	1.798e-06	1	4.33e-05	1	1	1	1	5.586e-05	1	0.008737	0.0001099	1	1	1	1	1	1	0.006288	0.007827	1	9.71e-06	0.000233	0.004255	0.0001482	1	0.00993	1	0.6	0.25	0.666667	0	1	0.8	0.333333	6	3.65	31	50
Apoptosis and survival_BAD phosphorylation	1	0.0003571	0.001903	5.303e-07	0.001628	9.105e-05	1	1	1.946e-08	0.003161	1	9.975e-10	1	1	1	1	1	1	1	5.011e-06	1	1.539e-08	8.989e-05	1.773e-05	3.584e-07	1	0.003739	1	0.8	0.5	0.666667	0	0.5	0.8	0.333333	6	3.6	32	42
Immune response_Human NKG2D signaling	1	0.0003459	0.0008284	0.0003189	1	1	1.437e-06	0.0002155	0.0007965	1	1	1	0.008077	0.0001449	1	1	1	1	0.006161	1	0.0002042	0.002466	0.0001044	0.003603	0.004454	1	0.002067	1	0.6	0.75	0	0.333333	0.5	1	0.333333	6	3.51667	23	38
Cell cycle_Chromosome condensation in prometaphase	1	1.721e-08	1	0.002106	1	0.0009987	0.001037	0.0005684	1	1	1	0.004057	1	1	3.475e-09	0.0005968	0.003946	1	1	1.04e-06	1.104e-14	4.091e-16	9.012e-16	1.585e-08	8.731e-08	1	1	1	0.4	0.75	0.333333	0.5	0.5	1	0	6	3.48333	18	21
Immune response_Bacterial infections in normal airways	2.533e-05	1	5.941e-06	0.0001254	1	1	1	0.006726	1	1	1	1	0.001864	2.457e-07	1	1	1	1	5.853e-08	0.0006402	1	0.0001398	0.005645	0.007444	1	0.000122	1.697e-05	1	0.6	0.25	0	0.333333	1	0.6	0.666667	6	3.45	32	49
Development_CNTF receptor signaling	1	0.004046	0.005746	1	1	1	1	1	0.008919	0.001433	1	0.0004383	1	1	1	1	1	1	0.002554	0.001128	1	0.0002164	4.449e-06	0.006427	0.0008072	1	0.005349	1	0.4	0.25	0.666667	0	1	0.8	0.333333	6	3.45	24	34
Development_IGF-1 receptor signaling	1	0.000145	2.021e-06	0.0007192	1	0.007416	1	1	1.239e-05	1	0.009363	9.991e-09	1	1	1	1	1	0.005581	1	3.526e-06	0.004318	0.00795	0.0003009	0.002378	1.746e-06	1	1	1	0.6	0.5	0.666667	0.166667	0.5	1	0	6	3.43333	38	51
Immune response_Antiviral actions of Interferons	6.352e-12	1	8.512e-08	1.015e-06	3.721e-07	1	1	1	0.0003924	1	1	1	7.234e-08	6.316e-11	1	0.003018	1	4.294e-06	2.011e-05	1	1	2.279e-08	3.419e-07	0.001302	0.002362	4.191e-10	1	1	0.8	0.25	0	0.666667	0.5	0.8	0.333333	6	3.35	29	52
Development_EPO-induced Jak-STAT pathway	5.4e-09	9.389e-07	2.18e-06	1.987e-10	1	6.822e-05	1	1	1	1	0.002397	4.512e-06	1	1	1	1	1	0.001639	1	1	1	5.895e-05	3.592e-05	0.0003318	2.685e-05	0.002269	0.001249	1	0.8	0.25	0.666667	0.166667	0	0.8	0.666667	6	3.35	33	35
Translation _Regulation of EIF4F activity	1	0.0002603	1	2.636e-05	0.00314	1	1	1	0.001923	0.001004	1	5.996e-05	1	1	1	1	1	1	1	1.336e-06	0.00217	0.000346	0.004329	0.004329	5.495e-06	1	0.00375	1	0.6	0.25	0.666667	0	0.5	1	0.333333	6	3.35	41	53
Development_Beta-adrenergic receptors transactivation of EGFR	1	6.015e-05	0.002714	1	1	1	7.762e-05	0.003034	2.422e-06	1	1	9.731e-06	1	1	1	1	1	1	1	2.633e-05	0.007597	5.955e-07	5.003e-07	0.0002505	2.288e-05	1	0.000322	1	0.4	0.75	0.333333	0	0.5	1	0.333333	6	3.31667	28	37
Immune response_Role of integrins in NK cells cytotoxicity	0.001677	0.001214	0.003299	3.033e-06	1	0.000721	1	1	1	1	1	2.504e-06	1	1	1	1	1	1	0.006161	0.0007468	0.002915	1	1	0.001261	0.004454	1	9.091e-06	1	0.8	0.25	0.333333	0	1	0.6	0.333333	6	3.31667	30	38
Development_TGF-beta-dependent induction of EMT via RhoA, PI3K and ILK.	0.001512	6.619e-06	1	1.232e-05	1	0.0002363	1	1	0.002909	1	1	0.002056	1	1	1	1	1	1	1	3.622e-06	0.001593	0.003464	0.0009934	0.0001287	5.717e-08	1	0.0003055	1	0.6	0.5	0.333333	0	0.5	1	0.333333	6	3.26667	40	46
Immune response_PGE2 signaling in immune response	5.615e-05	0.007185	0.0009043	9.303e-09	1	1	1	1	1	1	1	1.944e-07	1	2.823e-05	1	1	1	1	0.0007332	1	1	2.021e-06	0.002517	0.002166	0.001246	1	0.005551	0.007317	0.8	0	0.333333	0.166667	0.5	0.8	0.666667	6	3.26667	30	45
Development_Angiotensin signaling via PYK2	1	3.572e-05	1	0.0003406	0.006877	1	0.0001222	0.004659	7.364e-05	0.003446	1	2.917e-06	1	1	1	1	1	1	1	0.002267	0.0007957	0.006447	1	1	1	1	0.004284	1	0.6	0.75	0.666667	0	0.5	0.4	0.333333	6	3.25	29	43
Cell cycle_Role of Nek in cell cycle regulation	1	3.212e-05	1	1	0.0007675	0.0007843	0.002413	1	1	1	1	1.671e-07	1	1	0.002362	1	5.269e-05	0.004144	1	0.0001384	6.609e-07	6.243e-09	1.728e-06	4.694e-07	7.485e-08	1	1	1	0.4	0.5	0.333333	0.5	0.5	1	0	6	3.23333	27	32
Development_ERBB-family signaling	1	0.001625	1	0.0001043	1	1	0.003571	1	0.004388	1	2.618e-06	9.433e-08	1	1	0.005701	1	0.007539	1	1	1	0.0002744	4.087e-05	2.113e-07	0.001868	1.939e-05	1	7.949e-05	1	0.4	0.5	0.666667	0.333333	0	1	0.333333	6	3.23333	28	39
Immune response_IL-15 signaling via JAK-STAT cascade	3.431e-07	1	6.324e-06	2.567e-05	1	1	1	1	1	1	0.0004715	4.573e-05	0.0005363	0.0002295	1	1	1	1	6.799e-05	1	1	0.0001574	0.001105	0.0004284	0.001292	0.005681	1	1	0.6	0	0.666667	0.333333	0.5	0.8	0.333333	6	3.23333	18	23
Cell cycle_Influence of Ras and Rho proteins on G1/S Transition	1	0.0007931	7.58e-05	0.0003483	1	6.247e-05	1	1	0.007105	0.007313	1	0.0002265	1	1	1	1	1	1	1	4.585e-08	0.00217	1	1	0.0002523	1.469e-06	1	0.00375	1	0.6	0.5	0.666667	0	0.5	0.6	0.333333	6	3.2	45	53
Cell adhesion_ECM remodeling	1	0.001772	2.697e-06	3.838e-08	1	1	1	1	8.19e-05	0.0009199	1	4.626e-05	1	1	1	1	1	1	1.894e-07	1	4.322e-05	0.0009855	1	0.001302	1.139e-05	1	3.084e-05	1	0.6	0.25	0.666667	0	0.5	0.8	0.333333	6	3.15	45	52
Translation_Non-genomic (rapid) action of Androgen Receptor	0.00237	0.002145	0.001276	1	1	1	1	1	0.001139	1	0.003929	0.001978	1	1	1	1	1	1	1	6.734e-05	0.004514	1	0.0007507	0.0003014	1.964e-06	1	0.0005645	1	0.6	0.25	0.666667	0	0.5	0.8	0.333333	6	3.15	31	40
Normal and pathological TGF-beta-mediated regulation of cell proliferation	0.0001071	0.009444	1	1.14e-05	1	0.001001	1	1	1	1	1	1.944e-06	1	1	1	1	1	1	0.007165	0.0001895	1	1	5.986e-08	0.001481	0.0001309	1	0.0008626	1	0.6	0.25	0.333333	0	1	0.6	0.333333	6	3.11667	29	33
Transcription_CREB pathway	1	0.0001924	3.791e-05	2.213e-07	0.000145	0.0001491	1	1	3.829e-08	1	1	1.985e-08	1	1	1	1	1	0.007319	1	4.632e-05	0.009744	3.72e-08	1	0.0005323	8.647e-05	1	1	1	0.8	0.5	0.333333	0.166667	0.5	0.8	0	6	3.1	29	44
Development_A3 receptor signaling	1	0.0002649	1	0.0001254	1	1	1	1	0.00108	1	0.008139	8.739e-07	1	1	1	1	1	1	0.001747	1	1	0.001852	0.005645	1	0.005067	1	0.002259	0.0008997	0.4	0.25	0.666667	0	0.5	0.6	0.666667	6	3.08333	30	49
Translation _Regulation of EIF2 activity	1	0.004951	0.001032	0.0004262	1	0.0008998	1	1	0.0001801	1	1	6.201e-07	1	1	1	1	1	1	1	0.0002302	1	0.0001926	0.002027	0.0006233	0.000839	1	0.0004713	1	0.6	0.5	0.333333	0	0.5	0.8	0.333333	6	3.06667	30	39
Apoptosis and survival_Apoptotic TNF-family pathways	8.288e-08	5.516e-06	1.567e-09	5.303e-07	0.001628	1.801e-05	1	1	1	1	1	0.003019	0.0006507	0.0002353	1	1	1	1	1	1	1	0.005401	0.0003531	0.000709	3.584e-07	0.004448	1	1	1	0.25	0.333333	0.333333	0	0.8	0.333333	6	3.05	38	42
Cell cycle_Spindle assembly and chromosome separation	1	1.019e-05	1	1	1	9.956e-08	0.002565	1	1	1	1	6.693e-05	1	1	0.000373	0.003415	6.507e-05	1	1	0.0001895	2.202e-09	9.534e-08	7.338e-09	2.447e-08	3.13e-05	1	1	1	0.2	0.5	0.333333	0.5	0.5	1	0	6	3.03333	25	33
Signal transduction_JNK pathway	0.0007597	0.0003571	1	1.418e-05	0.001628	0.0004123	1	1	1	1	1	3.478e-07	1	1	1	1	1	1	1	1.421e-07	0.002155	0.001585	1	6.637e-05	3.584e-07	1	0.0007957	1	0.8	0.25	0.333333	0	0.5	0.8	0.333333	6	3.01667	38	42
Signal transduction_PTEN pathway	1	2.73e-05	0.0002789	0.007016	1	1	1	1	0.002909	1	1	0.0001563	1	1	1	1	1	1	1	8.026e-05	0.001593	6.526e-05	1.836e-05	0.0003999	0.0006693	1	0.006281	1	0.6	0.25	0.333333	0	0.5	1	0.333333	6	3.01667	37	46
Development_G-Proteins mediated regulation MAPK-ERK signaling	1	6.619e-06	6.357e-05	5.279e-05	1	1	1	1	2.428e-05	1	1	0.0005958	1	1	1	1	1	1	1	0.004009	1	0.0002715	0.0009934	0.003024	1	1	0.006281	4.986e-05	0.6	0.25	0.333333	0	0.5	0.6	0.666667	6	2.95	31	46
Development_Hedgehog and PTH signaling pathways in bone and cartilage development	1	1	0.0006587	1.082e-05	1	1	0.003218	1	0.003224	0.0001837	1	5.067e-05	1	1	1	1	1	1	1	0.007941	1	1	1	0.006778	1	1	0.001758	0.004215	0.4	0.5	0.666667	0	0.5	0.2	0.666667	6	2.93333	22	37
Cell cycle_Regulation of G1/S transition (part 2)	1	0.0002406	0.0008959	2.466e-06	1	1	0.001594	1	0.002201	1	1	0.0001587	1	1	9.237e-05	1	1	1	1	9.429e-05	6.897e-05	1	0.00299	6.582e-07	3.489e-06	1	1	1	0.6	0.5	0.333333	0.166667	0.5	0.8	0	6	2.9	24	26
Immune response_IL-12-induced IFN-gamma production	0.001154	1	1	7.237e-06	1	0.007443	0.003048	1	1	1	0.002663	0.009752	1	0.0001112	1	1	1	1	5.892e-05	1	1	1	1	1	1	0.002521	0.0002634	1	0.4	0.5	0.666667	0.166667	0.5	0	0.666667	6	2.9	23	36
Development_NOTCH1-mediated pathway for NF-KB activity modulation	2.911e-06	1	1	1	1	0.005163	0.002722	0.002377	1	1	1	1	0.0001393	1	1	1	1	1	1	5.114e-05	1	1	0.006715	0.0007093	5.978e-05	1	0.005349	0.003309	0.2	0.75	0	0.166667	0.5	0.6	0.666667	6	2.88333	30	34
Development_HGF-dependent inhibition of TGF-beta-induced EMT	1	1	1	4.098e-05	1	1	0.002413	1	0.001331	1	1	1.237e-06	1	1	1	1	1	1	1	4.085e-06	0.008439	0.009125	0.001125	0.0009447	7.054e-05	1	0.0001086	1	0.2	0.5	0.333333	0	0.5	1	0.333333	6	2.86667	25	32
G-protein signaling_Ras family GTPases in kinase cascades (scheme)	1	0.0002406	0.004351	3.051e-07	1	1	0.001594	1	0.002201	1	1	0.0008366	1	1	1	1	1	1	1	1.437e-05	1.088e-05	1	1	0.002244	0.0004891	1	0.0001783	1	0.6	0.5	0.333333	0	0.5	0.6	0.333333	6	2.86667	23	26
Immune response_T cell receptor signaling pathway	1	0.001772	0.009615	1.959e-05	1	2.136e-06	0.006276	1	1	1	1	0.002064	1	1	1	1	1	1	0.008726	1	0.005163	0.0002788	0.009592	1	1	1	0.003321	1	0.6	0.5	0.333333	0	0.5	0.6	0.333333	6	2.86667	30	52
Signal transduction_cAMP signaling	1	0.003842	1	0.0003189	1	0.000721	1	1	0.003772	1	1	6.976e-05	1	1	1	1	1	1	1	0.002836	1	0.002466	0.001579	0.0004007	4.333e-07	1	1	0.004547	0.4	0.5	0.333333	0	0.5	0.8	0.333333	6	2.86667	28	38
DNA damage_ATM / ATR regulation of G2 / M checkpoint	0.0006911	4.643e-05	1	0.009335	1	0.0007966	1	1	1	1	1	2.586e-05	0.006558	1	9.237e-05	1	1	1	1	1	1.771e-08	1.542e-06	0.0001367	2.728e-05	4.75e-07	1	2.059e-06	1	0.6	0.25	0.333333	0.333333	0	1	0.333333	6	2.85	25	26
Development_Flt3 signaling	1	0.0001924	0.0001765	2.213e-07	1	1	1	1	0.0004737	1	1	1.985e-08	1	1	1	1	1	1	1	4.632e-05	0.003308	0.002378	1	0.004007	0.002276	1	0.001098	1	0.6	0.25	0.333333	0	0.5	0.8	0.333333	6	2.81667	35	44
Immune response_IL-7 signaling in T lymphocytes	6.201e-05	1	0.003299	1	1	1	1	1	1	0.00218	0.003254	0.004445	0.001735	1	1	1	1	1	1	0.009525	1	1	1	0.001261	0.004454	1	0.002067	1	0.4	0	1	0.166667	0.5	0.4	0.333333	6	2.8	28	38
Immune response_TLR signaling pathways	1	1	0.0005423	6.08e-05	1	1	0.007249	4.628e-06	0.009893	1	1	1	1	4.836e-08	1	1	1	1	5.892e-05	1	1	0.0001812	0.007329	0.0007432	1	1	6.38e-05	1	0.4	0.75	0	0.166667	0.5	0.6	0.333333	6	2.75	35	56
Transport_Macropinocytosis regulation by growth factors	1	1.298e-05	1	0.0003253	1	1	1	1	0.0001152	1	1	0.004563	1	1	1	1	1	1	0.002589	0.002597	1	1	0.009021	1	0.001101	1	0.0008286	1	0.4	0.25	0.333333	0	1	0.4	0.333333	6	2.71667	43	63
G-protein signaling_RhoA regulation pathway	1	0.004046	0.005746	8.681e-05	1	0.001265	1	1	1	1	1	0.006563	1	1	0.003109	1	1	1	1	5.114e-05	0.00394	0.0002164	1	0.0002001	0.0002325	1	1	1	0.6	0.25	0.333333	0.166667	0.5	0.8	0	6	2.65	29	34
Development_Ligand-independent activation of ESR1 and ESR2	1	0.002035	0.0001765	2.806e-05	1	1	1	1	4.182e-10	1	1	4.146e-06	1	1	1	1	1	1	1	0.0002007	1	0.000166	1	0.001523	0.002276	1	3.672e-05	1	0.6	0.25	0.333333	0	0.5	0.6	0.333333	6	2.61667	33	44
Development_Angiopoietin - Tie2 signaling	0.0001759	1	1	0.002012	1	0.001581	1	1	1	1	1.855e-05	1	1	1	1	1	1	1	1	0.0003403	1	0.001248	0.0006938	0.001109	2.685e-05	1	0.006197	1	0.4	0.25	0.333333	0	0.5	0.8	0.333333	6	2.61667	27	35
Development_Beta-adrenergic receptors regulation of ERK	1	0.001485	0.004586	0.0009342	1	1	1	1	0.0007883	1	1	0.002505	1	1	1	1	1	1	0.003672	1	1	8.486e-05	1	0.004149	0.0009992	1	0.00708	1	0.6	0.25	0.333333	0	0.5	0.6	0.333333	6	2.61667	30	47
Immune response_Regulation of T cell function by CTLA-4	0.005181	0.002223	1	1	0.001918	0.007443	0.003048	1	0.000542	1	1	0.002894	1	1	0.0006087	1	1	1	1	1	1	8.079e-05	1	1	0.002011	1	0.001486	1	0.6	0.75	0.333333	0.166667	0	0.4	0.333333	6	2.58333	25	36
Development_ACM2 and ACM4 activation of ERK	1	3.572e-05	1	8.679e-05	1	1	0.004327	1	1.778e-06	1	1	2.917e-06	1	1	1	1	1	0.006345	1	1	0.002682	5.552e-06	0.0004646	1	0.009816	1	0.0009369	1	0.4	0.5	0.333333	0.166667	0	0.8	0.333333	6	2.53333	25	43
Development_BMP signaling	1	1	1	0.0002823	1	1	1	1	1	0.001278	1	1	1	1	0.002717	1	1	1	1	1.226e-07	0.0008056	0.003088	0.005321	5.75e-06	3.373e-09	1	0.0008626	1	0.2	0	0.333333	0.166667	0.5	1	0.333333	6	2.53333	31	33
Development_Leptin signaling via PI3K-dependent pathway	1	1	0.004586	0.008412	1	1	1	1	0.0001637	1	1	0.007591	1	1	1	1	1	1	1	0.0004123	1	0.004139	1	0.001631	0.0009992	1	0.001715	1	0.4	0.25	0.333333	0	0.5	0.6	0.333333	6	2.41667	29	47
Development_Membrane-bound ESR1: interaction with growth factors signaling	1	0.004578	2.888e-05	1	1	1	1	1	1.213e-05	1	1	1.487e-05	1	1	1	1	1	1	1	0.0006256	1	0.001949	1	0.007239	0.004076	1	0.004284	1	0.4	0.25	0.333333	0	0.5	0.6	0.333333	6	2.41667	31	43
Immune response_Th1 and Th2 cell differentiation	4.073e-08	1	0.0003023	2.155e-07	1	0.004236	1	1	1	1	1	1	1	1.405e-05	1	1	1	1	2.892e-07	1	1	0.003708	1	1	1	0.003723	0.002809	1	0.6	0.25	0	0.166667	0.5	0.2	0.666667	6	2.38333	29	40
Immune response_IL-12 signaling pathway	0.0003019	1	5.138e-05	0.0001639	1	1	1	1	1	1	1	0.00711	1	1.142e-05	1	1	1	1	1.132e-07	1	1	1	0.004903	0.006433	1	1	0.0006309	1	0.6	0	0.333333	0.166667	0.5	0.4	0.333333	6	2.33333	16	23
Development_Hedgehog signaling	1	0.0001034	0.003894	0.007016	1	0.003426	1	1	1	1	1	0.0064	1	1	1	1	0.003192	1	1	1	1	1	7.609e-05	6.01e-07	7.066e-05	1	5.529e-05	1	0.6	0.25	0.333333	0.166667	0	0.6	0.333333	6	2.28333	41	46
Cell cycle_Sister chromatid cohesion	1	0.004034	1	1	1	0.001363	1	1	1	1	1	0.001126	1	1	1	0.008083	1	1	1	0.0007467	7.086e-05	0.0006577	1	0.001024	0.0001404	1	1	1	0.2	0.25	0.333333	0.166667	0.5	0.8	0	6	2.25	19	22
Cell cycle_Role of 14-3-3 proteins in cell cycle regulation	1	1	1	1	0.006917	0.0002188	1	1	1	1	1	2.849e-05	1	1	0.0003939	1	0.004703	1	1	0.0007467	0.00223	1	1	5.833e-06	2.371e-05	1	1	1	0.2	0.25	0.333333	0.333333	0.5	0.6	0	6	2.21667	21	22
Development_Regulation of CDK5 in CNS	1	1	0.0002971	1	1	1	1	0.001346	0.0005649	1	1	5.909e-05	1	1	1	1	1	0.008683	1	1	1	0.0008565	1	0.005435	0.004901	1	0.001916	1	0.2	0.5	0.333333	0.166667	0	0.6	0.333333	6	2.13333	19	28
Immune response_NF-AT signaling and leukocyte interactions	1.263e-05	1	1	0.0007363	0.003353	0.0009508	1	1	1	1	1	0.0005958	0.005326	1	1	1	1	1	0.0002542	1	1	1	0.008871	1	1	1	1	1	0.6	0.25	0.333333	0.166667	0.5	0.2	0	6	2.05	26	46
Immune response_CXCR4 signaling via second messenger	1	0.004046	1	0.001545	1	0.005163	1	1	1	1	0.00215	1	1	1	1	1	1	1	0.0001462	1	1	0.003849	1	1	1	1	0.005349	1	0.4	0.25	0.333333	0	0.5	0.2	0.333333	6	2.01667	16	34
Development_Notch Signaling Pathway	3.554e-05	1	1	1	1	0.00701	1	1	1	1	1	1	2.277e-05	1	1	1	1	1	1	3.466e-05	1	1	1	1	0.0005441	1	0.0009369	0.0005455	0.2	0.25	0	0.166667	0.5	0.2	0.666667	6	1.98333	37	43
Development_Activation of Erk by ACM1, ACM3 and ACM5	1	0.0001924	0.0007377	6.12e-06	1	1	0.0001309	0.004972	1.54e-05	0.003749	1	1.985e-08	1	1	1	1	1	1	1	1	7.021e-05	0.007643	0.0001646	0.001523	0.002276	1	0.004887	0.006873	0.6	0.75	0.666667	0	0	1	0.666667	5	3.68333	31	44
Signal transduction_PKA signaling	0.0001891	0.009656	1	7.034e-07	0.007265	3.917e-05	1	1	0.005608	1	1	3.358e-07	1	1	1	1	1	1	0.0002352	6.981e-05	0.001454	5.612e-05	1.201e-09	2.735e-06	1.746e-06	1	1	1	0.8	0.5	0.333333	0	1	1	0	5	3.63333	38	51
Apoptosis and survival_Caspase cascade	2.379e-07	5.039e-05	9.9e-07	4.529e-09	0.0009802	0.001001	1	1	1	1	1	1	0.000111	0.000956	0.002717	0.003415	0.003629	1	0.007165	1	0.003095	0.0001601	0.0003739	5.75e-06	3.13e-05	1	1	1	1	0.25	0	0.833333	0.5	1	0	5	3.58333	28	33
Immune response_Innate immune response to RNA viral infection	2.699e-08	0.0005584	0.0002971	0.004296	5.804e-06	1	1	1	1	1	1	1	3.058e-05	1.443e-12	1	1	1	0.008683	0.0004689	1	1	2.783e-05	1.446e-06	0.0001078	3.413e-06	0.0009677	4.172e-06	1	1	0	0	0.5	0.5	0.8	0.666667	5	3.46667	21	28
Cardiac Hypertrophy_NF-AT signaling in Cardiac Hypertrophy	0.005388	0.001685	1	4.878e-05	1	0.002005	1	1	0.007833	1	1	7.518e-05	1	1	1	1	1	1	0.0001362	0.003526	2.556e-05	0.007947	0.0002386	2.811e-08	4.939e-07	1	1	1	0.6	0.5	0.333333	0	1	1	0	5	3.43333	50	65
Cell adhesion_Ephrin signaling	1	0.0002646	4.93e-05	0.00192	1	1	1	1	1	0.0004691	7.12e-06	0.001675	1	1	1	1	1	1	1	2.595e-06	0.001275	0.009004	0.002517	0.002166	0.0001419	1	0.005551	1	0.6	0	1	0	0.5	1	0.333333	5	3.43333	35	45
Immune response_Oncostatin M signaling via JAK-Stat in human cells	0.00582	1	1.327e-05	0.001456	1	1	1	1	1	1	1	1	1	0.002317	1	1	1	1	6.255e-10	0.002078	0.0001814	0.0003084	4.843e-05	0.0002743	0.0001535	0.003787	0.0002743	1	0.6	0	0	0.166667	1	1	0.666667	5	3.43333	18	20
Development_VEGF-family signaling	1	0.0008917	0.005665	0.0001931	1	1	0.0001059	0.00407	0.005845	0.0003014	1	1.386e-06	1	1	1	1	1	1	1	1	0.001717	0.001279	0.0009761	0.0014	0.0006756	1	0.0006721	1	0.6	0.75	0.666667	0	0	1	0.333333	5	3.35	28	41
Signal transduction_Activation of PKC via G-Protein coupled receptor	4.796e-05	0.0001954	0.009615	0.002717	0.002681	1.077e-05	1	1	0.001675	1	1	4.626e-05	1	1	1	1	1	1	1	0.003702	2.381e-06	0.0009855	0.001227	0.0004879	3.834e-05	1	1	1	1	0.5	0.333333	0	0.5	1	0	5	3.33333	36	52
Development_A2B receptor: action via G-protein alpha s	0.002772	0.00306	0.0001623	2.588e-09	0.001925	1	1	1	1	1	1	0.0004113	1	1	1	1	1	1	1	0.002612	1	0.002228	0.002412	7.316e-05	1.383e-05	1	0.000585	7.497e-05	1	0	0.333333	0	0.5	0.8	0.666667	5	3.3	33	50
Cell adhesion_Plasmin signaling	0.0009472	0.001655	0.00179	7.885e-07	1	1	1	1	1	1	1	0.008038	1	1	1	1	1	1	7.743e-06	0.001443	1	5.895e-05	0.008377	8.919e-05	1.144e-06	1	4.025e-06	1	0.8	0	0.333333	0	1	0.8	0.333333	5	3.26667	28	35
G-protein signaling_Proinsulin C-peptide signaling	1	0.0001954	0.009615	1.959e-05	0.002681	1	0.006276	1	3.952e-07	0.006837	1	4.782e-07	1	1	1	1	1	1	1	0.001175	0.005163	7.198e-05	0.001227	1	0.005532	1	1	1	0.8	0.5	0.666667	0	0.5	0.8	0	5	3.26667	32	52
Immune response_CD16 signaling in NK cells	0.008247	7.206e-06	0.0014	1.098e-05	0.003399	0.0003675	1.608e-05	0.002101	0.003711	1	1	1.451e-05	1	1	1	1	1	1	0.0009166	1	1	6.156e-05	0.001514	1	1	1	1	1	1	1	0.333333	0	0.5	0.4	0	5	3.23333	41	69
Development_PIP3 signaling in cardiac myocytes	1	9.837e-06	8.128e-05	0.00027	1	0.0002942	1	1	4.968e-06	1	1	1.14e-08	1	1	1	1	1	1	0.00115	9.542e-07	1	0.004139	0.000375	0.0005925	2.378e-08	1	1	1	0.6	0.5	0.333333	0	1	0.8	0	5	3.23333	40	47
Development_TGF-beta-dependent induction of EMT via SMADs	1	0.0001156	0.006918	2.557e-05	1	0.001581	1	1	1	1	1	1	1	1	1	1	1	1	4.176e-05	3.181e-07	0.0003493	0.001248	6.897e-06	1.504e-07	2.942e-08	1	4.025e-06	1	0.6	0.25	0	0	1	1	0.333333	5	3.18333	34	35
Development_Angiotensin signaling via STATs	1.177e-05	0.007311	3.127e-05	4.098e-05	2.575e-05	1	0.002413	1	3.344e-05	0.001136	1	1	1	1	1	1	1	1	1	1	0.008439	0.0001167	1.048e-05	0.008598	0.008797	1	1.424e-05	1	1	0.5	0.333333	0	0	1	0.333333	5	3.16667	21	32
Apoptosis and survival_Role of IAP-proteins in apoptosis	6.243e-05	8.029e-08	0.0006911	9.361e-08	1.823e-05	2.691e-06	1	1	1	1	1	1	0.0004805	0.008202	1	1	1	1	1	0.0005002	0.006741	0.0004297	6.651e-06	7.096e-06	1.978e-07	1	1	1	1	0.25	0	0.333333	0.5	1	0	5	3.08333	26	31
Immune response _CCR3 signaling in eosinophils	0.006386	1.174e-10	0.000496	0.001618	8.977e-06	3.535e-05	1	1	0.0007984	1	1	0.005092	1	1	1	1	1	1	0.001267	0.006951	1	1	1	1	0.005417	1	1	1	1	0.5	0.333333	0	1	0.2	0	5	3.03333	52	77
Apoptosis and survival_p53-dependent apoptosis	0.001399	0.0008179	1	1.135e-05	1	0.007543	1	1	1	0.0007761	1	0.0004475	1	1	1	1	1	1	1	0.001302	6.928e-06	0.001138	0.006793	4.436e-05	8.027e-06	1	1	1	0.6	0.25	0.666667	0	0.5	1	0	5	3.01667	26	29
Muscle contraction_Relaxin signaling pathway	1	5.536e-05	2.25e-05	9.497e-05	1	1	0.005368	1	1	1	1	1	1	1	1	1	1	1	0.0004152	0.001799	1	0.0001094	0.004666	9.703e-05	0.0001832	1	0.007952	1	0.6	0.25	0	0	1	0.8	0.333333	5	2.98333	31	48
Development_A2A receptor signaling	1	3.572e-05	0.002298	2.26e-08	1	0.00701	0.004327	1	0.001863	1	1	1.487e-05	1	1	1	1	1	1	1	3.466e-05	0.008135	0.001949	1	0.0003516	1.374e-05	1	1	1	0.6	0.75	0.333333	0	0.5	0.8	0	5	2.98333	32	43
Development_GDNF family signaling	1	2.73e-05	1	0.0002065	1	1	0.004939	0.005636	0.002909	1	1	8.072e-06	1	1	1	1	1	1	1	8.026e-05	0.004913	0.003464	0.0009934	0.001145	7.066e-05	1	1	1	0.4	0.75	0.333333	0	0.5	1	0	5	2.98333	34	46
Transcription_Role of heterochromatin protein 1 (HP1) family in transcriptional silencing	0.008942	1	1	1.503e-05	0.001339	1	1	1	0.005528	1	1	0.005424	1	1	1	1	1	1	0.006983	0.0007467	0.009602	1	0.0007551	3.947e-05	3.245e-06	1	1	1	0.6	0.25	0.333333	0	1	0.8	0	5	2.98333	19	22
Apoptosis and survival_APRIL and BAFF signaling	1.373e-06	1	1	8.093e-08	1	1	1	1	1	1	0.003254	6.976e-05	1	1	1	1	1	1	0.001819	1	0.002915	0.002466	4.505e-06	0.001261	4.228e-05	1	6.384e-05	1	0.4	0	0.666667	0	0.5	1	0.333333	5	2.9	31	38
NGF activation of NF-kB	1	1	0.008295	0.001455	1	1	1	1	1	1	0.001172	8.633e-05	1	1	1	1	1	1	1	0.005405	0.004138	0.0002318	8.797e-05	0.0001978	8.027e-06	1	0.002319	1	0.4	0	0.666667	0	0.5	1	0.333333	5	2.9	20	29
Apoptosis and survival_FAS signaling cascades	1.162e-07	0.001565	0.002298	8.102e-07	0.0005009	0.0005138	1	1	1	1	1	1	0.003619	1	1	0.008888	1	1	1	0.007351	0.002682	0.006447	1	3.03e-05	7.465e-07	1	1	1	1	0.25	0	0.333333	0.5	0.8	0	5	2.88333	37	43
Development_Keratinocyte differentiation	0.001746	0.0005805	0.0001447	3.697e-08	1	1	0.0002693	0.009731	0.009893	0.001291	1	0.0001247	1	1	1	1	1	1	1	1	0.0004187	1	1	1	1	1	1.169e-05	1	0.8	0.75	0.666667	0	0	0.2	0.333333	5	2.75	40	56
Development_Role of CDK5 in neuronal development	0.003708	0.001212	0.005746	1	1	0.005163	1	1	0.008919	1	1	0.001809	1	1	1	1	1	1	1	0.004368	1	0.003849	0.001974	5.05e-05	0.0002325	1	1	1	0.6	0.5	0.333333	0	0.5	0.8	0	5	2.73333	26	34
Immune response_IL-7 signaling in B lymphocytes	3.554e-05	1	0.0005974	2.008e-05	1	1	1	1	1	1	0.00511	1.248e-08	1	1	1	1	1	1	0.005239	1	1	1	0.0001224	3.03e-05	0.0001745	1	0.004284	1	0.6	0	0.666667	0	0.5	0.6	0.333333	5	2.7	34	43
Reproduction_Progesterone-mediated oocyte maturation	1	0.00066	0.0003023	0.006334	1	1	0.003753	1	1	1	1	1.483e-07	1	1	1	1	1	1	1	0.001196	0.004514	7.076e-10	9.984e-06	0.0009453	0.0004282	1	1	1	0.6	0.25	0.333333	0	0.5	1	0	5	2.68333	27	40
Immune response_IL-4 signaling pathway	1	0.002035	0.009164	1	1	1	1	1	1	1	1	2.789e-09	1	1	1	1	1	1	0.002013	0.0007849	1	3.753e-05	0.0001646	0.001523	1	1	0.004887	1	0.4	0	0.333333	0	1	0.6	0.333333	5	2.66667	35	44
Apoptosis and survival_Anti-apoptotic action of Gastrin	1	1	9.176e-07	0.003888	1	1	1	1	7.364e-05	0.003446	0.00511	0.0002877	1	1	1	1	1	1	1	0.007351	0.008135	0.000527	1	1	1	1	1	1	0.4	0.25	1	0	0.5	0.4	0	5	2.55	27	43
Regulation of lipid metabolism_Insulin signaling:generic cascades	1	0.0004814	8.128e-05	1	0.003955	0.001151	1	1	0.0001637	1	1	1.107e-05	1	1	1	1	1	1	1	0.0004123	1	0.004139	0.003828	1	0.0003532	1	1	1	0.6	0.5	0.333333	0	0.5	0.6	0	5	2.53333	35	47
Apoptosis and survival_Cytoplasmic/mitochondrial transport of proapoptotic proteins Bid, Bmf and Bim	0.0001379	7.719e-05	0.005746	1.724e-05	0.001238	0.0002698	1	1	1	1	1	1	0.004609	1	1	1	1	1	1	0.001128	0.00394	1	0.006715	1	2.769e-06	1	1	1	1	0.25	0	0.166667	0.5	0.6	0	5	2.51667	30	34
Development_Dopamine D2 receptor transactivation of EGFR	1	9.152e-05	1	1	1	1	1	1	0.0001993	1	0.00669	1.291e-07	1	1	1	1	1	1	1	0.006557	1	3.544e-05	8.325e-06	0.009867	0.007692	1	1	1	0.2	0.25	0.666667	0	0.5	0.8	0	5	2.41667	18	24
Immune response_Function of MEF2 in T lymphocytes	0.002772	0.001085	1	2.342e-06	0.006287	6.315e-06	0.005814	1	1	1	1	1	0.00213	1	1	1	1	1	1	1	0.003588	1	1	0.009754	0.002944	1	0.000585	1	0.8	0.5	0	0.166667	0	0.6	0.333333	5	2.4	33	50
Signal transduction_Calcium signaling	1	0.0002646	1	0.00192	0.002825	0.002888	1	1	0.009802	1	1	1	1	1	1	1	1	0.002312	1	1	0.0003638	0.0008258	1	0.00548	0.0004384	1	0.005551	1	0.6	0.5	0	0.166667	0	0.8	0.333333	5	2.4	29	45
G-protein signaling_Regulation of p38 and JNK signaling mediated by G-proteins	0.002	0.0004815	1	8.213e-07	1	1	1	1	0.0009555	1	1	0.00158	1	1	1	1	1	1	0.0006231	9.685e-06	1	1	1	1	0.000839	1	1	1	0.6	0.25	0.333333	0	1	0.2	0	5	2.38333	31	39
Development_Role of IL-8 in angiogenesis	0.007671	0.0003289	1	0.007826	1	0.00661	1	1	0.00364	1	1	0.002022	1	1	1	1	1	1	1	1	1	0.0009279	0.003981	1	2.068e-05	1	8.938e-05	1	0.6	0.5	0.333333	0	0	0.6	0.333333	5	2.36667	39	58
Cell cycle_Initiation of mitosis	1	4.182e-06	1	1	1	0.003094	2.338e-05	1	1	1	1	0.0006019	1	1	0.005966	1	0.007547	1	1	1	9.003e-08	8.301e-09	1.421e-05	6.976e-05	5.226e-05	1	1	1	0.2	0.5	0.333333	0.333333	0	1	0	5	2.36667	22	25
Cell cycle_Role of APC in cell cycle regulation	1	3.212e-05	1	1	1	0.0001543	4.991e-05	1	1	1	1	0.004241	1	1	1	0.003046	1	0.004144	1	1	1.048e-10	5.201e-11	1.728e-06	9.662e-10	5.999e-12	1	1	1	0.2	0.5	0.333333	0.333333	0	1	0	5	2.36667	28	32
Apoptosis and survival_Anti-apoptotic TNFs/NF-kB/IAP pathway	0.0001373	0.005739	1	0.0001565	1	3.914e-06	1	1	1	1	1	1	0.00134	2.623e-05	1	1	1	1	1	1	1	0.002961	0.0009736	0.001024	4.69e-05	1	0.008786	1	0.6	0.25	0	0.333333	0	0.8	0.333333	5	2.31667	21	27
Development_Thyroliberin signaling	1	1	1	0.0006495	1	1	0.008555	1	1.711e-05	0.0002474	1	1.759e-06	1	1	1	1	1	1	1	1	1	0.004542	0.006606	0.007338	1	1	1	0.002045	0.2	0.5	0.666667	0	0	0.6	0.333333	5	2.3	35	61
Development_S1P1 receptor signaling via beta-arrestin	1	1.019e-05	0.001137	0.004288	1	1	1	1	5.791e-06	1	1	0.005304	1	1	1	1	1	1	1	0.0008712	1	0.003088	0.0003739	1	0.001608	1	1	1	0.6	0.25	0.333333	0	0.5	0.6	0	5	2.28333	26	33
Development_ERK5 in cell proliferation and neuronal survival	1	1	1	1	1	1	0.001246	1	0.001108	1	1	6.847e-07	1	1	1	1	1	1	1	0.001048	1.677e-05	1	1	0.001799	0.001292	1	0.0006309	1	0	0.5	0.333333	0	0.5	0.6	0.333333	5	2.26667	18	23
Development_FGFR signaling pathway	1	0.0007931	1	0.0003483	1	1	1	1	1	1	1	5.996e-05	1	1	1	1	1	1	1	0.0004202	1	0.001193	1	0.009702	0.007405	1	0.000195	1	0.4	0	0.333333	0	0.5	0.6	0.333333	5	2.16667	34	53
Transcription_PPAR Pathway	5.716e-05	1	1	1.072e-06	1	1	1	1	1	1	1	0.001157	1	1	1	1	1	1	1	0.0001817	1	0.00157	1	0.007338	0.00678	1	0.008896	1	0.4	0	0.333333	0	0.5	0.6	0.333333	5	2.16667	33	61
Apoptosis and survival_Regulation of Apoptosis by Mitochondrial Proteins	0.0003934	9.803e-05	0.0006911	0.0001413	1	0.0006071	1	1	1	1	1	0.0001738	0.002843	1	1	1	1	1	1	1	1	8.38e-05	1	0.005982	7.347e-06	1	1	1	0.8	0.25	0.333333	0.166667	0	0.6	0	5	2.15	27	31
Immune response_BCR pathway	0.001308	0.0001073	1	2.04e-06	0.00366	7.809e-05	1	1	1	1	1	9.394e-07	1	1	1	1	1	0.008186	1	1	0.0008705	0.001437	0.0001873	1	1	1	1	1	0.8	0.25	0.333333	0.166667	0	0.6	0	5	2.15	35	54
Cell cycle_Role of SCF complex in cell cycle regulation	1	0.0008179	0.008295	1	1	1	1	1	1	0.0007761	1	0.0004475	1	1	1	0.0001962	1	0.002283	1	1	1	1	1	1.469e-06	0.0001856	1	0.0003729	1	0.4	0	0.666667	0.333333	0	0.4	0.333333	5	2.13333	26	29
Regulation of lipid metabolism_Insulin regulation of glycogen metabolism	1	1	0.005731	1.606e-05	1	0.005018	1	1	0.002849	1	1	3.273e-05	1	1	1	1	1	1	1	0.002423	1	0.006005	0.00276	1	1	1	1	1	0.4	0.5	0.333333	0	0.5	0.4	0	5	2.13333	31	56
Translation_Insulin regulation of translation	1	0.001189	0.00048	1	0.00585	0.005965	1	1	0.00159	1	1	5.122e-05	1	1	1	1	1	1	1	0.0001187	1	1	1	1	0.0001057	1	1	1	0.6	0.5	0.333333	0	0.5	0.2	0	5	2.13333	33	42
Development_Angiotensin activation of ERK	1	5.039e-05	0.004731	0.001171	0.004169	1	1	1	0.0002869	1	1	1.944e-06	1	1	1	1	1	1	1	1	1	0.003088	0.001501	1	1	1	0.004589	1	0.8	0.25	0.333333	0	0	0.4	0.333333	5	2.11667	21	33
Cytoskeleton remodeling_Integrin outside-in signaling	1	7.726e-05	1	1	0.001618	1	1	1	0.004364	1	1	0.001145	1	1	1	1	1	1	1	0.0006402	0.002961	1	0.005645	1	0.005067	1	1	1	0.4	0.25	0.333333	0	0.5	0.6	0	5	2.08333	36	49
Immune response_NFAT in immune response	0.0008227	1	1	5.774e-05	0.002278	1.598e-06	1	1	1	1	1	0.005162	1	1	1	1	1	1	0.0008154	1	1	0.0008089	0.002952	1	1	1	1	1	0.6	0.25	0.333333	0	0.5	0.4	0	5	2.08333	27	51
Regulation of CFTR activity (norm and CF)	1	1	1	0.002983	1	1	1	1	9.542e-06	1	1	1	1	1	0.007334	1	8.073e-05	0.004236	1	0.009287	1	1.907e-05	1	2.373e-05	2.068e-05	1	1	1	0.2	0.25	0	0.5	0.5	0.6	0	5	2.05	38	58
DNA damage_Role of SUMO in p53 regulation	1	1	1	1	1	0.001656	1	1	1	0.001781	1	1	0.007084	1	1	1	1	1	1	0.0006773	0.009415	1	0.000482	0.0001471	6.145e-05	1	1	1	0	0.25	0.333333	0.166667	0.5	0.8	0	5	2.05	14	17
G-protein signaling_Regulation of CDC42 activity	1	1.019e-05	1	1	1	1	1	1	0.007687	1	0.001921	0.005304	1	1	1	1	1	1	1	0.00351	1	1	1	0.001481	0.0001309	1	1	1	0.2	0.25	0.666667	0	0.5	0.4	0	5	2.01667	30	33
Immune response_ICOS pathway in T-helper cell	1	0.003331	1	0.0002065	1	1.957e-06	1	1	1	1	0.006508	0.0064	1	1	1	1	1	1	1.452e-05	1	1	0.0002715	1	1	1	1	1	1	0.4	0.25	0.666667	0	0.5	0.2	0	5	2.01667	24	46
Possible pathway of TGF-beta 1-dependent inhibition of CFTR expression	0.0008849	1	1	0.0001565	1	0.004952	1	1	1	1	1	1	1	1	1	1	1	1	1	0.0007289	1	1	1	1	0.009423	0.008954	0.001569	1	0.4	0.25	0	0	0.5	0.2	0.666667	5	2.01667	17	27
Signal transduction_Activin A signaling regulation	1	1	1	1	1	0.0002053	1	1	1	1	1	0.005304	1	1	1	1	1	1	1	0.0008712	1	1	8.244e-05	0.001481	0.001608	1	0.0001374	1	0	0.25	0.333333	0	0.5	0.6	0.333333	5	2.01667	27	33
Immune response_CD28 signaling	0.001308	1	1	3.514e-05	1	0.001136	0.006754	1	1	1	1	0.0002839	1	0.005947	1	1	1	1	1	1	7.421e-05	0.0001158	0.005191	1	1	1	1	1	0.4	0.5	0.333333	0.166667	0	0.6	0	5	2	31	54
Immune response_MIF-JAB1 signaling	1	0.007895	1	0.005471	1	1	1	1	1	1	1	0.009155	1	1	1	1	1	1	1	0.006557	1	1	1	0.0001748	0.007692	1	0.0008072	1	0.4	0	0.333333	0	0.5	0.4	0.333333	5	1.96667	22	24
Cytoskeleton remodeling_Neurofilaments	1	0.002996	0.00342	1	1	0.0005935	1	1	1	1	1	0.0006019	1	1	1	1	1	0.00483	1	1	0.005504	0.001715	1	6.976e-05	0.00107	1	1	1	0.4	0.25	0.333333	0.166667	0	0.8	0	5	1.95	23	25
Regulation of lipid metabolism_Stimulation of Arachidonic acid production by ACM receptors	1	1	1	0.0006746	1	1	1	1	0.001544	1	1	0.002512	1	1	1	1	1	1	1	0.0001429	1	1	1	1	1	1	0.007763	0.003747	0.2	0.25	0.333333	0	0.5	0	0.666667	5	1.95	39	72
Cytoskeleton remodeling_Keratin filaments	1	0.0001697	1	1	1	1	1	1	1	1	1	0.009752	1	1	1	0.004703	0.005334	0.001988	0.004049	1	1	1	0.0009245	1	5.039e-05	1	1	1	0.2	0	0.333333	0.5	0.5	0.4	0	5	1.93333	30	36
Immune response_Delta-type opioid receptor signaling in T-cells	1	1	0.008295	1	1	1	0.001983	1	0.0007105	1	1	0.00783	1	1	1	1	1	1	1	0.005405	0.004138	0.004818	1	1	1	1	1	1	0.2	0.5	0.333333	0	0.5	0.4	0	5	1.93333	18	29
Immune response_IL-23 signaling pathway	1	1	1	0.001775	1	1	1	1	1	1	1	1	1	0.00445	1	1	1	1	0.0008433	1	1	0.007545	0.008624	1	1	0.007207	0.006261	1	0.2	0	0	0.166667	0.5	0.4	0.666667	5	1.93333	13	25
Signal transduction_IP3 signaling	1	7.726e-05	1	0.0004484	0.005415	1	1	1	0.004364	1	1	4.385e-06	1	1	1	1	1	1	1	1	1	0.001852	0.005645	1	1	1	0.008901	1	0.6	0.25	0.333333	0	0	0.4	0.333333	5	1.91667	28	49
Apoptosis and survival_Granzyme A signaling	0.008223	1	1	1	1	1	1	8.39e-05	1	1	1	0.009726	1	1	1	1	1	1	1	0.001701	1	0.006028	1	1.79e-05	0.0003399	1	1	1	0.2	0.25	0.333333	0	0.5	0.6	0	5	1.88333	23	30
Development_Alpha-2 adrenergic receptor activation of ERK	1	9.418e-06	1	0.0007961	1	1	1	1	3.946e-06	1	1	2.346e-06	1	1	1	1	1	1	1	0.006157	1	0.0006004	0.001118	1	1	1	1	1	0.4	0.25	0.333333	0	0.5	0.4	0	5	1.88333	34	62
Development_Endothelin-1/EDNRA transactivation of EGFR	1	0.001143	1	0.002387	1	1	1	1	0.002909	0.004407	1	1.597e-06	1	1	1	1	1	1	1	1	1	1	0.003117	1	1	1	0.001484	1	0.4	0.25	0.666667	0	0	0.2	0.333333	5	1.85	30	46
Transcription_Role of Akt in hypoxia induced HIF1 activation	1.805e-05	0.0003717	1	1	1	1	1	1	1	1	1	1	1	1	0.001069	1	1	1	1	0.0007289	1	1	1	0.001024	0.0002189	1	0.008786	1	0.4	0	0	0.166667	0.5	0.4	0.333333	5	1.8	24	27
Development_VEGF signaling via VEGFR2 - generic cascades	1	1	1	0.005808	1	1	2.871e-06	0.005298	1	1	1	0.0004716	1	1	1	1	1	1	1	1	0.001275	0.0002132	1	1	1	1	0.005551	1	0.2	0.5	0.333333	0	0	0.4	0.333333	5	1.76667	24	45
Cytoskeleton remodeling_Role of Activin A in cytoskeleton remodeling	1	1	1	0.006862	1	1	1	1	1	1	1	0.002967	1	1	1	1	1	1	1	0.002078	0.001084	1	1	1	0.0008009	1	0.0002743	1	0.2	0	0.333333	0	0.5	0.4	0.333333	5	1.76667	17	20
Neurophysiological process_ACM regulation of nerve impulse	1	1	1	5.279e-05	0.003353	1	1	1	2.428e-05	1	1	0.0005958	1	1	1	1	1	1	1	1	1	0.0002715	1	0.007369	1	1	1	0.000707	0.4	0.25	0.333333	0	0	0.4	0.333333	5	1.71667	25	46
Role of alpha-6/beta-4 integrins in carcinoma progression	1	0.0002646	1	1	0.00934	1	1	1	0.009802	1	0.006016	1	1	1	1	1	1	1	1	1	0.001275	1	1	1	0.003262	1	4.52e-05	1	0.4	0.25	0.333333	0	0	0.4	0.333333	5	1.71667	31	45
Development_Regulation of telomere length and cellular immortalization	1	1	1	0.006798	1	0.001581	1	1	1	1	0.002397	0.008038	1	1	0.00354	1	1	1	1	1	1	1	1	0.0003318	0.0003969	1	1	1	0.2	0.25	0.666667	0.166667	0	0.4	0	5	1.68333	26	35
Neurophysiological process_Dopamine D2 receptor transactivation of PDGFR in CNS	1	4.643e-05	1	0.0005416	1	0.0007966	1	1	1	1	0.008392	0.003774	1	1	1	1	1	0.001143	1	1	1	1	0.00299	1	1	1	1	1	0.4	0.25	0.666667	0.166667	0	0.2	0	5	1.68333	17	26
Development_A1 receptor signaling	1	0.005815	1	9.983e-05	1	0.003214	1	1	1	1	1	5.996e-05	1	1	1	1	1	1	1	0.00437	1	0.003747	1	1	1	1	1	1	0.4	0.25	0.333333	0	0.5	0.2	0	5	1.68333	28	53
Blood coagulation_GPCRs in platelet aggregation	1	1.315e-05	1	0.0001908	1	0.0001515	1	1	1	1	1	1	1	1	1	1	1	1	0.008493	1	1	1	1	1	7.303e-05	1	1	0.003562	0.4	0.25	0	0	0.5	0.2	0.333333	5	1.68333	47	71
Development_Ligand-dependent activation of the ESR1/AP-1 pathway	1	0.002875	1	1	1	1	3.761e-06	0.0001618	1	1	1	1	0.003333	1	1	1	1	1	1	1	1	1	1	0.002858	0.006008	1	0.003723	1	0.2	0.5	0	0.166667	0	0.4	0.333333	5	1.6	11	14
CFTR folding and maturation (norm and CF)	1	1	1	0.003887	1	1	1	1	1	1	1	1	1	1	1	1	5.026e-05	1.197e-05	1	1.431e-05	1	0.007736	1	1	1	1	0.003723	1	0.2	0	0	0.333333	0.5	0.2	0.333333	5	1.56667	12	14
Development_PACAP signaling in neural cells	1	1	0.003979	0.0004262	1	1	1	1	0.0001801	0.002402	1	1	1	1	1	1	1	1	1	1	1	1	1	1	0.002425	1	1	0.004895	0.4	0.25	0.333333	0	0	0.2	0.333333	5	1.51667	23	39
DNA damage_Role of Brca1 and Brca2 in DNA repair	1	0.001171	1	1	1	1.305e-05	1	1	1	1	1	1	0.0003875	1	1	1	1	1	1	0.000371	0.0003151	1	1	1	1.758e-05	1	1	1	0.2	0.25	0	0.166667	0.5	0.4	0	5	1.51667	27	30
Immune response_PGE2 common pathways	1	1	1	0.002717	1	1	1	1	0.006323	1	1	0.0006367	1	1	1	1	1	1	1	1	1	1.7e-05	0.003587	1	1	1	1	0.001127	0.2	0.25	0.333333	0	0	0.4	0.333333	5	1.51667	26	52
Immune response_IL-13 signaling via JAK-STAT	0.005091	1	1	1	1	1	1	1	1	1	1	1	0.004701	1	1	1	1	1	0.002479	1	1	0.009004	1	1	1	6.445e-06	1	1	0.2	0	0	0.166667	0.5	0.2	0.333333	5	1.4	27	45
Development_GH-RH signaling	1	1	1	0.002514	1	1	1	1	0.005845	1	1	0.007916	1	1	1	1	1	1	1	1	1	0.004492	1	1	1	1	1	0.005638	0.2	0.25	0.333333	0	0	0.2	0.333333	5	1.31667	19	41
Apoptosis and survival_Ceramides signaling pathway	0.001677	8.211e-07	0.0008284	1.134e-08	0.0001527	1	1	1	1	0.00218	1	6.976e-05	1	1	1	1	1	1	1	0.0001747	0.009269	0.0006364	0.005203	0.009348	0.0001574	1	1	1	1	0	0.666667	0	0.5	1	0	4	3.16667	31	38
G-protein signaling_G-Protein alpha-12 signaling pathway	0.006064	1.334e-05	0.002714	0.0002355	0.008681	0.008833	1	1	0.0001165	1	1	1	1	1	1	1	1	1	0.005018	4.726e-06	1	0.007032	1	0.000831	0.007996	1	1	1	1	0.5	0	0	1	0.6	0	4	3.1	31	37
Cytoskeleton remodeling_Reverse signaling by ephrin B	0.0003934	9.803e-05	3.244e-06	0.0001413	0.002739	1	1	1	0.00109	1	1	1	1	1	1	1	1	1	1	0.0005002	0.0004381	1.432e-05	3.77e-05	0.0005828	7.347e-06	1	1	1	1	0.25	0	0	0.5	1	0	4	2.75	27	31
Apoptosis and survival_Granzyme B signaling	1.467e-06	0.0001493	0.0008916	0.0002015	1	1	1	1	1	1	1	1	0.003362	1	1	0.003046	5.269e-05	0.0001579	0.005754	1	1	0.009125	1	0.008598	0.0009962	1	1	1	0.8	0	0	0.666667	0.5	0.6	0	4	2.56667	25	32
Immune response_Neurotensin-induced activation of IL-8 in colonocytes	1	0.0003571	0.00669	2.876e-06	1	1	0.004132	0.004359	1.946e-08	1	1	5.122e-05	1	1	1	1	1	1	1	1	0.002155	0.001585	1	0.002028	0.007146	1	1	1	0.6	0.75	0.333333	0	0	0.8	0	4	2.48333	28	42
Cell cycle_The metaphase checkpoint	1	0.002223	1	1	1	0.001958	0.003048	0.000174	1	1	1	1	1	1	1	1	1	1	1	0.0004474	7.82e-15	6.899e-10	7.145e-11	5.551e-08	1.113e-08	1	1	1	0.2	0.75	0	0	0.5	1	0	4	2.45	30	36
Membrane-bound ESR1: interaction with G-proteins signaling	1	0.001393	0.0007732	3.315e-06	1	1	1	1	1.239e-05	0.0008411	1	1.724e-06	1	1	1	1	1	1	1	1	1	0.002665	0.00809	0.002378	0.001678	1	1	1	0.6	0.25	0.666667	0	0	0.8	0	4	2.31667	32	51
Development_Gastrin in differentiation of the gastric mucosa	1	1	0.0001836	1	0.002867	0.000721	0.003392	1	0.0001454	0.00218	1	0.00125	1	1	1	1	1	1	1	1	0.002915	0.002466	1	1	1	1	1	1	0.4	0.75	0.666667	0	0	0.4	0	4	2.21667	25	38
Development_Mu-type opioid receptor regulation of proliferation	1	0.0005584	0.006768	0.004296	1	1	1	1	0.0005649	0.007635	1	9.394e-06	1	1	1	1	1	1	1	1	1	0.0008565	5.809e-05	0.005435	1	1	1	1	0.6	0.25	0.666667	0	0	0.6	0	4	2.11667	18	28
Transcription_Ligand-dependent activation of the ESR1/SP pathway	0.001732	0.001171	1	1	1	1	1	1	1	0.009265	1	1	1	1	1	1	1	1	1	1	0.005318	0.006028	0.008656	5.379e-07	3.249e-06	1	8.199e-07	1	0.4	0	0.333333	0	0	1	0.333333	4	2.06667	27	30
Cell cycle_Cell cycle (generic schema)	1	0.0005889	1	0.00924	1	1	1	1	1	1	1	1.713e-05	1	1	2.468e-05	0.007078	1	0.001854	1	1	5.448e-06	0.002563	1	2.095e-07	8.827e-06	1	1	1	0.4	0	0.333333	0.5	0	0.8	0	4	2.03333	19	21
Cell adhesion_Cadherin-mediated cell adhesion	1	7.756e-06	0.004351	0.000104	1	1	1	1	1	1	0.008392	1	1	1	1	1	1	1	1	9.429e-05	0.0003773	0.009488	1	1	0.0004891	1	1	1	0.6	0	0.333333	0	0.5	0.6	0	4	2.03333	24	26
Development_Neurotrophin family signaling	1	1	0.001276	1	1	1	1	1	1	1	1	2.743e-05	1	1	1	1	1	1	1	0.00425	0.004514	0.0002514	0.002574	8.75e-05	0.001293	1	1	1	0.2	0	0.333333	0	0.5	1	0	4	2.03333	29	40
Cytoskeleton remodeling_Fibronectin-binding integrins in cell motility	0.009688	9.803e-05	1	0.0006434	1	0.002791	1	1	0.0001793	1	1	1	1	1	1	1	1	1	1	0.0005002	0.001838	1	1	1	0.001999	1	1	1	0.6	0.5	0	0	0.5	0.4	0	4	2	24	31
Chemotaxis_CXCR4 signaling pathway	1	1.645e-05	0.0003117	8.681e-05	1	1	1	1	0.001938	1	0.00215	0.006563	1	1	1	1	1	1	1	1	1	0.0009739	0.006715	1	1	1	1	1	0.6	0.25	0.666667	0	0	0.4	0	4	1.91667	26	34
Development_Thrombospondin-1 signaling	0.005782	0.007694	0.006768	1	1	1	1	1	1	1	1	0.006226	1	1	1	1	1	1	1	1	0.003173	1	1	0.005435	0.004901	1	0.001916	1	0.6	0	0.333333	0	0	0.6	0.333333	4	1.86667	19	28
Development_Activation of ERK by Alpha-1 adrenergic receptors	1	0.007185	1	0.005808	0.00934	1	0.004731	1	0.0001112	1	1	2.772e-05	1	1	1	1	1	1	1	1	1	0.009004	0.00737	1	1	1	1	1	0.6	0.5	0.333333	0	0	0.4	0	4	1.83333	25	45
Cell adhesion_Histamine H1 receptor signaling in the interruption of cell barrier integrity	0.005091	3.333e-08	1	0.00192	1.372e-06	4.094e-05	1	1	0.002519	1	1	1	1	1	1	1	1	1	1	1	1	1	1	1	0.0001419	1	1	0.007317	0.8	0.5	0	0	0	0.2	0.333333	4	1.83333	34	45
Development_Delta- and kappa-type opioid receptors signaling via beta-arrestin	1	1	1	1	1	0.001822	0.001246	1	0.001108	1	1	0.00711	0.003767	1	1	1	1	0.003081	1	1	1	1	1	0.006433	0.004764	1	1	1	0	0.75	0.333333	0.333333	0	0.4	0	4	1.81667	18	23
Cytoskeleton remodeling_Regulation of actin cytoskeleton by Rho GTPases	1	1.047e-06	0.00963	1	4.36e-05	0.008851	1	1	0.001108	1	1	1	1	1	1	1	1	1	0.009113	1	1	1	1	1	9.1e-06	1	1	1	0.6	0.5	0	0	0.5	0.2	0	4	1.8	21	23
Cell adhesion_Integrin-mediated cell adhesion and migration	1	1.44e-05	0.0016	1	1	0.001386	1	1	0.000197	1	1	1	1	1	1	1	1	1	1	0.000134	0.007085	1	1	1	0.001461	1	1	1	0.4	0.5	0	0	0.5	0.4	0	4	1.8	36	48
Immune response_Antigen presentation by MHC class I	1	0.007694	0.006768	1	1	0.006146	1	1	1	1	1	1	0.00907	1	1	1	1	0.008683	1	1	1	0.000166	0.0003	0.00168	0.004901	1	1	1	0.4	0.25	0	0.333333	0	0.8	0	4	1.78333	21	28
Transport_RAN regulation pathway	1	1	1	1	1	4.022e-05	1	1	0.002151	1	1	1	1	1	1	1	1	0.0007519	1	0.0001458	1	1	0.00415	0.000337	2.319e-06	1	1	1	0	0.5	0	0.166667	0.5	0.6	0	4	1.76667	15	18
Neurophysiological process_NMDA-dependent postsynaptic long-term potentiation in CA1 hippocampal neurons	1	0.0009097	0.0007732	0.002599	1	1	1	1	4.444e-06	0.0001568	1	3.911e-06	1	1	1	1	1	1	1	1	0.008862	1	1	1	1	1	1	1	0.6	0.25	0.666667	0	0	0.2	0	4	1.71667	47	80
G-protein signaling_G-Protein alpha-q signaling cascades	1	0.0003236	1	1.724e-05	0.001238	1	1	1	1	1	1	0.001809	1	1	1	1	1	1	1	1	1	1	1	0.006427	0.007003	1	0.001042	1	0.6	0	0.333333	0	0	0.4	0.333333	4	1.66667	22	34
IL-1 beta-dependent CFTR expression	1	1	1	0.008381	1	1	1	1	1	1	1	1	1	0.001184	1	1	1	1	1	0.002925	1	0.002656	0.009689	0.009709	0.0001656	1	1	1	0.2	0	0	0.166667	0.5	0.8	0	4	1.66667	14	16
Development_Endothelin-1/EDNRA signaling	0.001126	0.005815	1	3.016e-07	1	1	1	1	1	1	1	5.996e-05	1	1	1	1	1	1	1	0.00142	0.00217	1	1	1	1	1	1	1	0.6	0	0.333333	0	0.5	0.2	0	4	1.63333	33	53
Regulation of lipid metabolism_Regulation of lipid metabolism via LXR, NF-Y and SREBP	0.007055	1	1	1	0.0007043	1	1	1	1	1	1	1	1	1	1	1	1	1	1	0.002836	1	1	1	7.06e-06	1.152e-08	1	0.009327	1	0.4	0	0	0	0.5	0.4	0.333333	4	1.63333	30	38
Transcription_Receptor-mediated HIF regulation	1	0.0004815	0.0002367	1	1	1	1	1	1	1	1	0.00158	1	1	1	1	1	1	1	4.987e-05	1	0.003037	1	1	0.0002637	1	1	1	0.4	0	0.333333	0	0.5	0.4	0	4	1.63333	31	39
Transcription_Sin3 and NuRD in transcription regulation	9.807e-06	1	1	1	1	1	1	1	1	1	1	1	1	1	1	1	1	1	1	0.002836	1	1	0.005203	3.003e-05	0.0005292	1	0.009327	1	0.2	0	0	0	0.5	0.6	0.333333	4	1.63333	34	38
Immune response_IL-13 signaling via PI3K-ERK	1	0.007941	1	1	0.006287	1	1	1	1	1	0.001261	0.0001099	1	1	1	1	1	1	1	1	1	0.0001773	1	1	1	1	0.00993	1	0.4	0	0.666667	0	0	0.2	0.333333	4	1.6	31	50
Development_EGFR signaling via small GTPases	1	0.0006161	1	0.0002015	1	1	1	1	0.006583	1	1	4.7e-05	1	1	1	1	1	1	1	1	0.008439	1	0.004163	1	0.0002816	1	1	1	0.4	0.25	0.333333	0	0	0.6	0	4	1.58333	24	32
G-protein signaling_G-Protein alpha-i signaling cascades	1	1.379e-05	3.428e-05	1	1	1	1	1	6.111e-05	1	1	0.0002287	1	1	1	1	1	1	1	1	1	0.0001167	0.0009736	1	0.0008822	1	1	1	0.4	0.25	0.333333	0	0	0.6	0	4	1.58333	22	27
Immune response_Role of DAP12 receptors in NK cells	1	0.001018	9.463e-05	1	1	1.782e-05	1	1	1	1	1	3.347e-08	1	1	1	1	1	1	1	1	1	0.001437	0.005191	1	0.009767	1	1	1	0.4	0.25	0.333333	0	0	0.6	0	4	1.58333	36	54
Development_WNT signaling pathway. Part 1. Degradation of beta-catenin in the absence WNT signaling	0.00582	0.007787	1	0.0002557	1	0.0007157	1	1	1	1	1	1	1	1	1	1	1	1	1	1	1	1	1	5.274e-08	0.0001535	1	2.708e-05	1	0.6	0.25	0	0	0	0.4	0.333333	4	1.58333	19	20
Apoptosis and survival_Anti-apoptotic action of nuclear ESR1 and ESR2	1	0.008695	1	0.0009313	1	1	0.003218	0.003034	1	1	1	0.003604	1	1	1	1	1	1	1	1	1	1	1	1	1	1	0.000322	1	0.4	0.5	0.333333	0	0	0	0.333333	4	1.56667	22	37
Development_Delta-type opioid receptor mediated cardioprotection	1	0.002943	1	1	1	1	1	1	0.003224	1	0.002948	0.0009785	1	1	1	1	1	1	1	1	1	0.0004944	7.434e-05	1	1	1	1	1	0.2	0.25	0.666667	0	0	0.4	0	4	1.51667	21	37
Immune response_Lipoxins and Resolvin E1 inhibitory action on neutrophil functions	1	1	1	1	1	1	1.024e-06	7.179e-06	0.002312	1	1	1	1	1	1	1	1	0.006974	1	1	1	1	0.008377	1	1	1	0.006197	1	0	0.75	0	0.166667	0	0.2	0.333333	4	1.45	17	35
Development_GDNF signaling	1	0.002088	0.00265	1	1	1	1	1	1	1	1	0.000424	1	1	1	1	1	1	1	0.006557	1	1	0.006566	1	1	1	1	1	0.4	0	0.333333	0	0.5	0.2	0	4	1.43333	17	24
Hypoxia-induced EMT in cancer and fibrosis	1	6.242e-05	1	1	1	1	1	1	1	0.007127	1	1	1	1	1	1	1	1	1	0.007682	1	1	1	1	1	1	0.0005689	1	0.2	0	0.333333	0	0.5	0	0.333333	4	1.36667	9	9
G-protein signaling_R-RAS regulation pathway	1	5.537e-07	1	0.00721	1	0.003094	1	1	1	1	1	1	1	1	1	1	1	1	1	0.008354	1	1	0.008624	1	1	1	1	1	0.4	0.25	0	0	0.5	0.2	0	4	1.35	20	25
Transcription_Transcription factor Tubby signaling pathways	1	1	0.0002494	1	0.009626	1	1	1	0.0001792	1	1	0.005645	1	1	1	1	1	1	1	1	1	1	1	1	1	1	1	0.009722	0.4	0.25	0.333333	0	0	0	0.333333	4	1.31667	11	17
Transport_ACM3 in salivary glands	1	1	0.005665	0.007734	1	1	1	1	4.746e-05	1	1	0.007916	1	1	1	1	1	1	1	1	1	1	1	1	1	1	1	0.0004537	0.4	0.25	0.333333	0	0	0	0.333333	4	1.31667	22	41
G-protein signaling_Regulation of RAC1 activity	1	0.002223	1	0.0007056	1	1	1	1	1	1	1	0.009752	1	1	1	1	0.005334	1	1	1	1	1	0.0009245	0.00481	1	1	1	1	0.4	0	0.333333	0.166667	0	0.4	0	4	1.3	28	36
Oxidative stress_Role of ASK1 under oxidative stress	1	1	0.005746	0.0003889	1	1	1	1	1	1	1	0.0004383	1	1	1	1	1	0.001341	1	1	0.00394	1	1	1	0.007003	1	1	1	0.4	0	0.333333	0.166667	0	0.4	0	4	1.3	22	34
Cell adhesion_Gap junctions	0.001732	1	1.546e-05	1	1	1	1	1	1	1	1	0.009726	1	1	1	1	3.366e-05	0.0005462	1	1	0.005318	1	1	1	1	1	1	1	0.4	0	0.333333	0.333333	0	0.2	0	4	1.26667	19	30
Immune response_Lectin induced complement pathway	1	0.006477	0.001911	1	1	1	1	1	1	1	1	1	0.007576	1	1	1	1	1	8.174e-06	1	1	1	1	1.338e-05	1	1	1	1	0.4	0	0	0.166667	0.5	0.2	0	4	1.26667	31	49
Development_SSTR2 in regulation of cell proliferation	1	1	0.0005187	1	1	1	1	1	1	1	1	0.0001758	1	1	1	1	1	1	1	0.006566	1	1	0.00328	1	1	1	1	1	0.2	0	0.333333	0	0.5	0.2	0	4	1.23333	22	36
Transcription_Assembly of RNA Polymerase II preinitiation complex on TATA-less promoters	0.003556	1	1	1	1	1	1	1	1	1	1	1	0.008775	1	1	1	1	1	1	0.005719	1	1	1	1	1	1	0.009756	1	0.2	0	0	0.166667	0.5	0	0.333333	4	1.2	13	18
Cell cycle_Transition and termination of DNA replication	1	5.817e-07	1	1	1	1	0.001849	1	1	1	1	1	1	1	1	0.0001649	1	0.008683	1	1	2.748e-05	1	1	1	1.955e-05	1	1	1	0.2	0.25	0	0.333333	0	0.4	0	4	1.18333	23	28
Development_Role of Activin A in cell differentiation and proliferation	0.009389	1	1	1	1	1	1	1	0.005077	1	1	0.001978	1	1	1	1	1	1	1	1	1	1	0.00792	0.007045	1	1	1	1	0.2	0.25	0.333333	0	0	0.4	0	4	1.18333	28	40
Muscle contraction_ GPCRs in the regulation of smooth muscle tone	1	1	0.00811	1	1	1	1	1	0.0004648	1	1	1	1	1	1	1	1	1	1	1	1	1	1	0.007809	0.005807	1	1	0.0008186	0.2	0.25	0	0	0	0.4	0.333333	4	1.18333	47	83
Apoptosis and survival_Apoptotic Activin A signaling	1	1	0.00342	0.0003733	1	1	1	1	0.001772	1	1	1.646e-05	1	1	1	1	1	1	1	1	1	1	0.0004765	1	1	1	1	1	0.4	0.25	0.333333	0	0	0.2	0	4	1.18333	20	25
Cytoskeleton remodeling_Role of PKA in cytoskeleton reorganisation	1	0.002145	1	3.272e-05	1	1	1	1	0.0002215	1	1	1	1	1	1	1	1	1	1	1	1	1	1	1	0.003558	1	1	0.0004122	0.4	0.25	0	0	0	0.2	0.333333	4	1.18333	27	40
G-protein signaling_Rap2A regulation pathway	1	1	0.001816	1	1	1	1	1	0.001625	1	1	1	1	1	1	1	1	1	1	1	1	0.003775	1	1	0.009085	1	1	0.0004189	0.2	0.25	0	0	0	0.4	0.333333	4	1.18333	12	17
Neurophysiological process_Glutamate regulation of Dopamine D1A receptor signaling	1	1	1	0.0005751	0.00934	1	1	1	0.009802	1	1	0.001675	1	1	1	1	1	0.008402	1	1	1	1	1	1	1	1	1	1	0.4	0.25	0.333333	0.166667	0	0	0	4	1.15	25	45
Immune response_TCR and CD28 co-stimulation in activation of NF-kB	1	1	1	0.001993	1	5.357e-05	1	1	1	1	1	1	1	1	1	1	1	1	0.0008033	1	1	0.0002514	1	1	1	1	1	1	0.2	0.25	0	0	0.5	0.2	0	4	1.15	20	40
Neurophysiological process_Melatonin signaling	1	1	1	0.003888	1	1	1	1	0.007635	1	1	1	1	1	1	1	1	1	0.005239	1	1	0.006447	1	1	1	1	1	1	0.2	0.25	0	0	0.5	0.2	0	4	1.15	17	43
Cytoskeleton remodeling_Thyroliberin in cytoskeleton remodeling	1	1	1	0.004288	1	1	1	1	0.001612	1	1	0.005304	1	1	1	1	1	1	1	1	1	1	1	1	1	1	1	0.0001934	0.2	0.25	0.333333	0	0	0	0.333333	4	1.11667	19	33
G-protein signaling_Regulation of cAMP levels by ACM	1	1	1	0.0001564	1	1	1	1	0.002519	1	1	1	1	1	1	1	1	1	1	1	1	1	1	1	0.003262	1	1	0.007317	0.2	0.25	0	0	0	0.2	0.333333	4	0.983333	25	45
Neurophysiological process_HTR1A receptor signaling in neuronal cells	1	0.009874	1	1	1	1	1	1	0.000328	1	1	1	1	1	1	1	1	1	1	1	1	0.005401	1	1	1	1	1	0.006033	0.2	0.25	0	0	0	0.2	0.333333	4	0.983333	19	42
Development_S1P3 receptor signaling pathway	1	0.001565	1	0.003888	1	1	1	1	1	1	1	1	1	1	1	1	1	1	0.005239	0.002267	1	0.006447	0.004968	1	1	1	1	1	0.4	0	0	0	1	0.4	0	3	1.8	24	43
Development_S1P2 and S1P3 receptors in cell proliferation and differentiation	0.0006911	4.643e-05	0.0008959	0.009335	1	1	1	1	1	1	1	0.003774	1	1	1	1	1	1	1	1	1	0.009488	1	0.002244	2.137e-05	1	1	1	0.8	0	0.333333	0	0	0.6	0	3	1.73333	23	26
Development_EPO-induced MAPK pathway	1	4.382e-06	0.003286	1.803e-06	1	1	0.004731	1	1.94e-05	1	1	1	1	1	1	1	1	1	1	1	1	0.009004	0.002517	0.002166	1	1	1	1	0.6	0.5	0	0	0	0.6	0	3	1.7	33	45
Cytoskeleton remodeling_FAK signaling	1	2.328e-05	0.002171	0.006657	1	1	1	1	1	1	1	1	1	1	1	1	1	1	1	0.0009292	4.377e-05	0.002424	0.008633	1	1	1	1	1	0.6	0	0	0	0.5	0.6	0	3	1.7	38	57
Immune response_Alternative complement pathway	1	0.000129	0.001032	1	0.0008792	1	1	1	1	1	1	1	1	1	1	1	1	1	2.675e-08	1	1	1	0.0005708	2.932e-06	0.002425	1	1	1	0.6	0	0	0	0.5	0.6	0	3	1.7	26	39
Apoptosis and survival_Beta-2 adrenergic receptor anti-apoptotic action	1	0.001415	1	1	1	0.008851	1	1	0.000148	1	1	1	1	1	1	1	1	1	0.009113	0.001048	1	1	1	1	1	1	1	1	0.2	0.5	0	0	1	0	0	3	1.7	14	23
Chemotaxis_Leukocyte chemotaxis	0.00522	8.355e-08	1	1.435e-05	0.002636	1	1	1	1	1	1	1	0.000711	0.003355	1	1	1	1	2.515e-06	1	1	1	1	1	1	1	1	1	0.8	0	0	0.333333	0.5	0	0	3	1.63333	48	75
Immune response_Classical complement pathway	1	0.0001954	0.003152	1	0.008357	1	1	1	1	1	1	1	1	1	1	1	1	1	1.894e-07	1	1	1	0.0003852	2.913e-07	1	1	1	1	0.6	0	0	0	0.5	0.4	0	3	1.5	36	52
Transport_Clathrin-coated vesicle cycle	1	0.0001233	1	0.003907	1	1	1	1	1	1	1	1	1	1	1	1	1	1	1	5.071e-09	1	1	0.005308	6.735e-06	9.501e-07	1	1	1	0.4	0	0	0	0.5	0.6	0	3	1.5	60	71
Regulation of metabolism_Bile acids regulation of glucose and lipid metabolism via FXR	1	0.002943	0.0006587	1	1	1	1	1	1	1	1	1	1	1	0.0007086	1	1	1	1	1	1	0.001985	0.0003177	0.000831	0.003033	1	1	1	0.4	0	0	0.166667	0	0.8	0	3	1.36667	28	37
Cell adhesion_Cell-matrix glycoconjugates	1	1	0.0008284	1	1	1	1	1	1	0.0002091	1	0.004445	1	1	1	1	1	1	2.358e-05	1	1	1	1	1	1	1	1	1	0.2	0	0.666667	0	0.5	0	0	3	1.36667	30	38
Immune response _Immunological synapse formation	1	9.103e-09	1	0.0001302	0.007379	0.007542	1	1	1	1	1	1	1	1	1	1	1	1	8.461e-06	1	1	1	1	1	1	1	1	1	0.6	0.25	0	0	0.5	0	0	3	1.35	39	59
Transcription_ChREBP regulation pathway	1	1	1	1	1	1	1	1	0.004467	1	1	1	1	1	1	1	1	1	1	0.0005193	1	0.002563	1	0.00868	0.005915	1	1	1	0	0.25	0	0	0.5	0.6	0	3	1.35	12	21
Cell cycle_Start of DNA replication in early S phase	1	2.088e-08	1	1	1	1	1	1	1	1	1	1	1	1	1	2.198e-10	1	3.925e-09	1	1	6.263e-13	0.009125	1	8.856e-09	9.354e-09	1	1	1	0.2	0	0	0.333333	0	0.8	0	3	1.33333	29	32
Apoptosis and survival_NO synthesis and signaling	0.0003812	0.003464	0.00045	1.289e-07	1	1	1	1	1	1	1	1.297e-06	1	0.000837	1	1	1	1	1	1	1	1	1	1	1	1	1	1	0.8	0	0.333333	0.166667	0	0	0	3	1.3	34	55
Development_Slit-Robo signaling	4.679e-05	2.031e-06	1	1	1	1	1	1	1	1	1	1	1	1	1	1	1	1	1	0.006752	1	0.006028	1	1	1.758e-05	1	1	1	0.4	0	0	0	0.5	0.4	0	3	1.3	27	30
wtCFTR and delta508 traffic / Clathrin coated vesicles formation (norm and CF)	0.00459	0.001169	1	1	0.003105	1	1	1	1	1	1	1	1	1	1	1	1	1	1	0.007678	1	1	1	1	0.0003801	1	1	1	0.6	0	0	0	0.5	0.2	0	3	1.3	18	19
wtCFTR and delta508-CFTR traffic / Generic schema (norm and CF)	1	0.007941	1	0.001814	1	1	1	1	1	1	1	1	1	1	1	1	1	1	1	0.000789	1	1	1	0.009754	0.002944	1	1	1	0.4	0	0	0	0.5	0.4	0	3	1.3	35	50
Apoptosis and survival_DNA-damage-induced apoptosis	0.00145	1	1	1	1	1	1	1	1	1	1	1	1	1	1	1	1	1	1	0.001991	0.0007481	1	1	0.001092	5.011e-06	1	1	1	0.2	0	0	0	0.5	0.6	0	3	1.3	15	15
Cell adhesion_Endothelial cell contacts by junctional mechanisms	1	7.756e-06	1	0.009335	1	1	1	1	1	1	0.008392	0.003774	1	1	1	1	1	1	1	1	1	1	0.0006889	1	1	1	1	1	0.4	0	0.666667	0	0	0.2	0	3	1.26667	24	26
Immune response_Th17 cell differentiation	8.552e-06	0.005573	1	0.0006434	1	1	1	1	1	1	1	1	1	0.0007505	1	1	1	1	8.847e-06	1	1	1	1	1	1	1	1	1	0.6	0	0	0.166667	0.5	0	0	3	1.26667	20	31
Cell adhesion_Role of tetraspanins in the integrin-mediated cell adhesion	1	0.0002444	1	0.0009313	0.008681	0.0005725	1	1	1	1	1	1	1	1	1	1	1	1	1	1	0.007597	1	1	1	0.0003237	1	1	1	0.6	0.25	0	0	0	0.4	0	3	1.25	32	37
Cytoskeleton remodeling_CDC42 in cellular processes	1	0.0001809	0.007645	0.002964	0.006917	1	1	1	0.0008573	1	1	1	1	1	1	1	1	1	1	1	1	1	1	1	2.371e-05	1	1	1	0.8	0.25	0	0	0	0.2	0	3	1.25	20	22
Proteolysis_Putative ubiquitin pathway	1	1	1	1	1	1	1	1	1	1	1	1	6.211e-05	1	1	1	0.0006674	0.003081	1	1	1	1	1	2.292e-07	0.0002967	0.005681	1	1	0	0	0	0.5	0	0.4	0.333333	3	1.23333	21	23
Immune response_Antigen presentation by MHC class II	1	0.005835	1	0.009709	1	1	1	1	1	1	1	1	0.001777	1	1	1	1	0.0006593	0.006247	1	1	1	1	1	1	1	1	1	0.4	0	0	0.333333	0.5	0	0	3	1.23333	9	12
Cell adhesion_Alpha-4 integrins in cell migration and adhesion	1	7.719e-05	0.005746	1	1	1	1	1	0.008919	1	1	1	1	1	1	1	1	1	1	0.0002557	1	1	1	1	1	1	1	1	0.4	0.25	0	0	0.5	0	0	3	1.15	25	34
Immune response_Fc gamma R-mediated phagocytosis in macrophages	1	0.0008705	1	1	0.00934	0.002888	1	1	1	1	1	1	1	1	1	1	1	1	0.007556	1	1	1	1	1	1	1	1	1	0.4	0.25	0	0	0.5	0	0	3	1.15	24	45
Immune response_PIP3 signaling in B lymphocytes	1	9.759e-05	1	1	0.00585	0.005965	1	1	1	1	1	1	1	1	1	1	1	1	8.493e-05	1	1	1	1	1	1	1	1	1	0.4	0.25	0	0	0.5	0	0	3	1.15	24	42
Protein folding_Membrane trafficking and signal transduction of G-alpha (i) heterotrimeric G-protein	1	1	1	1	1	1	1	1	0.0003581	1	1	1	1	1	1	1	1	1	6.981e-05	1	1	0.0002019	1	1	0.007336	1	1	1	0	0.25	0	0	0.5	0.4	0	3	1.15	14	19
Apoptosis and survival_Anti-apoptotic action of membrane-bound ESR1	1	0.005294	0.00179	0.000123	1	1	1	1	1	1	1	2.56e-05	1	1	1	1	1	1	1	1	1	0.004749	1	1	1	1	1	1	0.6	0	0.333333	0	0	0.2	0	3	1.13333	23	35
Immune response_PGE2 in immune and neuroendocrine system interactions	1	0.004578	1	0.003888	0.006877	1	1	1	1	1	1	0.0002877	1	0.002599	1	1	1	1	1	1	1	1	1	1	1	1	1	1	0.6	0	0.333333	0.166667	0	0	0	3	1.1	23	43
Atherosclerosis_Role of ZNF202 in regulation of expression of genes involved in Atherosclerosis	1	1	1	0.00924	0.0001468	1	1	1	1	1	1	1	1	1	1	1	1	1	0.00107	1	1	1	1	1	0.005915	1	1	1	0.4	0	0	0	0.5	0.2	0	3	1.1	16	21
Regulation of degradation of deltaF508 CFTR in CF	1	1	1	1	1	1	1	1	1	1	1	1	0.00134	1	1	1	0.009962	1	1	1	1	1	1	5.585e-05	0.0008822	1	0.008786	1	0	0	0	0.333333	0	0.4	0.333333	3	1.06667	23	27
Development_NOTCH-induced EMT	1	0.0002085	1	1	1	1	1	1	1	1	1	1	1	1	1	1	1	1	1	0.007678	1	1	1	1	1	1	1	2.013e-05	0.2	0	0	0	0.5	0	0.333333	3	1.03333	13	19
Neurophysiological process_Kappa-type opioid receptor in transmission of nerve impulses	1	1	1	1	1	1	1	1	1	1	1	0.009726	1	1	1	1	1	1	0.003582	1	1	0.001489	1	1	1	1	1	1	0	0	0.333333	0	0.5	0.2	0	3	1.03333	12	30
Blood coagulation_GPIb-IX-V-dependent platelet activation	0.0017	0.000116	1	0.001155	1	0.00271	1	1	1	1	1	1	0.008341	1	1	1	1	1	1	1	1	1	1	1	1	1	1	1	0.6	0.25	0	0.166667	0	0	0	3	1.01667	45	75
Development_Lipoxin inhibitory action on PDGF, EGF and LTD4 signaling	1	0.001655	0.00179	1	0.006114	1	1	1	0.0004421	1	1	1	1	1	1	1	0.004714	1	1	1	1	1	1	1	1	1	1	1	0.6	0.25	0	0.166667	0	0	0	3	1.01667	20	35
Inhibitory action of Lipoxin A4 on PDGF, EGF and LTD4 signaling	1	0.001212	0.001434	1	0.005071	1	1	1	0.0003577	1	1	1	1	1	1	1	0.004146	1	1	1	1	1	1	1	1	1	1	1	0.6	0.25	0	0.166667	0	0	0	3	1.01667	20	34
Development_EDNRB signaling	1	0.00306	0.0006387	1	1	1	1	1	0.0002807	1	1	0.004349	1	1	1	1	1	1	1	1	1	1	1	1	1	1	1	1	0.4	0.25	0.333333	0	0	0	0	3	0.983333	28	50
Immune response_HTR2A-induced activation of cPLA2	1	1	0.007853	8.679e-05	1	1	1	1	0.001863	1	1	1.487e-05	1	1	1	1	1	1	1	1	1	1	1	1	1	1	1	1	0.4	0.25	0.333333	0	0	0	0	3	0.983333	25	43
Immune response_TLR3 and TLR4 induce TICAM1-specific signaling pathway	0.000112	1	1	1	0.004134	1	1	1	1	1	1	1	1	0.002317	1	1	1	1	1	1	1	1	0.001772	0.005382	1	1	1	1	0.4	0	0	0.166667	0	0.4	0	3	0.966667	12	20
Cytoskeleton remodeling_Role of PDGFs in cell migration	1	0.007895	1	1	1	1	1	1	0.008163	1	1	1	1	1	1	1	1	1	1	0.001439	1	1	1	1	1	1	1	1	0.2	0.25	0	0	0.5	0	0	3	0.95	19	24
Neurophysiological process_Netrin-1 in regulation of axon guidance	1	0.007931	1	1	1	1	1	1	0.005845	1	1	1	1	1	1	1	1	1	1	0.00514	1	1	1	1	1	1	1	1	0.2	0.25	0	0	0.5	0	0	3	0.95	23	41
wtCFTR and deltaF508 traffic / Membrane expression (norm and CF)	1	1	1	1	1	1	1	1	0.008919	1	1	1	1	1	1	1	1	1	1	0.004368	1	1	1	0.006427	1	1	1	1	0	0.25	0	0	0.5	0.2	0	3	0.95	21	34
Development_Melanocyte development and pigmentation	1	1	0.006259	1	1	1	1	1	1	1	1	4.385e-06	1	1	1	1	1	1	1	1	1	0.001852	1	0.007444	1	1	1	1	0.2	0	0.333333	0	0	0.4	0	3	0.933333	34	49
Development_PDGF signaling via MAPK cascades	1	0.0004814	1	7.118e-05	1	1	1	1	1	1	1	4.949e-05	1	1	1	1	1	1	1	1	1	1	0.003828	1	1	1	1	1	0.4	0	0.333333	0	0	0.2	0	3	0.933333	30	47
Development_Transactivation of PDGFR in non-neuronal cells by Dopamine D2 receptor	1	0.0004265	1	1	1	1	1	1	1	1	1	0.0008168	1	1	1	1	1	1	1	1	1	0.007457	0.0008307	1	1	1	1	1	0.2	0	0.333333	0	0	0.4	0	3	0.933333	18	31
Development_WNT5A signaling	1	0.008871	1	1	1	1	1	1	1	1	1	0.0005958	1	1	1	1	1	1	1	1	1	1	1	0.003024	0.0002266	1	1	1	0.2	0	0.333333	0	0	0.4	0	3	0.933333	33	46
G-protein signaling_G-Protein alpha-s signaling cascades	1	1	0.0005187	1	1	1	1	1	1	1	1	0.009752	1	1	1	1	1	1	1	1	1	0.005804	1	1	0.0006538	1	1	1	0.2	0	0.333333	0	0	0.4	0	3	0.933333	24	36
G-protein signaling_M-RAS regulation pathway	1	0.0004723	0.0004898	1	1	1	1	1	1	1	1	0.009155	1	1	1	1	1	1	1	1	1	1	0.006566	1	1	1	1	1	0.4	0	0.333333	0	0	0.2	0	3	0.933333	19	24
DNA damage_Role of NFBD1 in DNA damage response	1	1	1	1	1	0.002668	1	1	1	1	1	1	1	1	0.006008	1	1	1	1	0.0008104	1	1	1	1	1	1	1	1	0	0.25	0	0.166667	0.5	0	0	3	0.916667	11	13
Chemotaxis_Inhibitory action of lipoxins on IL-8- and Leukotriene B4-induced neutrophil migration	1	4.154e-05	1	1	1	0.0006599	1	1	0.005608	1	1	1	1	1	1	1	1	1	1	1	1	1	1	1	0.004069	1	1	1	0.2	0.5	0	0	0	0.2	0	3	0.9	30	51
Development_EGFR signaling via PIP3	1	0.001415	1	1	1	1	1	1	1	1	1	0.001571	1	1	1	1	1	1	1	1	1	1	1	1	1	1	0.004295	1	0.2	0	0.333333	0	0	0	0.333333	3	0.866667	16	23
Immune response _Sialic-acid receptors (Siglecs) signaling	0.0004454	1	1	1	1	1	1	1	1	1	1	0.005122	1	1	1	1	1	1	1	1	1	1	1	1	1	0.0008029	1	1	0.2	0	0.333333	0	0	0	0.333333	3	0.866667	10	12
Transcription_CREM signaling in testis	1	1	1	1	1	1	1	1	1	1	1	0.001126	1	1	1	1	1	1	1	1	1	0.0006577	1	1	1	1	1	0.000919	0	0	0.333333	0	0	0.2	0.333333	3	0.866667	15	22
Apoptosis and survival_nAChR in apoptosis inhibition and cell cycle progression	0.001399	1	0.001968	1	1	0.007543	1	1	1	1	1	1	1	1	1	1	1	1	1	1	1	1	0.001831	1	1	1	1	1	0.4	0.25	0	0	0	0.2	0	3	0.85	19	29
Development_Mu-type opioid receptor signaling via Beta-arrestin	1	0.002088	0.0004898	1	1	1	1	1	0.00141	1	1	1	1	1	1	1	1	1	1	1	1	1	1	1	0.007692	1	1	1	0.4	0.25	0	0	0	0.2	0	3	0.85	17	24
Cardiac Hypertrophy_Ca(2+)-dependent NF-AT signaling in Cardiac Hypertrophy	1	1	1	0.0002699	1	1	1	1	0.003225	1	1	0.0005374	1	1	1	1	1	1	1	1	1	1	1	1	1	1	1	1	0.2	0.25	0.333333	0	0	0	0	3	0.783333	28	57
Cytoskeleton remodeling_ACM3 and ACM4 in keratinocyte migration	1	1	1	0.0009313	1	1	1	1	0.0006594	1	1	1	1	1	1	1	1	1	1	1	1	1	1	1	1	1	1	0.0003039	0.2	0.25	0	0	0	0	0.333333	3	0.783333	19	37
Development_Activation of ERK by Kappa-type opioid receptor	1	0.0006485	1	1	1	1	1	1	0.000542	1	1	0.0007578	1	1	1	1	1	1	1	1	1	1	1	1	1	1	1	1	0.2	0.25	0.333333	0	0	0	0	3	0.783333	19	36
Development_Angiotensin activation of Akt	1	1	1	0.0007363	1	1	1	1	0.002909	1	1	0.002056	1	1	1	1	1	1	1	1	1	1	1	1	1	1	1	1	0.2	0.25	0.333333	0	0	0	0	3	0.783333	21	46
Muscle contraction_Oxytocin signaling in uterus and mammary gland	1	1	1	0.004234	1	1	1	1	7.005e-05	1	1	0.0003005	1	1	1	1	1	1	1	1	1	1	1	1	1	1	1	1	0.2	0.25	0.333333	0	0	0	0	3	0.783333	31	60
Regulation of lipid metabolism_Alpha-1 adrenergic receptors signaling via arachidonic acid	1	1	1	0.003338	1	1	1	1	0.004127	1	1	0.0006485	1	1	1	1	1	1	1	1	1	1	1	1	1	1	1	1	0.2	0.25	0.333333	0	0	0	0	3	0.783333	33	70
Translation_Translation regulation by Alpha-1 adrenergic receptors	1	1	1	0.008872	1	1	1	1	0.007105	1	1	0.007148	1	1	1	1	1	1	1	1	1	1	1	1	1	1	1	1	0.2	0.25	0.333333	0	0	0	0	3	0.783333	34	53
Development_FGF2-dependent induction of EMT	1	1	0.004583	1	1	1	1	1	1	1	1	0.002967	1	1	1	1	1	1	1	1	1	0.001861	1	1	1	1	1	1	0.2	0	0.333333	0	0	0.2	0	3	0.733333	15	20
Development_MAG-dependent inhibition of neurite outgrowth	1	1	0.0001409	1	1	1	1	1	1	1	1	0.0009785	1	1	1	1	1	1	1	1	1	1	1	1	0.001042	1	1	1	0.2	0	0.333333	0	0	0.2	0	3	0.733333	26	37
Cell adhesion_Tight junctions	1	0.0001697	1	1	1	1	1	1	0.002739	1	1	1	1	1	1	1	1	1	1	1	1	1	1	1	0.005582	1	1	1	0.2	0.25	0	0	0	0.2	0	3	0.65	31	36
DNA damage_Mismatch repair	1	0.0003586	1	1	1	9.988e-05	1	1	1	1	1	1	1	1	1	1	1	1	1	1	1	1	1	1	0.003421	1	1	1	0.2	0.25	0	0	0	0.2	0	3	0.65	17	20
G-protein signaling_Cross-talk between Ras-family GTPases	1	0.005717	1	1	1	1	1	1	0.006756	1	1	1	1	1	1	1	1	1	1	1	1	1	1	0.006433	1	1	1	1	0.2	0.25	0	0	0	0.2	0	3	0.65	19	23
Transport_RAB5A regulation pathway	1	1	1	1	1	1	1	1	1	1	1	1	1	1	1	1	1	1	1	0.0003801	1	1	0.008624	0.001358	5.226e-05	1	1	1	0	0	0	0	0.5	0.6	0	2	1.1	20	25
Inhibitory action of Lipoxins and Resolvin E1 on neutrophil functions	1	1	1	1	1	1	1.774e-06	1.411e-05	0.005077	1	1	1	1	1	1	1	1	0.004004	1	1	1	1	1	1	1	1	1	1	0	0.75	0	0.166667	0	0	0	2	0.916667	18	40
Cell adhesion_Endothelial cell contacts by non-junctional mechanisms	1	1	1	1	1	1	1	1	1	1	0.00669	0.009155	1	1	1	1	1	1	1	1	1	1	1	0.003	1	1	1	1	0	0	0.666667	0	0	0.2	0	2	0.866667	19	24
DNA damage_DNA-damage-induced responses	1	1	1	1	1	1	1	1	1	1	1	0.001064	1	1	1	1	1	1	1	0.0007996	1	1	1	1	1	1	1	1	0	0	0.333333	0	0.5	0	0	2	0.833333	9	9
Cell adhesion_Integrin inside-out signaling	1	0.001633	1	1	1	1	1	1	1	1	1	1	1	1	1	1	1	1	1	1	0.0004187	0.002047	0.0003056	1	1	1	1	1	0.2	0	0	0	0	0.6	0	2	0.8	30	56
Development_Angiotensin signaling via beta-Arrestin	1	0.000151	1	1	0.003042	1	1	1	1	1	1	1	1	1	1	1	1	1	1	1	0.005504	0.007545	1	1	1	1	1	1	0.4	0	0	0	0	0.4	0	2	0.8	21	25
DNA damage_Inhibition of telomerase activity and cellular senescence	1	1	1	1	1	1	1	1	1	1	1	1	1	1	0.002568	1	1	1	1	1	1	0.00921	1	0.0002743	0.0008009	1	1	1	0	0	0	0.166667	0	0.6	0	2	0.766667	18	20
Development_Alpha-1 adrenergic receptors signaling via cAMP	1	1	1	1	1	0.0005002	1	1	1	1	1	1	1	1	1	1	1	1	1	0.007678	1	1	1	1	1	1	1	1	0	0.25	0	0	0.5	0	0	2	0.75	12	19
G-protein signaling_Rap1A regulation pathway	1	1	1	1	1	1	1	1	0.005077	1	1	1	1	1	1	1	1	1	0.009043	1	1	1	1	1	1	1	1	1	0	0.25	0	0	0.5	0	0	2	0.75	26	40
Muscle contraction_Delta-type opioid receptor in smooth muscle contraction	1	1	1	1	1	0.003941	1	1	1	1	1	1	1	1	1	1	1	1	0.005011	1	1	1	1	1	1	1	1	1	0	0.25	0	0	0.5	0	0	2	0.75	12	26
Transport_RAB1A regulation pathway	1	1	1	1	1	1	1	1	0.002946	1	1	1	1	1	1	1	1	1	1	0.0004755	1	1	1	1	1	1	1	1	0	0.25	0	0	0.5	0	0	2	0.75	8	12
Apoptosis and survival_Inhibition of ROS-induced apoptosis by 17beta-estradiol	1	0.003597	1	6.352e-05	1	1	1	1	1	1	1	1	1	1	1	1	1	1	1	1	1	1	1	1	1	0.0005247	1	1	0.4	0	0	0	0	0	0.333333	2	0.733333	24	42
Cytoskeleton remodeling_RalB regulation pathway	1	1	1	1	1	1	1	1	1	1	1	0.007619	1	1	1	1	1	1	1	1	1	1	1	0.007234	0.002877	1	1	1	0	0	0.333333	0	0	0.4	0	2	0.733333	12	13
Muscle contraction_S1P2 receptor-mediated smooth muscle contraction	1	1	1	1	1	0.009161	1	1	0.004726	1	1	1	1	1	1	1	1	1	1	1	1	1	1	1	0.001228	1	1	1	0	0.5	0	0	0	0.2	0	2	0.7	21	30
Delta508-CFTR traffic / Sorting endosome formation in CF	1	1	1	1	1	1	1	1	1	1	1	1	1	1	1	1	1	1	1	2.669e-05	1	1	1	0.006433	1	1	1	1	0	0	0	0	0.5	0.2	0	2	0.7	17	23
G-protein signaling_Rap2B regulation pathway	1	1	1	1	1	1	1	1	1	1	1	1	1	1	1	1	1	1	0.00374	1	1	1	1	0.001667	1	1	1	1	0	0	0	0	0.5	0.2	0	2	0.7	6	7
Normal wtCFTR traffic / Sorting endosome formation	1	1	1	1	1	1	1	1	1	1	1	1	1	1	1	1	1	1	1	1.701e-05	1	1	1	0.007223	1	1	1	1	0	0	0	0	0.5	0.2	0	2	0.7	14	18
Development_FGF-family signaling	1	1	1	1	1	1	1	1	1	1	1	0.0001293	1	1	1	1	1	1	1	1	1	1	1	1	1	1	1	0.003596	0	0	0.333333	0	0	0	0.333333	2	0.666667	21	35
Development_EPO-induced PI3K/AKT pathway and Ca(2+) influx	1	0.000138	1	0.001211	1	0.0005138	1	1	1	1	1	1	1	1	1	1	1	1	1	1	1	1	1	1	1	1	1	1	0.4	0.25	0	0	0	0	0	2	0.65	24	43
Development_S1P1 signaling pathway	1	0.0006551	1	0.004771	1	1	1	1	0.0004737	1	1	1	1	1	1	1	1	1	1	1	1	1	1	1	1	1	1	1	0.4	0.25	0	0	0	0	0	2	0.65	24	44
Development_S1P4 receptor signaling pathway	1	0.004034	1	0.002964	1	1	1	1	0.005528	1	1	1	1	1	1	1	1	1	1	1	1	1	1	1	1	1	1	1	0.4	0.25	0	0	0	0	0	2	0.65	12	22
DNA damage_NHEJ mechanisms of DSBs repair	1	1	1	1	1	0.003152	1	1	1	1	1	1	1	1	1	1	1	1	1	1	1	1	1	1.818e-05	0.0003801	1	1	1	0	0.25	0	0	0	0.4	0	2	0.65	16	19
G-protein signaling_G-Protein beta/gamma signaling cascades	1	7.719e-05	0.0003117	1	1	1	1	1	0.0003577	1	1	1	1	1	1	1	1	1	1	1	1	1	1	1	1	1	1	1	0.4	0.25	0	0	0	0	0	2	0.65	20	34
Blood coagulation_Blood coagulation	1	1	0.003979	0.00514	1	1	1	1	1	1	1	1	1	1	1	1	1	1	1	1	1	1	0.00645	1	1	1	1	1	0.4	0	0	0	0	0.2	0	2	0.6	29	39
Muscle contraction_ACM regulation of smooth muscle contraction	1	1	1	1	1	1	1	1	0.002849	1	1	1	1	1	1	1	1	1	1	1	1	1	1	1	1	1	1	0.0001297	0	0.25	0	0	0	0	0.333333	2	0.583333	28	56
Cell adhesion_Role of CDK5 in cell adhesion	1	1	1	1	1	1	1	1	1	1	1	0.009571	1	1	1	1	1	1	1	1	1	1	1	1	0.003244	1	1	1	0	0	0.333333	0	0	0.2	0	2	0.533333	9	9
Development_Cross-talk between VEGF and Angiopoietin 1 signaling pathways	1	1	1	1	1	1	1	1	1	1	1	1	1	0.004982	1	1	1	1	1	1	1	1	1	1	1	1	0.001271	1	0	0	0	0.166667	0	0	0.333333	2	0.5	12	26
ENaC regulation in airways (normal and CF)	1	1	1	0.007503	1	1	1	1	8.19e-05	1	1	1	1	1	1	1	1	1	1	1	1	1	1	1	1	1	1	1	0.2	0.25	0	0	0	0	0	2	0.45	30	52
G-protein signaling_Rap1B regulation pathway	1	0.00336	1	1	1	0.009196	1	1	1	1	1	1	1	1	1	1	1	1	1	1	1	1	1	1	1	1	1	1	0.2	0.25	0	0	0	0	0	2	0.45	9	11
Immune response_Inhibitory action of lipoxins on superoxide production induced by IL-8 and Leukotriene B4 in neutrophils	1	1	1	1	0.005415	0.00553	1	1	1	1	1	1	1	1	1	1	1	1	1	1	1	1	1	1	1	1	1	1	0.2	0.25	0	0	0	0	0	2	0.45	21	49
Immune response_Role of the Membrane attack complex in cell survival	1	1	1	8.681e-05	1	1	1	1	0.0003577	1	1	1	1	1	1	1	1	1	1	1	1	1	1	1	1	1	1	1	0.2	0.25	0	0	0	0	0	2	0.45	17	34
Inhibitory action of Lipoxins on neutrophil migration	1	7.941e-05	1	1	1	0.0005491	1	1	1	1	1	1	1	1	1	1	1	1	1	1	1	1	1	1	1	1	1	1	0.2	0.25	0	0	0	0	0	2	0.45	32	57
Inhibitory action of Lipoxins on Superoxide production in neutrophils	1	1	1	1	0.005415	0.00553	1	1	1	1	1	1	1	1	1	1	1	1	1	1	1	1	1	1	1	1	1	1	0.2	0.25	0	0	0	0	0	2	0.45	21	49
Transport_Alpha-2 adrenergic receptor regulation of ion channels	1	0.004197	1	1	1	1	1	1	0.0001637	1	1	1	1	1	1	1	1	1	1	1	1	1	1	1	1	1	1	1	0.2	0.25	0	0	0	0	0	2	0.45	21	47
Apoptosis and survival_NO signaling in apoptosis	0.002005	1	1	1	1	1	1	1	1	1	1	1	1	1	1	1	1	1	1	1	0.003077	1	1	1	1	1	1	1	0.2	0	0	0	0	0.2	0	2	0.4	13	23
Blood coagulation_GPVI-dependent platelet activation	1	0.0004486	1	1	1	1	1	1	1	1	1	1	1	1	1	1	1	1	1	1	1	1	0.002277	1	1	1	1	1	0.2	0	0	0	0	0.2	0	2	0.4	35	55
Cytoskeleton remodeling_ESR1 action on cytoskeleton remodeling and cell migration	1	0.001832	1	1	1	1	1	1	1	1	1	1	1	1	1	1	1	1	1	1	1	0.00921	1	1	1	1	1	1	0.2	0	0	0	0	0.2	0	2	0.4	15	20
Cytoskeleton remodeling_RalA regulation pathway	1	1	1	0.007129	1	1	1	1	1	1	1	1	1	1	1	1	1	1	1	1	1	1	1	0.004046	1	1	1	1	0.2	0	0	0	0	0.2	0	2	0.4	24	30
G-protein signaling_H-RAS regulation pathway	1	1	1	0.003287	1	1	1	1	1	1	1	1	1	1	1	1	1	1	1	1	1	1	0.004154	1	1	1	1	1	0.2	0	0	0	0	0.2	0	2	0.4	26	37
Androstenedione and testosterone biosynthesis and metabolism p.2	1	1	1	1	1	1	1	1	1	1	1	1	1	1	1	0.004243	1	1	1	1	1	1	0.008377	1	1	1	1	1	0	0	0	0.166667	0	0.2	0	2	0.366667	15	35
ATP/ITP metabolism	1	1	1	1	1	1	1	1	1	1	1	1	1	1	1	0.009512	1	1	1	1	1	1	1	0.006889	1	1	1	1	0	0	0	0.166667	0	0.2	0	2	0.366667	69	124
dCTP/dUTP metabolism	1	1	1	1	1	1	1	1	1	1	1	1	1	1	1	0.0005448	1	1	1	1	1	1	1	1	0.006619	1	1	1	0	0	0	0.166667	0	0.2	0	2	0.366667	41	75
Neurophysiological process_GABA-A receptor life cycle	1	1	1	1	1	1	1	1	1	1	1	1	1	1	1	1	0.009962	1	1	1	1	1	1	1	0.003086	1	1	1	0	0	0	0.166667	0	0.2	0	2	0.366667	18	27
Cytoskeleton remodeling_Alpha-1A adrenergic receptor-dependent inhibition of PI3K	1	1	1	1	1	1	1	1	1	0.002485	1	0.002116	1	1	1	1	1	1	1	1	1	1	1	1	1	1	1	1	0	0	0.666667	0	0	0	0	1	0.666667	12	19
Transport_Intracellular cholesterol transport in norm	1	1	1	1	1	1	1	1	1	1	1	1	1	1	1	1	1	1	1	0.0076	1	1	1	1	1	1	1	1	0	0	0	0	0.5	0	0	1	0.5	39	85
Delta508-CFTR traffic / ER-to-Golgi in CF	1	1	1	1	1	1	1	1	1	1	1	1	1	1	1	1	1	1	1	0.005851	1	1	1	1	1	1	1	1	0	0	0	0	0.5	0	0	1	0.5	11	13
Normal wtCFTR traffic / ER-to-Golgi	1	1	1	1	1	1	1	1	1	1	1	1	1	1	1	1	1	1	1	0.005851	1	1	1	1	1	1	1	1	0	0	0	0	0.5	0	0	1	0.5	11	13
Regulation of lipid metabolism_Insulin regulation of fatty acid methabolism	1	1	1	1	1	1	1	1	1	1	1	1	1	1	1	1	1	1	1	0.005182	1	1	1	1	1	1	1	1	0	0	0	0	0.5	0	0	1	0.5	40	89
Autophagy_Autophagy	1	1	1	1	1	1	1	1	1	1	1	1	1	1	1	1	1	1	1	1	1	1	0.001125	0.003017	1	1	1	1	0	0	0	0	0	0.4	0	1	0.4	25	32
Chemotaxis_Lipoxin inhibitory action on fMLP-induced neutrophil chemotaxis	1	0.003331	1	0.002387	1	1	1	1	1	1	1	1	1	1	1	1	1	1	1	1	1	1	1	1	1	1	1	1	0.4	0	0	0	0	0	0	1	0.4	28	46
Development_Osteopontin signaling in osteoclasts	0.008223	0.0002887	1	1	1	1	1	1	1	1	1	1	1	1	1	1	1	1	1	1	1	1	1	1	1	1	1	1	0.4	0	0	0	0	0	0	1	0.4	20	30
Development_Signaling of Beta-adrenergic receptors via Beta-arrestins	1	1	0.0008959	0.009335	1	1	1	1	1	1	1	1	1	1	1	1	1	1	1	1	1	1	1	1	1	1	1	1	0.4	0	0	0	0	0	0	1	0.4	19	26
G-protein signaling_RAC1 in cellular process	1	3.991e-05	1	1	0.0004396	1	1	1	1	1	1	1	1	1	1	1	1	1	1	1	1	1	1	1	1	1	1	1	0.4	0	0	0	0	0	0	1	0.4	25	36
G-protein signaling_S1P2 receptor signaling	1	0.001655	1	0.006798	1	1	1	1	1	1	1	1	1	1	1	1	1	1	1	1	1	1	1	1	1	1	1	1	0.4	0	0	0	0	0	0	1	0.4	19	35
G-protein signaling_TC21 regulation pathway	1	4.182e-06	0.00342	1	1	1	1	1	1	1	1	1	1	1	1	1	1	1	1	1	1	1	1	1	1	1	1	1	0.4	0	0	0	0	0	0	1	0.4	20	25
Oxidative phosphorylation	1	1	1	1	1	1	1	1	1	1	1	1	1	1	1	1	1	1	1	1	1	1	1	5.97e-09	2.546e-10	1	1	1	0	0	0	0	0	0.4	0	1	0.4	64	105
Regulation of degradation of wt-CFTR	1	1	1	1	1	1	1	1	1	1	1	1	1	1	1	1	1	1	1	1	1	1	1	0.001734	0.00416	1	1	1	0	0	0	0	0	0.4	0	1	0.4	15	18
Transcription_Ligand-Dependent Transcription of Retinoid-Target genes	0.000622	1	1	1	0.0009802	1	1	1	1	1	1	1	1	1	1	1	1	1	1	1	1	1	1	1	1	1	1	1	0.4	0	0	0	0	0	0	1	0.4	19	33
Transport_Macropinocytosis	1	1	1	1	1	1	1	1	1	1	1	1	1	1	1	1	1	1	1	1	0.001168	1	1	0.003598	1	1	1	1	0	0	0	0	0	0.4	0	1	0.4	10	12
Ubiquinone metabolism	1	1	1	1	1	1	1	1	1	1	1	1	1	1	1	1	1	1	1	1	1	1	1	6.026e-05	0.0002152	1	1	1	0	0	0	0	0	0.4	0	1	0.4	39	74
G-protein signaling_K-RAS regulation pathway	1	1	1	1	1	1	1	1	1	1	1	0.0006019	1	1	1	1	1	1	1	1	1	1	1	1	1	1	1	1	0	0	0.333333	0	0	0	0	1	0.333333	21	25
Pentose phosphate pathway	1	1	1	1	1	1	1	1	1	1	1	1	1	1	1	0.003018	1	0.006365	1	1	1	1	1	1	1	1	1	1	0	0	0	0.333333	0	0	0	1	0.333333	14	52
Pentose phosphate pathway/ Rodent version	1	1	1	1	1	1	1	1	1	1	1	1	1	1	1	0.002769	1	0.005581	1	1	1	1	1	1	1	1	1	1	0	0	0	0.333333	0	0	0	1	0.333333	14	51
Beta-2 adrenergic-dependent CFTR expression	1	1	1	1	1	1	1	1	1	1	1	1	1	1	1	1	1	1	1	1	1	1	1	1	1	1	1	0.007592	0	0	0	0	0	0	0.333333	1	0.333333	10	15
Muscle contraction_Role of kappa-type opioid receptor in heart	1	1	1	1	1	1	1	1	1	1	1	1	1	1	1	1	1	1	1	1	1	1	1	1	1	1	1	0.003036	0	0	0	0	0	0	0.333333	1	0.333333	15	33
Neurophysiological process _Visual perception	1	1	1	1	1	1	1	1	1	1	1	0.004883	1	1	1	1	1	1	1	1	1	1	1	1	1	1	1	1	0	0	0.333333	0	0	0	0	1	0.333333	11	27
Neurophysiological process_Dopamine D2 receptor signaling in CNS	1	1	1	1	1	1	1	1	1	1	1	1	1	1	1	1	1	1	1	1	1	1	1	1	1	1	1	0.008257	0	0	0	0	0	0	0.333333	1	0.333333	18	47
Neurophysiological process_PGE2-induced pain processing	1	1	1	1	1	1	1	1	1	1	1	0.003684	1	1	1	1	1	1	1	1	1	1	1	1	1	1	1	1	0	0	0.333333	0	0	0	0	1	0.333333	18	43
Neurophysiological process_Thyroliberin in cell hyperpolarization and excitability	1	1	1	1	1	1	1	1	1	1	1	0.008038	1	1	1	1	1	1	1	1	1	1	1	1	1	1	1	1	0	0	0.333333	0	0	0	0	1	0.333333	18	35
Regulation of lipid metabolism_Regulation of lipid metabolism by niacin and isoprenaline	1	1	1	1	1	1	1	1	1	1	1	1	1	1	1	1	1	1	1	1	1	1	1	1	1	1	1	0.007317	0	0	0	0	0	0	0.333333	1	0.333333	22	45
Regulation of metabolism_Triiodothyronine and Thyroxine signaling	1	1	1	1	1	1	1	1	1	0.005138	1	1	1	1	1	1	1	1	1	1	1	1	1	1	1	1	1	1	0	0	0.333333	0	0	0	0	1	0.333333	26	48
G-protein signaling_Rac3 regulation pathway	1	1	1	1	1	1	1	1	0.0012	1	1	1	1	1	1	1	1	1	1	1	1	1	1	1	1	1	1	1	0	0.25	0	0	0	0	0	1	0.25	10	16
Muscle contraction_Regulation of eNOS activity in cardiomyocytes	1	1	1	1	1	1	1	1	0.007959	1	1	1	1	1	1	1	1	1	1	1	1	1	1	1	1	1	1	1	0	0.25	0	0	0	0	0	1	0.25	21	54
Neurophysiological process_ACM1 and ACM2 in neuronal membrane polarization	1	1	1	1	1	1	1	1	0.001139	1	1	1	1	1	1	1	1	1	1	1	1	1	1	1	1	1	1	1	0	0.25	0	0	0	0	0	1	0.25	22	40
Neurophysiological process_Long-term depression in cerebellum	1	1	1	1	1	1	1	1	0.00108	1	1	1	1	1	1	1	1	1	1	1	1	1	1	1	1	1	1	1	0	0.25	0	0	0	0	0	1	0.25	25	49
Transport_RAB3 regulation pathway	1	1	1	1	1	1	1	1	1	1	1	1	1	1	1	1	1	1	1	1	1	1	1	1	0.006008	1	1	1	0	0	0	0	0	0.2	0	1	0.2	13	14
Apoptosis and survival_NGF signaling pathway	1	1	1	1	1	1	1	1	1	1	1	1	1	1	1	1	1	1	1	1	1	1	0.00299	1	1	1	1	1	0	0	0	0	0	0.2	0	1	0.2	13	26
Chemotaxis_CCR4-induced leukocyte adhesion	1	0.0002887	1	1	1	1	1	1	1	1	1	1	1	1	1	1	1	1	1	1	1	1	1	1	1	1	1	1	0.2	0	0	0	0	0	0	1	0.2	17	30
Development_Beta-adrenergic receptors signaling via cAMP	1	1	1	0.002717	1	1	1	1	1	1	1	1	1	1	1	1	1	1	1	1	1	1	1	1	1	1	1	1	0.2	0	0	0	0	0	0	1	0.2	26	52
Development_SSTR1 in regulation of cell proliferation and migration	1	1	0.001968	1	1	1	1	1	1	1	1	1	1	1	1	1	1	1	1	1	1	1	1	1	1	1	1	1	0.2	0	0	0	0	0	0	1	0.2	15	29
DNA damage_Nucleotide excision repair	1	1	1	1	1	1	1	1	1	1	1	1	1	1	1	1	1	1	1	1	1	1	1	1	0.0006538	1	1	1	0	0	0	0	0	0.2	0	1	0.2	24	36
G-protein signaling_Rac2 regulation pathway	1	0.006829	1	1	1	1	1	1	1	1	1	1	1	1	1	1	1	1	1	1	1	1	1	1	1	1	1	1	0.2	0	0	0	0	0	0	1	0.2	20	36
G-protein signaling_RhoB regulation pathway	1	1	1	1	1	1	1	1	1	1	1	1	1	1	1	1	1	1	1	1	1	1	1	1	0.005024	1	1	1	0	0	0	0	0	0.2	0	1	0.2	14	16
Regulation of lipid metabolism_G-alpha(q) regulation of lipid metabolism	1	1	1	1	0.0002113	1	1	1	1	1	1	1	1	1	1	1	1	1	1	1	1	1	1	1	1	1	1	1	0.2	0	0	0	0	0	0	1	0.2	20	59
Regulation of lipid metabolism_RXR-dependent regulation of lipid metabolism via PPAR, RAR and VDR	1	1	1	4.081e-07	1	1	1	1	1	1	1	1	1	1	1	1	1	1	1	1	1	1	1	1	1	1	1	1	0.2	0	0	0	0	0	0	1	0.2	19	30
Androstenedione and testosterone biosynthesis and metabolism p.2/ Rodent version	1	1	1	1	1	1	1	1	1	1	1	1	1	1	1	0.004703	1	1	1	1	1	1	1	1	1	1	1	1	0	0	0	0.166667	0	0	0	1	0.166667	15	36
dATP/dITP metabolism	1	1	1	1	1	1	1	1	1	1	1	1	1	1	1	0.002207	1	1	1	1	1	1	1	1	1	1	1	1	0	0	0	0.166667	0	0	0	1	0.166667	46	95
Fructose metabolism	1	1	1	1	1	1	1	1	1	1	1	1	1	1	1	1	1	0.00792	1	1	1	1	1	1	1	1	1	1	0	0	0	0.166667	0	0	0	1	0.166667	23	73
Glycolysis and gluconeogenesis p. 1	1	1	1	1	1	1	1	1	1	1	1	1	1	1	1	1	1	0.0096	1	1	1	1	1	1	1	1	1	1	0	0	0	0.166667	0	0	0	1	0.166667	16	46
Glycolysis and gluconeogenesis p.3	1	1	1	1	1	1	1	1	1	1	1	1	1	1	1	1	0.006499	1	1	1	1	1	1	1	1	1	1	1	0	0	0	0.166667	0	0	0	1	0.166667	10	24
Glycolysis and gluconeogenesis p.3 / Human version	1	1	1	1	1	1	1	1	1	1	1	1	1	1	1	1	0.006499	1	1	1	1	1	1	1	1	1	1	1	0	0	0	0.166667	0	0	0	1	0.166667	10	24
Mechanisms of CFTR activation by S-nitrosoglutathione (normal and CF)	1	1	1	1	1	1	1	1	1	1	1	1	1	1	1	1	0.0005722	1	1	1	1	1	1	1	1	1	1	1	0	0	0	0.166667	0	0	0	1	0.166667	18	46
Translation_(L)-selenoaminoacids incorporation in proteins during translation	1	1	1	1	1	1	1	1	1	1	1	1	1	1	1	1	0.009321	1	1	1	1	1	1	1	1	1	1	1	0	0	0	0.166667	0	0	0	1	0.166667	27	41
Gamma-aminobutyrate (GABA) biosynthesis and metabolism	1	1	1	1	1	1	1	1	1	1	1	1	1	1	1	1	1	1	1	1	1	1	1	1	1	1	1	1	0	0	0	0	0	0	0	0	0	19	55
Histidine-glutamate-glutamine and proline metabolism/ Rodent version	1	1	1	1	1	1	1	1	1	1	1	1	1	1	1	1	1	1	1	1	1	1	1	1	1	1	1	1	0	0	0	0	0	0	0	0	0	39	120
Pyruvate metabolism	1	1	1	1	1	1	1	1	1	1	1	1	1	1	1	1	1	1	1	1	1	1	1	1	1	1	1	1	0	0	0	0	0	0	0	0	0	21	49
Pyruvate metabolism/ Rodent version	1	1	1	1	1	1	1	1	1	1	1	1	1	1	1	1	1	1	1	1	1	1	1	1	1	1	1	1	0	0	0	0	0	0	0	0	0	26	66
(L)-Alanine, (L)-cysteine, and (L)-methionine metabolism	1	1	1	1	1	1	1	1	1	1	1	1	1	1	1	1	1	1	1	1	1	1	1	1	1	1	1	1	0	0	0	0	0	0	0	0	0	19	56
(L)-Alanine, (L)-cysteine, and (L)-methionine metabolism / Human version	1	1	1	1	1	1	1	1	1	1	1	1	1	1	1	1	1	1	1	1	1	1	1	1	1	1	1	1	0	0	0	0	0	0	0	0	0	19	58
(L)-Arginine metabolism	1	1	1	1	1	1	1	1	1	1	1	1	1	1	1	1	1	1	1	1	1	1	1	1	1	1	1	1	0	0	0	0	0	0	0	0	0	22	76
Acetylcholine biosynthesis and metabolism	1	1	1	1	1	1	1	1	1	1	1	1	1	1	1	1	1	1	1	1	1	1	1	1	1	1	1	1	0	0	0	0	0	0	0	0	0	7	32
Aldosterone biosynthesis and metabolism	1	1	1	1	1	1	1	1	1	1	1	1	1	1	1	1	1	1	1	1	1	1	1	1	1	1	1	1	0	0	0	0	0	0	0	0	0	6	41
Aminoacyl-tRNA biosynthesis in cytoplasm	1	1	1	1	1	1	1	1	1	1	1	1	1	1	1	1	1	1	1	1	1	1	1	1	1	1	1	1	0	0	0	0	0	0	0	0	0	18	97
Aminoacyl-tRNA biosynthesis in cytoplasm/ Rodent version	1	1	1	1	1	1	1	1	1	1	1	1	1	1	1	1	1	1	1	1	1	1	1	1	1	1	1	1	0	0	0	0	0	0	0	0	0	18	98
Aminoacyl-tRNA biosynthesis in mitochondrion	1	1	1	1	1	1	1	1	1	1	1	1	1	1	1	1	1	1	1	1	1	1	1	1	1	1	1	1	0	0	0	0	0	0	0	0	0	16	100
Anandamide biosynthesis and metabolism	1	1	1	1	1	1	1	1	1	1	1	1	1	1	1	1	1	1	1	1	1	1	1	1	1	1	1	1	0	0	0	0	0	0	0	0	0	11	46
Androstenedione and testosterone biosynthesis and metabolism p.1	1	1	1	1	1	1	1	1	1	1	1	1	1	1	1	1	1	1	1	1	1	1	1	1	1	1	1	1	0	0	0	0	0	0	0	0	0	13	53
Androstenedione and testosterone biosynthesis and metabolism p.1/ Rodent version	1	1	1	1	1	1	1	1	1	1	1	1	1	1	1	1	1	1	1	1	1	1	1	1	1	1	1	1	0	0	0	0	0	0	0	0	0	13	57
Androstenedione and testosterone biosynthesis and metabolism p.3	1	1	1	1	1	1	1	1	1	1	1	1	1	1	1	1	1	1	1	1	1	1	1	1	1	1	1	1	0	0	0	0	0	0	0	0	0	13	41
Androstenedione and testosterone biosynthesis and metabolism p.3/ Rodent version	1	1	1	1	1	1	1	1	1	1	1	1	1	1	1	1	1	1	1	1	1	1	1	1	1	1	1	1	0	0	0	0	0	0	0	0	0	13	44
Apoptosis and survival_NO signaling in survival	1	1	1	1	1	1	1	1	1	1	1	1	1	1	1	1	1	1	1	1	1	1	1	1	1	1	1	1	0	0	0	0	0	0	0	0	0	13	24
Arachidonic acid production	1	1	1	1	1	1	1	1	1	1	1	1	1	1	1	1	1	1	1	1	1	1	1	1	1	1	1	1	0	0	0	0	0	0	0	0	0	21	50
Arginine metabolism/ Rodent version	1	1	1	1	1	1	1	1	1	1	1	1	1	1	1	1	1	1	1	1	1	1	1	1	1	1	1	1	0	0	0	0	0	0	0	0	0	32	97
Ascorbate metabolism	1	1	1	1	1	1	1	1	1	1	1	1	1	1	1	1	1	1	1	1	1	1	1	1	1	1	1	1	0	0	0	0	0	0	0	0	0	3	21
Ascorbate metabolism / Rodent version	1	1	1	1	1	1	1	1	1	1	1	1	1	1	1	1	1	1	1	1	1	1	1	1	1	1	1	1	0	0	0	0	0	0	0	0	0	10	34
Aspartate and asparagine metabolism	1	1	1	1	1	1	1	1	1	1	1	1	1	1	1	1	1	1	1	1	1	1	1	1	1	1	1	1	0	0	0	0	0	0	0	0	0	19	73
ATP metabolism	1	1	1	1	1	1	1	1	1	1	1	1	1	1	1	1	1	1	1	1	1	1	1	1	1	1	1	1	0	0	0	0	0	0	0	0	0	49	110
Beta-alanine metabolism	1	1	1	1	1	1	1	1	1	1	1	1	1	1	1	1	1	1	1	1	1	1	1	1	1	1	1	1	0	0	0	0	0	0	0	0	0	7	35
Beta-alanine metabolism/ Rodent version	1	1	1	1	1	1	1	1	1	1	1	1	1	1	1	1	1	1	1	1	1	1	1	1	1	1	1	1	0	0	0	0	0	0	0	0	0	6	32
Bile Acid Biosynthesis	1	1	1	1	1	1	1	1	1	1	1	1	1	1	1	1	1	1	1	1	1	1	1	1	1	1	1	1	0	0	0	0	0	0	0	0	0	18	94
Bile Acid Biosynthesis / Rodent version	1	1	1	1	1	1	1	1	1	1	1	1	1	1	1	1	1	1	1	1	1	1	1	1	1	1	1	1	0	0	0	0	0	0	0	0	0	20	105
Butanoate metabolism	1	1	1	1	1	1	1	1	1	1	1	1	1	1	1	1	1	1	1	1	1	1	1	1	1	1	1	1	0	0	0	0	0	0	0	0	0	22	65
cAMP/ Ca(2+)-dependent Insulin secretion	1	1	1	1	1	1	1	1	1	1	1	1	1	1	1	1	1	1	1	1	1	1	1	1	1	1	1	1	0	0	0	0	0	0	0	0	0	10	31
Catecholamine metabolism	1	1	1	1	1	1	1	1	1	1	1	1	1	1	1	1	1	1	1	1	1	1	1	1	1	1	1	1	0	0	0	0	0	0	0	0	0	13	74
Catecholamine metabolism / Human version	1	1	1	1	1	1	1	1	1	1	1	1	1	1	1	1	1	1	1	1	1	1	1	1	1	1	1	1	0	0	0	0	0	0	0	0	0	14	75
CFTR translational fidelity (class I mutations)	1	1	1	1	1	1	1	1	1	1	1	1	1	1	1	1	1	1	1	1	1	1	1	1	1	1	1	1	0	0	0	0	0	0	0	0	0	1	16
CFTR-dependent regulation of ion channels in Airway Epithelium (norm and CF)	1	1	1	1	1	1	1	1	1	1	1	1	1	1	1	1	1	1	1	1	1	1	1	1	1	1	1	1	0	0	0	0	0	0	0	0	0	25	44
Cholesterol and Sphingolipids transport / Distribution to the intracellular membrane compartments (normal and CF)	1	1	1	1	1	1	1	1	1	1	1	1	1	1	1	1	1	1	1	1	1	1	1	1	1	1	1	1	0	0	0	0	0	0	0	0	0	10	29
Cholesterol and Sphingolipids transport / Generic schema (normal and CF)	1	1	1	1	1	1	1	1	1	1	1	1	1	1	1	1	1	1	1	1	1	1	1	1	1	1	1	1	0	0	0	0	0	0	0	0	0	2	20
Cholesterol and Sphingolipids transport / Influx to the early endosome in lung (normal and CF)	1	1	1	1	1	1	1	1	1	1	1	1	1	1	1	1	1	1	1	1	1	1	1	1	1	1	1	1	0	0	0	0	0	0	0	0	0	10	30
Cholesterol and Sphingolipids transport / Recycling to plasma membrane in lung (normal and CF)	1	1	1	1	1	1	1	1	1	1	1	1	1	1	1	1	1	1	1	1	1	1	1	1	1	1	1	1	0	0	0	0	0	0	0	0	0	8	23
Cholesterol and Sphingolipids transport / Transport from Golgi and ER to the apical membrane (normal and CF)	1	1	1	1	1	1	1	1	1	1	1	1	1	1	1	1	1	1	1	1	1	1	1	1	1	1	1	1	0	0	0	0	0	0	0	0	0	14	40
Cholesterol Biosynthesis	1	1	1	1	1	1	1	1	1	1	1	1	1	1	1	1	1	1	1	1	1	1	1	1	1	1	1	1	0	0	0	0	0	0	0	0	0	20	88
Cholesterol metabolism	1	1	1	1	1	1	1	1	1	1	1	1	1	1	1	1	1	1	1	1	1	1	1	1	1	1	1	1	0	0	0	0	0	0	0	0	0	9	54
Chondroitin sulfate and dermatan sulfate metabolism	1	1	1	1	1	1	1	1	1	1	1	1	1	1	1	1	1	1	1	1	1	1	1	1	1	1	1	1	0	0	0	0	0	0	0	0	0	20	60
CoA biosynthesis	1	1	1	1	1	1	1	1	1	1	1	1	1	1	1	1	1	1	1	1	1	1	1	1	1	1	1	1	0	0	0	0	0	0	0	0	0	17	60
Cortisone biosynthesis and metabolism	1	1	1	1	1	1	1	1	1	1	1	1	1	1	1	1	1	1	1	1	1	1	1	1	1	1	1	1	0	0	0	0	0	0	0	0	0	13	63
CTP/UTP metabolism	1	1	1	1	1	1	1	1	1	1	1	1	1	1	1	1	1	1	1	1	1	1	1	1	1	1	1	1	0	0	0	0	0	0	0	0	0	51	108
Development_Activation of astroglial cells proliferation by ACM3	1	1	1	1	1	1	1	1	1	1	1	1	1	1	1	1	1	1	1	1	1	1	1	1	1	1	1	1	0	0	0	0	0	0	0	0	0	21	33
Development_Delta-type opioid receptor signaling via G-protein alpha-14	1	1	1	1	1	1	1	1	1	1	1	1	1	1	1	1	1	1	1	1	1	1	1	1	1	1	1	1	0	0	0	0	0	0	0	0	0	14	28
Development_MicroRNA-dependent inhibition of EMT	1	1	1	1	1	1	1	1	1	1	1	1	1	1	1	1	1	1	1	1	1	1	1	1	1	1	1	1	0	0	0	0	0	0	0	0	0	4	10
Development_Mu-type opioid receptor signaling	1	1	1	1	1	1	1	1	1	1	1	1	1	1	1	1	1	1	1	1	1	1	1	1	1	1	1	1	0	0	0	0	0	0	0	0	0	22	38
Development_Oxytocin receptor signaling	1	1	1	1	1	1	1	1	1	1	1	1	1	1	1	1	1	1	1	1	1	1	1	1	1	1	1	1	0	0	0	0	0	0	0	0	0	16	40
Development_TGF-beta-induction of EMT via ROS	1	1	1	1	1	1	1	1	1	1	1	1	1	1	1	1	1	1	1	1	1	1	1	1	1	1	1	1	0	0	0	0	0	0	0	0	0	7	19
dGTP metabolism	1	1	1	1	1	1	1	1	1	1	1	1	1	1	1	1	1	1	1	1	1	1	1	1	1	1	1	1	0	0	0	0	0	0	0	0	0	32	64
Estradiol metabolism	1	1	1	1	1	1	1	1	1	1	1	1	1	1	1	1	1	1	1	1	1	1	1	1	1	1	1	1	0	0	0	0	0	0	0	0	0	14	35
Estradiol metabolism / Human version	1	1	1	1	1	1	1	1	1	1	1	1	1	1	1	1	1	1	1	1	1	1	1	1	1	1	1	1	0	0	0	0	0	0	0	0	0	15	36
Estradiol metabolism / Rodent version	1	1	1	1	1	1	1	1	1	1	1	1	1	1	1	1	1	1	1	1	1	1	1	1	1	1	1	1	0	0	0	0	0	0	0	0	0	14	37
Estrogen biosynthesis	1	1	1	1	1	1	1	1	1	1	1	1	1	1	1	1	1	1	1	1	1	1	1	1	1	1	1	1	0	0	0	0	0	0	0	0	0	9	42
Estrone metabolism	1	1	1	1	1	1	1	1	1	1	1	1	1	1	1	1	1	1	1	1	1	1	1	1	1	1	1	1	0	0	0	0	0	0	0	0	0	11	35
Estrone metabolism / Human version	1	1	1	1	1	1	1	1	1	1	1	1	1	1	1	1	1	1	1	1	1	1	1	1	1	1	1	1	0	0	0	0	0	0	0	0	0	12	36
Fatty Acid Omega Oxidation	1	1	1	1	1	1	1	1	1	1	1	1	1	1	1	1	1	1	1	1	1	1	1	1	1	1	1	1	0	0	0	0	0	0	0	0	0	13	34
Folic acid metabolism	1	1	1	1	1	1	1	1	1	1	1	1	1	1	1	1	1	1	1	1	1	1	1	1	1	1	1	1	0	0	0	0	0	0	0	0	0	14	53
Fructose metabolism/ Rodent version	1	1	1	1	1	1	1	1	1	1	1	1	1	1	1	1	1	1	1	1	1	1	1	1	1	1	1	1	0	0	0	0	0	0	0	0	0	24	83
Galactose metabolism	1	1	1	1	1	1	1	1	1	1	1	1	1	1	1	1	1	1	1	1	1	1	1	1	1	1	1	1	0	0	0	0	0	0	0	0	0	17	62
Galactose metabolism/ Rodent version	1	1	1	1	1	1	1	1	1	1	1	1	1	1	1	1	1	1	1	1	1	1	1	1	1	1	1	1	0	0	0	0	0	0	0	0	0	16	69
Ganglioside Metabolism p1	1	1	1	1	1	1	1	1	1	1	1	1	1	1	1	1	1	1	1	1	1	1	1	1	1	1	1	1	0	0	0	0	0	0	0	0	0	10	54
Ganglioside Metabolism p2	1	1	1	1	1	1	1	1	1	1	1	1	1	1	1	1	1	1	1	1	1	1	1	1	1	1	1	1	0	0	0	0	0	0	0	0	0	7	44
Globo-(isoglobo) series GSL Metabolism	1	1	1	1	1	1	1	1	1	1	1	1	1	1	1	1	1	1	1	1	1	1	1	1	1	1	1	1	0	0	0	0	0	0	0	0	0	11	48
Glutathione metabolism	1	1	1	1	1	1	1	1	1	1	1	1	1	1	1	1	1	1	1	1	1	1	1	1	1	1	1	1	0	0	0	0	0	0	0	0	0	28	65
Glutathione metabolism / Human version	1	1	1	1	1	1	1	1	1	1	1	1	1	1	1	1	1	1	1	1	1	1	1	1	1	1	1	1	0	0	0	0	0	0	0	0	0	29	66
Glutathione metabolism / Rodent version	1	1	1	1	1	1	1	1	1	1	1	1	1	1	1	1	1	1	1	1	1	1	1	1	1	1	1	1	0	0	0	0	0	0	0	0	0	29	71
Glycine, serine, cysteine and threonine metabolism	1	1	1	1	1	1	1	1	1	1	1	1	1	1	1	1	1	1	1	1	1	1	1	1	1	1	1	1	0	0	0	0	0	0	0	0	0	33	122
Glycine, serine, cysteine and threonine metabolism/ Rodent version	1	1	1	1	1	1	1	1	1	1	1	1	1	1	1	1	1	1	1	1	1	1	1	1	1	1	1	1	0	0	0	0	0	0	0	0	0	33	124
Glycogen metabolism	1	1	1	1	1	1	1	1	1	1	1	1	1	1	1	1	1	1	1	1	1	1	1	1	1	1	1	1	0	0	0	0	0	0	0	0	0	13	39
Glycolysis and gluconeogenesis (short map)	1	1	1	1	1	1	1	1	1	1	1	1	1	1	1	1	1	1	1	1	1	1	1	1	1	1	1	1	0	0	0	0	0	0	0	0	0	25	66
Glycolysis and gluconeogenesis p. 2	1	1	1	1	1	1	1	1	1	1	1	1	1	1	1	1	1	1	1	1	1	1	1	1	1	1	1	1	0	0	0	0	0	0	0	0	0	10	31
Glycolysis and gluconeogenesis p. 2 / Human version	1	1	1	1	1	1	1	1	1	1	1	1	1	1	1	1	1	1	1	1	1	1	1	1	1	1	1	1	0	0	0	0	0	0	0	0	0	12	38
Glycolysis and gluconeogenesis p. 2/ Rodent version	1	1	1	1	1	1	1	1	1	1	1	1	1	1	1	1	1	1	1	1	1	1	1	1	1	1	1	1	0	0	0	0	0	0	0	0	0	10	32
G-protein signaling_N-RAS regulation pathway	1	1	1	1	1	1	1	1	1	1	1	1	1	1	1	1	1	1	1	1	1	1	1	1	1	1	1	1	0	0	0	0	0	0	0	0	0	18	33
GTP metabolism	1	1	1	1	1	1	1	1	1	1	1	1	1	1	1	1	1	1	1	1	1	1	1	1	1	1	1	1	0	0	0	0	0	0	0	0	0	26	54
GTP-XTP metabolism	1	1	1	1	1	1	1	1	1	1	1	1	1	1	1	1	1	1	1	1	1	1	1	1	1	1	1	1	0	0	0	0	0	0	0	0	0	44	90
Heme metabolism	1	1	1	1	1	1	1	1	1	1	1	1	1	1	1	1	1	1	1	1	1	1	1	1	1	1	1	1	0	0	0	0	0	0	0	0	0	25	98
Heparan sulfate/heparin metabolism	1	1	1	1	1	1	1	1	1	1	1	1	1	1	1	1	1	1	1	1	1	1	1	1	1	1	1	1	0	0	0	0	0	0	0	0	0	14	62
HETE and HPETE biosynthesis and metabolism	1	1	1	1	1	1	1	1	1	1	1	1	1	1	1	1	1	1	1	1	1	1	1	1	1	1	1	1	0	0	0	0	0	0	0	0	0	17	80
Histamine metabolism	1	1	1	1	1	1	1	1	1	1	1	1	1	1	1	1	1	1	1	1	1	1	1	1	1	1	1	1	0	0	0	0	0	0	0	0	0	11	32
Histidine-glutamate-glutamine metabolism	1	1	1	1	1	1	1	1	1	1	1	1	1	1	1	1	1	1	1	1	1	1	1	1	1	1	1	1	0	0	0	0	0	0	0	0	0	28	96
IMP biosynthesis	1	1	1	1	1	1	1	1	1	1	1	1	1	1	1	1	1	1	1	1	1	1	1	1	1	1	1	1	0	0	0	0	0	0	0	0	0	9	44
Keratan sulfate metabolism p.1	1	1	1	1	1	1	1	1	1	1	1	1	1	1	1	1	1	1	1	1	1	1	1	1	1	1	1	1	0	0	0	0	0	0	0	0	0	11	35
Keratan sulfate metabolism p.2	1	1	1	1	1	1	1	1	1	1	1	1	1	1	1	1	1	1	1	1	1	1	1	1	1	1	1	1	0	0	0	0	0	0	0	0	0	14	39
Lacto-series GSL Metabolism	1	1	1	1	1	1	1	1	1	1	1	1	1	1	1	1	1	1	1	1	1	1	1	1	1	1	1	1	0	0	0	0	0	0	0	0	0	11	64
Lacto-series GSL Metabolism / Human version	1	1	1	1	1	1	1	1	1	1	1	1	1	1	1	1	1	1	1	1	1	1	1	1	1	1	1	1	0	0	0	0	0	0	0	0	0	11	64
Leucune, isoleucine and valine metabolism	1	1	1	1	1	1	1	1	1	1	1	1	1	1	1	1	1	1	1	1	1	1	1	1	1	1	1	1	0	0	0	0	0	0	0	0	0	13	54
Leucune, isoleucine and valine metabolism.p.2	1	1	1	1	1	1	1	1	1	1	1	1	1	1	1	1	1	1	1	1	1	1	1	1	1	1	1	1	0	0	0	0	0	0	0	0	0	26	78
Leucune, isoleucine and valine metabolism/ Rodent version	1	1	1	1	1	1	1	1	1	1	1	1	1	1	1	1	1	1	1	1	1	1	1	1	1	1	1	1	0	0	0	0	0	0	0	0	0	26	80
Leukotriene 4 biosynthesis and metabolism	1	1	1	1	1	1	1	1	1	1	1	1	1	1	1	1	1	1	1	1	1	1	1	1	1	1	1	1	0	0	0	0	0	0	0	0	0	10	44
Linoleic acid / Rodent version	1	1	1	1	1	1	1	1	1	1	1	1	1	1	1	1	1	1	1	1	1	1	1	1	1	1	1	1	0	0	0	0	0	0	0	0	0	15	49
Lysine metabolism	1	1	1	1	1	1	1	1	1	1	1	1	1	1	1	1	1	1	1	1	1	1	1	1	1	1	1	1	0	0	0	0	0	0	0	0	0	23	86
Lysine metabolism/ Rodent version	1	1	1	1	1	1	1	1	1	1	1	1	1	1	1	1	1	1	1	1	1	1	1	1	1	1	1	1	0	0	0	0	0	0	0	0	0	24	87
Methionine metabolism	1	1	1	1	1	1	1	1	1	1	1	1	1	1	1	1	1	1	1	1	1	1	1	1	1	1	1	1	0	0	0	0	0	0	0	0	0	11	34
Methionine-cysteine-glutamate metabolism	1	1	1	1	1	1	1	1	1	1	1	1	1	1	1	1	1	1	1	1	1	1	1	1	1	1	1	1	0	0	0	0	0	0	0	0	0	16	43
Mitochondrial ketone bodies biosynthesis and metabolism	1	1	1	1	1	1	1	1	1	1	1	1	1	1	1	1	1	1	1	1	1	1	1	1	1	1	1	1	0	0	0	0	0	0	0	0	0	9	27
Mitochondrial long chain fatty acid beta-oxidation	1	1	1	1	1	1	1	1	1	1	1	1	1	1	1	1	1	1	1	1	1	1	1	1	1	1	1	1	0	0	0	0	0	0	0	0	0	15	83
Mitochondrial unsaturated fatty acid beta-oxidation	1	1	1	1	1	1	1	1	1	1	1	1	1	1	1	1	1	1	1	1	1	1	1	1	1	1	1	1	0	0	0	0	0	0	0	0	0	12	45
Muscle contraction_nNOS Signaling in Skeletal Muscle	1	1	1	1	1	1	1	1	1	1	1	1	1	1	1	1	1	1	1	1	1	1	1	1	1	1	1	1	0	0	0	0	0	0	0	0	0	13	27
n-3 Polyunsaturated fatty acid biosynthesis	1	1	1	1	1	1	1	1	1	1	1	1	1	1	1	1	1	1	1	1	1	1	1	1	1	1	1	1	0	0	0	0	0	0	0	0	0	19	64
n-6 Polyunsaturated fatty acid biosynthesis	1	1	1	1	1	1	1	1	1	1	1	1	1	1	1	1	1	1	1	1	1	1	1	1	1	1	1	1	0	0	0	0	0	0	0	0	0	19	64
N-Acylethanolamines, HSRL5-transacylation pathway	1	1	1	1	1	1	1	1	1	1	1	1	1	1	1	1	1	1	1	1	1	1	1	1	1	1	1	1	0	0	0	0	0	0	0	0	0	2	29
N-Acylethanolamines, Phospholipase A2 pathway	1	1	1	1	1	1	1	1	1	1	1	1	1	1	1	1	1	1	1	1	1	1	1	1	1	1	1	1	0	0	0	0	0	0	0	0	0	2	38
N-Acylethanolamines. N-Acyltransferase pathway	1	1	1	1	1	1	1	1	1	1	1	1	1	1	1	1	1	1	1	1	1	1	1	1	1	1	1	1	0	0	0	0	0	0	0	0	0	1	34
NAD metabolism	1	1	1	1	1	1	1	1	1	1	1	1	1	1	1	1	1	1	1	1	1	1	1	1	1	1	1	1	0	0	0	0	0	0	0	0	0	41	119
Neolacto-series GSL Metabolism p.1	1	1	1	1	1	1	1	1	1	1	1	1	1	1	1	1	1	1	1	1	1	1	1	1	1	1	1	1	0	0	0	0	0	0	0	0	0	16	70
Neolacto-series GSL Metabolism p.1 / Human version	1	1	1	1	1	1	1	1	1	1	1	1	1	1	1	1	1	1	1	1	1	1	1	1	1	1	1	1	0	0	0	0	0	0	0	0	0	16	70
Neolacto-series GSL Metabolism p.2	1	1	1	1	1	1	1	1	1	1	1	1	1	1	1	1	1	1	1	1	1	1	1	1	1	1	1	1	0	0	0	0	0	0	0	0	0	13	59
Neolacto-series GSL Metabolism p.2 / Human version	1	1	1	1	1	1	1	1	1	1	1	1	1	1	1	1	1	1	1	1	1	1	1	1	1	1	1	1	0	0	0	0	0	0	0	0	0	13	59
Neolacto-series GSL Metabolism p.3	1	1	1	1	1	1	1	1	1	1	1	1	1	1	1	1	1	1	1	1	1	1	1	1	1	1	1	1	0	0	0	0	0	0	0	0	0	16	67
Neurophysiological process_Bitter taste signaling	1	1	1	1	1	1	1	1	1	1	1	1	1	1	1	1	1	1	1	1	1	1	1	1	1	1	1	1	0	0	0	0	0	0	0	0	0	7	28
Neurophysiological process_Circadian rhythm	1	1	1	1	1	1	1	1	1	1	1	1	1	1	1	1	1	1	1	1	1	1	1	1	1	1	1	1	0	0	0	0	0	0	0	0	0	24	47
Neurophysiological process_Delta-type opioid receptor in the nervous system	1	1	1	1	1	1	1	1	1	1	1	1	1	1	1	1	1	1	1	1	1	1	1	1	1	1	1	1	0	0	0	0	0	0	0	0	0	13	40
Neurophysiological process_EphB receptors in dendritic spine morphogenesis and synaptogenesis	1	1	1	1	1	1	1	1	1	1	1	1	1	1	1	1	1	1	1	1	1	1	1	1	1	1	1	1	0	0	0	0	0	0	0	0	0	22	35
Neurophysiological process_GABAergic neurotransmission	1	1	1	1	1	1	1	1	1	1	1	1	1	1	1	1	1	1	1	1	1	1	1	1	1	1	1	1	0	0	0	0	0	0	0	0	0	16	50
Neurophysiological process_Mu-type opioid receptor-mediated analgesia	1	1	1	1	1	1	1	1	1	1	1	1	1	1	1	1	1	1	1	1	1	1	1	1	1	1	1	1	0	0	0	0	0	0	0	0	0	13	30
Neurophysiological process_nNOS signaling in neuronal synapses	1	1	1	1	1	1	1	1	1	1	1	1	1	1	1	1	1	1	1	1	1	1	1	1	1	1	1	1	0	0	0	0	0	0	0	0	0	10	29
Neurophysiological process_Olfactory transduction	1	1	1	1	1	1	1	1	1	1	1	1	1	1	1	1	1	1	1	1	1	1	1	1	1	1	1	1	0	0	0	0	0	0	0	0	0	8	20
Neurophysiological process_Role of CDK5 in presynaptic signaling	1	1	1	1	1	1	1	1	1	1	1	1	1	1	1	1	1	1	1	1	1	1	1	1	1	1	1	1	0	0	0	0	0	0	0	0	0	16	28
Neurophysiological process_Sweet taste signaling	1	1	1	1	1	1	1	1	1	1	1	1	1	1	1	1	1	1	1	1	1	1	1	1	1	1	1	1	0	0	0	0	0	0	0	0	0	6	27
N-Glycan biosynthesis p1	1	1	1	1	1	1	1	1	1	1	1	1	1	1	1	1	1	1	1	1	1	1	1	1	1	1	1	1	0	0	0	0	0	0	0	0	0	16	70
N-Glycan biosynthesis p2	1	1	1	1	1	1	1	1	1	1	1	1	1	1	1	1	1	1	1	1	1	1	1	1	1	1	1	1	0	0	0	0	0	0	0	0	0	19	47
Niacin-HDL metabolism	1	1	1	1	1	1	1	1	1	1	1	1	1	1	1	1	1	1	1	1	1	1	1	1	1	1	1	1	0	0	0	0	0	0	0	0	0	12	47
Nitrogen metabolism	1	1	1	1	1	1	1	1	1	1	1	1	1	1	1	1	1	1	1	1	1	1	1	1	1	1	1	1	0	0	0	0	0	0	0	0	0	16	35
Nitrogen metabolism/ Rodent version	1	1	1	1	1	1	1	1	1	1	1	1	1	1	1	1	1	1	1	1	1	1	1	1	1	1	1	1	0	0	0	0	0	0	0	0	0	16	36
NO-dependent CFTR activation (normal and CF)	1	1	1	1	1	1	1	1	1	1	1	1	1	1	1	1	1	1	1	1	1	1	1	1	1	1	1	1	0	0	0	0	0	0	0	0	0	6	47
O-glycan biosynthesis	1	1	1	1	1	1	1	1	1	1	1	1	1	1	1	1	1	1	1	1	1	1	1	1	1	1	1	1	0	0	0	0	0	0	0	0	0	24	63
O-glycan biosynthesis / Human version	1	1	1	1	1	1	1	1	1	1	1	1	1	1	1	1	1	1	1	1	1	1	1	1	1	1	1	1	0	0	0	0	0	0	0	0	0	24	63
Oxidative stress_Angiotensin II-induced production of ROS	1	1	1	1	1	1	1	1	1	1	1	1	1	1	1	1	1	1	1	1	1	1	1	1	1	1	1	1	0	0	0	0	0	0	0	0	0	18	35
PDGF activation of prostacyclin synthesis	1	1	1	1	1	1	1	1	1	1	1	1	1	1	1	1	1	1	1	1	1	1	1	1	1	1	1	1	0	0	0	0	0	0	0	0	0	10	27
Peroxisomal branched chain fatty acid oxidation	1	1	1	1	1	1	1	1	1	1	1	1	1	1	1	1	1	1	1	1	1	1	1	1	1	1	1	1	0	0	0	0	0	0	0	0	0	20	83
Peroxysomal straight-chain fatty acid beta-oxidation	1	1	1	1	1	1	1	1	1	1	1	1	1	1	1	1	1	1	1	1	1	1	1	1	1	1	1	1	0	0	0	0	0	0	0	0	0	10	74
Phenylalanine metabolism	1	1	1	1	1	1	1	1	1	1	1	1	1	1	1	1	1	1	1	1	1	1	1	1	1	1	1	1	0	0	0	0	0	0	0	0	0	28	68
Phenylalanine metabolism/ Rodent version	1	1	1	1	1	1	1	1	1	1	1	1	1	1	1	1	1	1	1	1	1	1	1	1	1	1	1	1	0	0	0	0	0	0	0	0	0	27	66
Phosphatidylinositol metabolism	1	1	1	1	1	1	1	1	1	1	1	1	1	1	1	1	1	1	1	1	1	1	1	1	1	1	1	1	0	0	0	0	0	0	0	0	0	25	87
Phospholipid metabolism p.1	1	1	1	1	1	1	1	1	1	1	1	1	1	1	1	1	1	1	1	1	1	1	1	1	1	1	1	1	0	0	0	0	0	0	0	0	0	10	59
Phospholipid metabolism p.2	1	1	1	1	1	1	1	1	1	1	1	1	1	1	1	1	1	1	1	1	1	1	1	1	1	1	1	1	0	0	0	0	0	0	0	0	0	10	46
Phospholipid metabolism p.3	1	1	1	1	1	1	1	1	1	1	1	1	1	1	1	1	1	1	1	1	1	1	1	1	1	1	1	1	0	0	0	0	0	0	0	0	0	3	32
Plasmalogen biosynthesis	1	1	1	1	1	1	1	1	1	1	1	1	1	1	1	1	1	1	1	1	1	1	1	1	1	1	1	1	0	0	0	0	0	0	0	0	0	16	64
Polyamine metabolism	1	1	1	1	1	1	1	1	1	1	1	1	1	1	1	1	1	1	1	1	1	1	1	1	1	1	1	1	0	0	0	0	0	0	0	0	0	22	72
Proline metabolism	1	1	1	1	1	1	1	1	1	1	1	1	1	1	1	1	1	1	1	1	1	1	1	1	1	1	1	1	0	0	0	0	0	0	0	0	0	12	55
Propionate metabolism p.1	1	1	1	1	1	1	1	1	1	1	1	1	1	1	1	1	1	1	1	1	1	1	1	1	1	1	1	1	0	0	0	0	0	0	0	0	0	14	41
Propionate metabolism p.2	1	1	1	1	1	1	1	1	1	1	1	1	1	1	1	1	1	1	1	1	1	1	1	1	1	1	1	1	0	0	0	0	0	0	0	0	0	23	72
Prostaglandin 1 biosynthesis and metabolism	1	1	1	1	1	1	1	1	1	1	1	1	1	1	1	1	1	1	1	1	1	1	1	1	1	1	1	1	0	0	0	0	0	0	0	0	0	14	56
Prostaglandin 2 biosynthesis and metabolism FM	1	1	1	1	1	1	1	1	1	1	1	1	1	1	1	1	1	1	1	1	1	1	1	1	1	1	1	1	0	0	0	0	0	0	0	0	0	21	101
Regulation of CFTR gating (normal and CF)	1	1	1	1	1	1	1	1	1	1	1	1	1	1	1	1	1	1	1	1	1	1	1	1	1	1	1	1	0	0	0	0	0	0	0	0	0	7	33
Regulation of lipid metabolism_FXR-dependent negative-feedback regulation of bile acids concentration	1	1	1	1	1	1	1	1	1	1	1	1	1	1	1	1	1	1	1	1	1	1	1	1	1	1	1	1	0	0	0	0	0	0	0	0	0	12	31
Regulation of lipid metabolism_PPAR regulation of lipid metabolism	1	1	1	1	1	1	1	1	1	1	1	1	1	1	1	1	1	1	1	1	1	1	1	1	1	1	1	1	0	0	0	0	0	0	0	0	0	16	42
Regulation of lipid metabolism_Regulation of acetyl-CoA carboxylase 1 activity in keratinocytes	1	1	1	1	1	1	1	1	1	1	1	1	1	1	1	1	1	1	1	1	1	1	1	1	1	1	1	1	0	0	0	0	0	0	0	0	0	7	17
Regulation of lipid metabolism_Regulation of acetyl-CoA carboxylase 1 activity in lipogenic tissue	1	1	1	1	1	1	1	1	1	1	1	1	1	1	1	1	1	1	1	1	1	1	1	1	1	1	1	1	0	0	0	0	0	0	0	0	0	7	17
Regulation of lipid metabolism_Regulation of acetyl-CoA carboxylase 2 activity in muscle	1	1	1	1	1	1	1	1	1	1	1	1	1	1	1	1	1	1	1	1	1	1	1	1	1	1	1	1	0	0	0	0	0	0	0	0	0	9	23
Regulation of lipid metabolism_Regulation of fatty acid synthase activity in hepatocytes	1	1	1	1	1	1	1	1	1	1	1	1	1	1	1	1	1	1	1	1	1	1	1	1	1	1	1	1	0	0	0	0	0	0	0	0	0	11	19
Regulation of lipid metabolism_Regulation of fatty acid synthesis: NLTP and EHHADH	1	1	1	1	1	1	1	1	1	1	1	1	1	1	1	1	1	1	1	1	1	1	1	1	1	1	1	1	0	0	0	0	0	0	0	0	0	7	18
Retinol metabolism	1	1	1	1	1	1	1	1	1	1	1	1	1	1	1	1	1	1	1	1	1	1	1	1	1	1	1	1	0	0	0	0	0	0	0	0	0	32	74
Retinol metabolism / Rodent version	1	1	1	1	1	1	1	1	1	1	1	1	1	1	1	1	1	1	1	1	1	1	1	1	1	1	1	1	0	0	0	0	0	0	0	0	0	28	70
Riboflavin metabolism	1	1	1	1	1	1	1	1	1	1	1	1	1	1	1	1	1	1	1	1	1	1	1	1	1	1	1	1	0	0	0	0	0	0	0	0	0	7	22
Saturated fatty acid biosynthesis	1	1	1	1	1	1	1	1	1	1	1	1	1	1	1	1	1	1	1	1	1	1	1	1	1	1	1	1	0	0	0	0	0	0	0	0	0	3	69
Selenoamino acid metabolism	1	1	1	1	1	1	1	1	1	1	1	1	1	1	1	1	1	1	1	1	1	1	1	1	1	1	1	1	0	0	0	0	0	0	0	0	0	10	54
Serotonin - melatonin biosynthesis and metabolism	1	1	1	1	1	1	1	1	1	1	1	1	1	1	1	1	1	1	1	1	1	1	1	1	1	1	1	1	0	0	0	0	0	0	0	0	0	14	51
Sphingolipid metabolism	1	1	1	1	1	1	1	1	1	1	1	1	1	1	1	1	1	1	1	1	1	1	1	1	1	1	1	1	0	0	0	0	0	0	0	0	0	31	91
Sphingolipid metabolism / Human version	1	1	1	1	1	1	1	1	1	1	1	1	1	1	1	1	1	1	1	1	1	1	1	1	1	1	1	1	0	0	0	0	0	0	0	0	0	32	92
Sulfur metabolism	1	1	1	1	1	1	1	1	1	1	1	1	1	1	1	1	1	1	1	1	1	1	1	1	1	1	1	1	0	0	0	0	0	0	0	0	0	16	52
Taurine and hypotaurine metabolism	1	1	1	1	1	1	1	1	1	1	1	1	1	1	1	1	1	1	1	1	1	1	1	1	1	1	1	1	0	0	0	0	0	0	0	0	0	3	22
TCA	1	1	1	1	1	1	1	1	1	1	1	1	1	1	1	1	1	1	1	1	1	1	1	1	1	1	1	1	0	0	0	0	0	0	0	0	0	19	51
Thiamine metabolism	1	1	1	1	1	1	1	1	1	1	1	1	1	1	1	1	1	1	1	1	1	1	1	1	1	1	1	1	0	0	0	0	0	0	0	0	0	3	17
Translation _Regulation of translation initiation	1	1	1	1	1	1	1	1	1	1	1	1	1	1	1	1	1	1	1	1	1	1	1	1	1	1	1	1	0	0	0	0	0	0	0	0	0	16	27
Translation_IL-2 regulation of translation	1	1	1	1	1	1	1	1	1	1	1	1	1	1	1	1	1	1	1	1	1	1	1	1	1	1	1	1	0	0	0	0	0	0	0	0	0	13	20
Translation_Opioid receptors in regulation of translation	1	1	1	1	1	1	1	1	1	1	1	1	1	1	1	1	1	1	1	1	1	1	1	1	1	1	1	1	0	0	0	0	0	0	0	0	0	13	24
Transport_Aldosterone-mediated regulation of ENaC sodium transport	1	1	1	1	1	1	1	1	1	1	1	1	1	1	1	1	1	1	1	1	1	1	1	1	1	1	1	1	0	0	0	0	0	0	0	0	0	17	30
Transport_FXR-regulated cholesterol and bile acids cellular transport	1	1	1	1	1	1	1	1	1	1	1	1	1	1	1	1	1	1	1	1	1	1	1	1	1	1	1	1	0	0	0	0	0	0	0	0	0	11	42
Transport_Rab-9 regulation pathway	1	1	1	1	1	1	1	1	1	1	1	1	1	1	1	1	1	1	1	1	1	1	1	1	1	1	1	1	0	0	0	0	0	0	0	0	0	9	10
Triacylglycerol metabolism p.1	1	1	1	1	1	1	1	1	1	1	1	1	1	1	1	1	1	1	1	1	1	1	1	1	1	1	1	1	0	0	0	0	0	0	0	0	0	27	59
Triacylglycerol metabolism p.2	1	1	1	1	1	1	1	1	1	1	1	1	1	1	1	1	1	1	1	1	1	1	1	1	1	1	1	1	0	0	0	0	0	0	0	0	0	8	28
Tryptophan metabolism	1	1	1	1	1	1	1	1	1	1	1	1	1	1	1	1	1	1	1	1	1	1	1	1	1	1	1	1	0	0	0	0	0	0	0	0	0	28	104
Tryptophan metabolism/ Rodent version	1	1	1	1	1	1	1	1	1	1	1	1	1	1	1	1	1	1	1	1	1	1	1	1	1	1	1	1	0	0	0	0	0	0	0	0	0	28	105
TTP metabolism	1	1	1	1	1	1	1	1	1	1	1	1	1	1	1	1	1	1	1	1	1	1	1	1	1	1	1	1	0	0	0	0	0	0	0	0	0	32	66
Tyrosine metabolism p.1 (dopamine)	1	1	1	1	1	1	1	1	1	1	1	1	1	1	1	1	1	1	1	1	1	1	1	1	1	1	1	1	0	0	0	0	0	0	0	0	0	14	64
Tyrosine metabolism p.2 (melanin)	1	1	1	1	1	1	1	1	1	1	1	1	1	1	1	1	1	1	1	1	1	1	1	1	1	1	1	1	0	0	0	0	0	0	0	0	0	22	88
UMP biosynthesis	1	1	1	1	1	1	1	1	1	1	1	1	1	1	1	1	1	1	1	1	1	1	1	1	1	1	1	1	0	0	0	0	0	0	0	0	0	3	20
Unsaturated fatty acid biosynthesis	1	1	1	1	1	1	1	1	1	1	1	1	1	1	1	1	1	1	1	1	1	1	1	1	1	1	1	1	0	0	0	0	0	0	0	0	0	14	62
Urea cycle	1	1	1	1	1	1	1	1	1	1	1	1	1	1	1	1	1	1	1	1	1	1	1	1	1	1	1	1	0	0	0	0	0	0	0	0	0	21	70
Vitamin B3 (nicotinamide) metabolism	1	1	1	1	1	1	1	1	1	1	1	1	1	1	1	1	1	1	1	1	1	1	1	1	1	1	1	1	0	0	0	0	0	0	0	0	0	11	41
Vitamin B6 metabolism	1	1	1	1	1	1	1	1	1	1	1	1	1	1	1	1	1	1	1	1	1	1	1	1	1	1	1	1	0	0	0	0	0	0	0	0	0	5	30
Vitamin B7 (biotin) metabolism	1	1	1	1	1	1	1	1	1	1	1	1	1	1	1	1	1	1	1	1	1	1	1	1	1	1	1	1	0	0	0	0	0	0	0	0	0	6	47
Vitamin D2 (ergocalciferol) metabolism	1	1	1	1	1	1	1	1	1	1	1	1	1	1	1	1	1	1	1	1	1	1	1	1	1	1	1	1	0	0	0	0	0	0	0	0	0	5	38
Vitamin D3 metabolic C-23 and C-24 pathways	1	1	1	1	1	1	1	1	1	1	1	1	1	1	1	1	1	1	1	1	1	1	1	1	1	1	1	1	0	0	0	0	0	0	0	0	0	3	41
Vitamin E (alfa-tocopherol) metabolism	1	1	1	1	1	1	1	1	1	1	1	1	1	1	1	1	1	1	1	1	1	1	1	1	1	1	1	1	0	0	0	0	0	0	0	0	0	17	78
Vitamin K metabolism	1	1	1	1	1	1	1	1	1	1	1	1	1	1	1	1	1	1	1	1	1	1	1	1	1	1	1	1	0	0	0	0	0	0	0	0	0	4	21
wtCFTR and deltaF508 traffic / Late endosome and Lysosome (norm and CF)	1	1	1	1	1	1	1	1	1	1	1	1	1	1	1	1	1	1	1	1	1	1	1	1	1	1	1	1	0	0	0	0	0	0	0	0	0	11	15
