# Supplementary material for: Identification of Common Biological Pathways and Drug Targets Across Multiple Respiratory Viruses Based on Human Host Gene Expression Analysis
Source: PLoS One. 2012 Mar 14;7(3):e33174. doi: 10.1371/journal.pone.0033174 (PMC3303816; doi:10.1371/journal.pone.0033174)
Supplement: Table S4 — Gene symbol-network object name mapping. (XLSX) [file pone.0033174.s013.xlsx]

## Sheet: Sheet1
Table S4: Gene symbol-network object name mapping
Gene Symbol	Network object name
AFAP1	AFAP
AKT1	AKT(PKB)
AKT2	AKT(PKB)
AKT3	AKT(PKB)
AREG	Amphiregulin
AREGB	Amphiregulin
ATF2	ATF-2
BCL2L1	Bcl-XL
BRCA1	Brca1
BTC	Betacellulin
CALM1	Calmodulin
CALM2	Calmodulin
CALM3	Calmodulin
CAMK2B	CaMK II
CAMK2D	CaMK II
CAMK2G	CaMK II
CASK	CASK
CASP1	Caspase-1
CASP8	Caspase-8
CBL	c-Cbl
CCL2	CCL2
CCL20	CCL20
CCL7	CCL7
CCND2	Cyclin D2
CCNE1	Cyclin E
CD40	CD40(TNFRSF5)
CD40LG	CD40L(TNFSF5)
CD80	CD80
CD86	CD86
CDKN1A	p21
CDKN1B	p27KIP1
CEBPB	C/EBPbeta
CEBPD	C/EBPdelta
CFLAR	c-FLIP (L)
CHUK	IKK (cat)
CHUK	IKK-alpha
CREBBP	CBP
CRKL	CrkL
CSF2	GM-CSF
CSF3	G-CSF
CUL1	Cullin 1
CXCL1	GRO-1
CXCL5	ENA-78
CXCL6	GCP2
DEFB4A	Beta-defensin 2
DOK2	DOK2
DUSP1	MKP-1
DUSP4	MKP-2
EGF	EGF
EGFR	EGFR
EIF2AK2	PKR
ELK1	Elk-1
EP300	p300
ERBB2	ErbB2
EREG	Epiregulin
F3	Tissue factor
FANCC	FANCC
FAS	FasR(CD95)
FASLG	FasL(TNFSF6)
FBXW7	FBXW7
FCER2	CD23
FOS	c-Fos
GNA11	G-protein alpha-q/11
GNAQ	G-protein alpha-q/11
GNB1	G-protein beta/gamma
GNB2	G-protein beta/gamma
GNB3	G-protein beta/gamma
GNB4	G-protein beta/gamma
GNB5	G-protein beta/gamma
GNG10	G-protein beta/gamma
GNG11	G-protein beta/gamma
GNG12	G-protein beta/gamma
GNG13	G-protein beta/gamma
GNG2	G-protein beta/gamma
GNG3	G-protein beta/gamma
GNG4	G-protein beta/gamma
GNG5	G-protein beta/gamma
GNG7	G-protein beta/gamma
GNG8	G-protein beta/gamma
GNGT1	G-protein beta/gamma
GNGT2	G-protein beta/gamma
GPR37	PAELR
GRB2	GRB2
GSK3B	GSK3 beta
HBEGF	HB-EGF
HRAS	H-Ras
HRH1	Histamine H1 receptor
HSPA14	HSP70
HSPA1A	HSP70
HSPA1B	HSP70
HSPA1L	HSP70
HSPA2	HSP70
HSPA4	HSP70
HSPA5	HSP70
HSPA6	HSP70
HSPA7	HSP70
HSPA8	HSP70
HSPA9	HSP70
ICAM1	ICAM1
IFNG	IFN-gamma
IFNGR1	IFN-gamma receptor
IFNGR2	IFN-gamma receptor
IKBKB	IKK (cat)
IKBKB	IKK-beta
IKBKG	IKK-gamma
IL12B	IL-23
IL17A	IL-17
IL17F	IL-17F
IL17RA	IL-17 receptor
IL17RC	IL-17RC
IL1B	IL-1 beta
IL21	IL-21
IL23A	IL-23
IL6	IL-6
IL8	IL-8
ILK	ILK
IRF1	IRF1
IRF9	IRF9
ITPR1	IP3 receptor
ITPR2	IP3 receptor
ITPR3	IP3 receptor
JAK1	JAK1
JAK2	JAK2
JAK3	JAK3
JUN	c-Jun
LCN2	NGAL
LTA	TNF-beta
LYN	Lyn
MAP2K1	MEK1(MAP2K1)
MAP2K2	MEK2(MAP2K2)
MAP2K3	MEK3(MAP2K3)
MAP2K4	MEK4(MAP2K4)
MAP2K6	MEK6(MAP2K6)
MAP2K7	MKK7 (MAP2K7)
MAP3K1	MEKK1(MAP3K1)
MAP3K10	MLK2(MAP3K10)
MAP3K14	NIK(MAP3K14)
MAP3K4	MEKK4(MAP3K4)
MAP3K7	TAK1(MAP3K7)
MAPK1	ERK1/2
MAPK1	ERK2 (MAPK1)
MAPK10	JNK(MAPK8-10)
MAPK11	p38 MAPK
MAPK12	p38 MAPK
MAPK13	p38 MAPK
MAPK14	p38 MAPK
MAPK3	ERK1/2
MAPK3	ERK1 (MAPK3)
MAPK8	JNK1(MAPK8)
MAPK8	JNK(MAPK8-10)
MAPK9	JNK2(MAPK9)
MAPK9	JNK(MAPK8-10)
MCM5	MCM5
MMP1	MMP-1
MMP13	MMP-13
MMP2	MMP-2
MMP3	Stromelysin-1
MMP9	MMP-9
MUC5AC	Mucin 5AC
MUC5B	Mucin 5B
MYC	c-Myc
NCK1	NCK1
NFATC1	NF-AT2(NFATC1)
NFKB1	NF-kB
NFKB1	NF-kB p50/p65
NFKB2	NF-kB
NFKBIA	I-kB
NFKBIB	I-kB
NFKBIE	I-kB
NOS2	iNOS
NOS3	eNOS
PAK1	PAK1
PARK2	Parkin
PDPK1	PDK (PDPK1)
PIK3CA	PI3K cat class IA
PIK3CB	PI3K cat class IA
PIK3CD	PI3K cat class IA
PIK3R1	PI3K reg class IA (p85)
PIK3R1	PI3K reg class IA
PIK3R2	PI3K reg class IA (p85)
PIK3R2	PI3K reg class IA
PIK3R3	PI3K reg class IA
PLA2G4A	cPLA2
PLA2G4C	cPLA2
PLCB1	PLC-beta
PLCB2	PLC-beta
PLCB3	PLC-beta
PLCB4	PLC-beta
PLCG1	PLC-gamma 1
PLCG2	PLC-gamma 2
PPP3CA	Calcineurin A (catalytic)
PPP3CB	Calcineurin A (catalytic)
PPP3CC	Calcineurin A (catalytic)
PPP3R1	Calcineurin B (regulatory)
PPP3R2	Calcineurin B (regulatory)
PRKCA	PKC-alpha
PRKCB	PKC-beta
PRKCD	PKC-delta
PRKCE	PKC-epsilon
PRKCG	PKC-gamma
PRKCQ	PKC-theta
PSMC1	26S proteasome (19S regulator)
PSMC2	26S proteasome (19S regulator)
PSMC3	26S proteasome (19S regulator)
PSMC4	26S proteasome (19S regulator)
PSMC5	26S proteasome (19S regulator)
PSMC6	26S proteasome (19S regulator)
PSMD1	26S proteasome (19S regulator)
PSMD10	26S proteasome (19S regulator)
PSMD11	26S proteasome (19S regulator)
PSMD12	26S proteasome (19S regulator)
PSMD13	26S proteasome (19S regulator)
PSMD14	26S proteasome (19S regulator)
PSMD2	26S proteasome (19S regulator)
PSMD3	26S proteasome (19S regulator)
PSMD4	26S proteasome (19S regulator)
PSMD5	26S proteasome (19S regulator)
PSMD6	26S proteasome (19S regulator)
PSMD7	26S proteasome (19S regulator)
PSMD8	26S proteasome (19S regulator)
PSMD9	26S proteasome (19S regulator)
PTGS2	COX-2 (PTGS2)
PTK2	FAK1
PTK2B	Pyk2(FAK2)
PTPN11	SHP-2
RAC1	Rac1
RAF1	c-Raf-1
RAP1A	RAP-1A
RAPGEF1	C3G
RASA1	p120GAP
REL	NF-kB
RELA	NF-kB
RELA	NF-kB p50/p65
RELB	NF-kB
RNF19A	DORFIN
SEPT5	Septin 5 (CDC-REL1)
SHC1	Shc
SIAH1	SIAH1
SIAH2	SIAH2
SMAD7	SMAD7
SMPD1	Acid sphingomyelinase
SNCA	Alpha-synuclein
SNCAIP	Synphilin 1
SOCS1	SOCS1
SOS1	SOS
SOS2	SOS
SP1	SP1
SRC	c-Src
STAT1	STAT1
STAT1	ISGF3
STAT2	ISGF3
STAT3	STAT3
STAT5A	STAT5A
STUB1	CHIP
TGFA	TGF-alpha
TNF	TNF-alpha
TNFAIP3	A20
TNFSF11	RANKL(TNFSF11)
TP53	p53
TRAF1	TRAF1
TRAF2	TRAF2
TRAF3	TRAF3
TRAF3IP2	CIKS
TRAF5	TRAF5
TRAF6	TRAF6
TUBA1A	Tubulin alpha
TUBA1B	Tubulin alpha
TUBA1C	Tubulin alpha
TUBA3C	Tubulin alpha
TUBA3D	Tubulin alpha
TUBA3E	Tubulin alpha
TUBA4A	Tubulin alpha
TUBA4B	Tubulin alpha
TUBA8	Tubulin alpha
TUBAL3	Tubulin alpha
TUBB	Tubulin beta
TUBB1	Tubulin beta
TUBB2A	Tubulin beta
TUBB2B	Tubulin beta
TUBB2C	Tubulin beta
TUBB3	Tubulin beta
TUBB4	Tubulin beta
TUBB4Q	Tubulin beta
TUBB6	Tubulin beta
TUBB8	Tubulin beta
UBA1	UBE1
UBE2G1	UBC7
UBE2G2	UBC7
UBE2J1	UBC6
UBE2J2	UBC6
UBE2L3	UBCH7
UBE2L6	UBCH8
VCAM1	VCAM1
