# Supplementary material for: Identification of Common Biological Pathways and Drug Targets Across Multiple Respiratory Viruses Based on Human Host Gene Expression Analysis
Source: PLoS One. 2012 Mar 14;7(3):e33174. doi: 10.1371/journal.pone.0033174 (PMC3303816; doi:10.1371/journal.pone.0033174)
Supplement: Table S5 — Normalized viral expression and pathway inclusion grid. (XLSX) [file pone.0033174.s014.xlsx]

## Sheet: Sheet1
Table S5: Normalized viral expression and pathway inclusion grid
Gene Symbol	CMV		CORON		COX		FLU		HRV		MPENU		RSV		Viral frequency	EGFR	HRH1	IFNG	IL17	CD40	Parkin	# Top 5 Pathways
	Down	Up	Down	Up	Down	Up	Down	Up	Down	Up	Down	Up	Down	Up
JUN	-0.4	0	0	0.75	0	0.333333	-0.333333	0	-0.5	0	0	1	0	0.5	7	1	1		1	1		4
NFKBIA		0.2	0	0.75	0	0.333333	0	0.166667	0	1	0	0.8	0	0.333333	7	1	1		1	1		4
IL8	-0.4	0.2	0	0.5	0	0.333333	-0.166667	0.166667	0	0.5	0	1	0	0.333333	7		1		1	1		3
MYC	-0.4	0	-0.25	0	0	0.666667	0	0.166667	0	0.5	0	0.6	0	0.333333	7	1		1				2
STAT1	0	1	-0.25	0.25	-0.333333	0	0	0.666667	-0.5	0.5	0	1	-0.333333	0.333333	7	1		1				2
CEBPD	-0.2	0	0	0.25	0	0.333333	0	0.166667	0	0.5	-0.2	0.4	0	0.333333	7				1			1
TNFAIP3	0	0.6	0	0.5	0	0.333333	0	0.166667	0	1	0	1	0	0.333333	7					1		1
CASP1	0	0.8	-0.25	0.25	-0.333333	0	0	0.333333	-0.5	0.5	0	0.8	0	0.333333	7						1	0
JAK2	-0.2	0.4	0	0.25	0	0	0	0.333333	0	0.5	0	0.8	-0.333333	0.333333	6	1		1	1	1		4
FOS	-0.6	0	0	0.75	0	0.666667	-0.166667	0	0	0	-0.2	0.6	0	0.333333	6	1	1		1			3
IL6	-0.2	0.8	0	0.25	0	0	-0.166667	0.333333	0	1	0	1	0	0.333333	6		1		1	1		3
CCL2	0	0.6	0	0	0	0.333333	0	0.166667	0	0.5	-0.2	0.8	0	0.333333	6				1	1		2
IRF1	0	1	0	0.25	0	0	0	0.333333	0	0.5	-0.2	0.8	0	0.333333	6			1		1		2
PTGS2	0	0.6	0	0.25	0	0.333333	-0.166667	0.166667	0	0.5	0	1	0	0	6				1	1		2
CCL20	0	0.2	0	0.5	0	0	-0.166667	0.333333	0	1	0	0.6	0	0.333333	6				1			1
CDKN1A	0	0.4	0	0	0	0.333333	-0.166667	0.333333	0	0.5	-0.2	0	0	0.333333	6			1				1
CXCL1	-0.2	0.2	0	0.5	0	0.333333	-0.333333	0	0	1	0	0.6	0	0	6				1			1
DUSP1	0	0.2	0	0.75	0	0.666667	-0.333333	0.166667	0	0	0	0.6	0	0.2	6	1						1
DUSP4	0	0.2	-0.25	0	0	0.333333	0	0.166667	0	0	-0.2	0.6	0	0.2	6	1						1
EIF2AK2	0	0.6	0	0	0	0.333333	0	0.666667	0	0.5	0	0.8	0	0.333333	6			1				1
FAS	0	1	0	0	0	0.333333	0	0.166667	-0.5	0.5	0	1	0	0.333333	6					1		1
HBEGF	0	0.6	0	0	0	0.666667	-0.666667	0	0	1	0	1	0	0.333333	6	1						1
SOCS1	0	0.6	0	0.25	0	0	0	0.5	0	1	0	0.8	0	0.333333	6			1				1
STAT2	0	0.8	-0.25	0.25	0	0	-0.166667	0.333333	0	0.5	0	0.8	0	0.333333	6			1				1
TNF	-0.2	0.8	0	0.25	0	0.333333	0	0.333333	0	1	-0.2	0.4	0	0	6		1					1
TRAF1	0	0.6	-0.25	0.25	0	0.333333	0	0.166667	0	0.5	0	0.6	0	0	6					1		1
UBE2L6	0	1	0	0.25	0	0	0	0.666667	0	0.5	0	0.8	0	0.333333	6						1	0
ICAM1	0	0.2	0	0	0	0	0	0.166667	0	1	0	0.6	0	0.333333	5		1	1	1	1		4
MAPK14	-0.6	0	0	0.25	0	0	0	0	-0.5	0	-0.6	0	-0.333333	0.333333	5		1	1	1	1		4
PIK3R1	-0.6	0	-0.25	0	-0.333333	0.333333	0	0	-0.5	0	0	0.4	0	0	5	1		1	1	1		4
MMP9	-0.2	0	0	0.25	0	0.333333	-0.166667	0	0	0.5	0	0	0	0	5	1	1		1			3
NFKB2	0	0.8	0	0	0	0.666667	0	0	0	0.5	0	0.8	0	0.333333	5	1			1	1		3
PRKCA	-0.4	0	-0.5	0	-0.333333	0	-0.166667	0	0	0	-0.6	0	0	0	5	1	1	1				3
CEBPB	-0.4	0	0	0.25	0	0	0	0	0	0.5	-0.2	0.6	0	0.333333	5			1	1			2
CSF2	0	0.4	0	0	0	0.333333	0	0	0	1	0	0.4	0	0.333333	5		1		1			2
GSK3B	0	0.2	0	0.25	0	0.333333	0	0	-0.5	0.5	-0.6	0	0	0	5	1			1			2
MAP2K3	0	0.2	0	0	0	0.333333	-0.166667	0.166667	0	0	0	0.4	0	0.333333	5				1	1		2
MAP3K14	-0.2	0	0	0.25	0	0.333333	0	0	0	0	0	0.8	-0.333333	0	5				1	1		2
CAMK2G	-0.4	0.2	0	0	0	0.333333	-0.166667	0	-0.5	0	-0.6	0	0	0	5			1				1
CCND2	0	0.2	-0.25	0	0	0.333333	0	0	-0.5	0.5	0	0.6	0	0	5					1		1
CD86	-0.2	0.4	0	0	0	0	0	0.166667	0	0.5	0	0.4	0	0.333333	5					1		1
F3	0	0.2	0	0	0	0.333333	0	0.333333	0	0	0	0.4	0	0.333333	5		1					1
GNAQ	-0.4	0	-0.25	0	-0.333333	0.333333	0	0	-0.5	0	-0.4	0	0	0	5		1					1
GNB4	-0.2	0.2	0	0.25	0	0	0	0.166667	-0.5	0.5	-0.2	0.4	0	0	5		1					1
GNG12	0	0.4	-0.25	0	0	0	0	0.166667	-0.5	0	-0.2	0	0	0	5		1					1
IL1B	0	0.4	0	0	0	0	0	0.333333	0	1	0	0.4	0	0.333333	5				1			1
LYN	0	0.8	0	0.25	0	0	0	0.5	0	0.5	0	0.8	0	0	5					1		1
PLA2G4C	0	0.6	0	0.25	0	0.333333	0	0.166667	0	0	0	0.8	0	0	5		1					1
PLCB1	-0.4	0	-0.25	0	0	0	0	0	-0.5	0	-0.4	0	-0.333333	0	5		1					1
PPP3CA	-0.2	0	0	0	0	0.333333	-0.166667	0	-0.5	0	-0.6	0	0	0	5		1					1
PTK2	-0.2	0.4	-0.25	0	0	0	-0.333333	0	-0.5	0	0	0.4	0	0	5	1						1
PTPN11	0	0	-0.25	0	-0.333333	0	0	0	-0.5	0	-0.4	0.2	-0.333333	0	5			1				1
SOS2	-0.2	0	-0.25	0	-0.333333	0	0	0	-0.5	0	-0.2	0.2	0	0	5	1						1
TGFA	0	0.2	0	0	0	0	0	0.166667	0	0.5	-0.4	0	0	0.333333	5	1						1
TP53	0	0	-0.25	0	-0.333333	0	0	0	-0.5	0	-0.8	0	0	0	5					1		1
TRAF5	-0.2	0	-0.25	0	0	0	-0.166667	0	0	0	-0.2	0	-0.333333	0	5					1		1
CASP8	-0.4	0.2	-0.25	0	0	0	0	0	-0.5	0	-0.2	0.8	-0.333333	0	5						1	0
CCNE1	0	0.2	0	0	0	0.333333	0	0.333333	0	0	-0.2	0	0	0.333333	5						1	0
CUL1	0	0.4	-0.25	0	0	0	0	0.166667	0	0	-0.2	0	-0.333333	0	5						1	0
HSPA1A	0	0.6	0	0.25	0	0	0	0.5	0	0	0	0.4	0	0.333333	5						1	0
HSPA1B	0	0.4	0	0.25	0	0	0	0.333333	0	0	0	0.4	0	0.333333	5						1	0
HSPA1L	0	0	0	0	-0.333333	0	-0.333333	0	-0.5	0	0	0.4	0	0.333333	5						1	0
HSPA4	-0.2	0	-0.25	0	0	0	0	0.333333	-0.5	0	-0.8	0	0	0	5						1	0
HSPA6	0	0	0	0.5	0	0	0	0.166667	0	0.5	0	0.6	0	0.333333	5						1	0
HSPA8	0	0.4	-0.25	0	-0.333333	0	0	0.333333	0	0	-0.4	0.4	0	0	5						1	0
PSMD10	0	0	-0.25	0	-0.333333	0	0	0.166667	-0.5	0	-0.4	0	0	0	5						1	0
TUBB3	0	0.2	0	0.25	0	0	-0.333333	0	-0.5	0	-1	0	0	0	5						1	0
MAPK1	-0.6	0	-0.25	0	0	0	0	0	-0.5	0	-0.8	0	0	0	4	1	1	1	1			4
NFKBIE	-0.2	0	0	0	0	0	0	0.166667	0	0.5	0	0.8	0	0	4	1	1		1	1		4
PIK3CB	-0.2	0	0	0.25	0	0	0	0	-0.5	0	-0.8	0	0	0	4	1		1	1	1		4
JAK1	0	0	0	0	-0.333333	0	-0.166667	0	-0.5	0.5	-0.2	0.4	0	0	4	1		1	1			3
MAP2K4	-0.4	0	0	0	-0.333333	0	0	0	-0.5	0	0	0	-0.333333	0	4	1		1		1		3
PDPK1	-0.2	0	-0.25	0	0	0.333333	0	0	0	0	0	0	-0.333333	0	4	1		1		1		3
REL	0	0.2	0	0.25	0	0	0	0	0	0	0	0.6	0	0.333333	4	1			1	1		3
ATF2	0	0	-0.25	0	-0.333333	0	0	0	-0.5	0	0	0.4	0	0	4			1		1		2
CALM1	-0.6	0	-0.25	0	-0.333333	0	0	0	0	0	-0.8	0	0	0	4		1	1				2
ITPR2	-0.6	0	-0.25	0	0	0	0	0	0	0.5	0	0	-0.333333	0	4		1	1				2
MAP3K7	-0.2	0	0	0	-0.333333	0	0	0	-0.5	0	-0.4	0	0	0	4				1	1		2
MMP3	0	0.2	0	0	-0.333333	0.333333	0	0	0	0	-0.2	0	0	0.333333	4		1		1			2
STAT3	0	0.2	0	0	0	0.333333	0	0	0	0.5	0	0.4	0	0	4	1				1		2
AREG	0	0.2	0	0	0	0.333333	0	0	0	0.5	0	0.8	0	0	4	1						1
BCL2L1	0	0.4	0	0	0	0.333333	-0.166667	0.166667	0	0	-0.2	0	0	0	4					1		1
CD40	-0.2	0.6	0	0	0	0	0	0.333333	0	0.5	0	0.6	0	0	4					1		1
CD80	0	0.8	0	0	0	0	0	0.166667	0	0.5	-0.2	0	0	0	4					1		1
CDKN1B	-0.4	0	-0.25	0	-0.333333	0	0	0	-0.5	0	0	0	0	0	4					1		1
CFLAR	0	0.8	0	0	0	0.333333	0	0	0	0.5	0	1	0	0	4					1		1
CSF3	0	0.2	0	0	0	0.333333	0	0	0	1	0	0.4	0	0	4				1			1
CXCL5	-0.2	0	0	0	0	0	0	0.333333	0	0.5	0	0.4	0	0	4				1			1
EGFR	0	0	0	0.25	-0.333333	0	0	0	0	0	0	1	-0.333333	0	4	1						1
GNG10	-0.2	0	0	0.25	0	0	0	0	0	0	-0.2	0	0	0.333333	4		1					1
GRB2	-0.2	0	0	0	0	0.333333	0	0.166667	0	0	-0.4	0	0	0	4	1						1
IFNGR2	-0.4	0	0	0.25	0	0	0	0	0	0.5	0	0.4	0	0	4			1				1
IL23A	0	0.2	0	0	0	0.333333	0	0	0	0.5	0	0.4	0	0	4				1			1
MCM5	0	0.4	-0.25	0	0	0	0	0.333333	0	0	-0.6	0	0	0	4			1				1
MUC5AC	-0.2	0	0	0	0	0.333333	0	0	-0.5	0.5	-0.4	0	0	0	4				1			1
MUC5B	0	0.2	-0.25	0	-0.333333	0	0	0	0	0	-0.2	0	0	0	4				1			1
PAK1	-0.2	0	-0.25	0	0	0	0	0	-0.5	0	-0.8	0	0	0	4	1						1
PLCB4	0	0	-0.25	0	0	0	0	0	-0.5	0	0	0.8	-0.333333	0	4		1					1
SOS1	0	0.4	0	0	-0.333333	0	0	0	0	0	-0.4	0.4	-0.2	0	4	1						1
CASK	-0.4	0	-0.5	0	0	0	0	0	-0.5	0	-0.4	0	0	0	4						1	0
HSPA14	0	0	-0.25	0	0	0	0	0.166667	0	0	-0.4	0	-0.333333	0	4						1	0
HSPA2	-0.2	0.6	0	0	-0.333333	0	0	0	-0.5	0	-0.6	0	0	0	4						1	0
HSPA5	-0.2	0	-0.25	0	0	0	0	0.333333	0	0	0	1	0	0	4						1	0
SNCA	0	0.2	-0.25	0.25	0	0	0	0	-1	0	0	0	0	0.333333	4						1	0
TUBA1A	-0.2	0	-0.25	0.25	0	0	0	0	-0.5	0	-0.6	0	0	0	4						1	0
TUBB2B	0	0.2	0	0	0	0	-0.333333	0	0	0	0	0.4	0	0	4						1	0
UBE2J1	0	0.2	0	0	0	0	0	0.166667	-0.5	0	0	0.4	0	0	4						1	0
AKT2	-0.2	0	0	0	-0.333333	0	0	0	0	0	-0.8	0	0	0	3	1		1	1	1		4
MAPK12	0	0	0	0.25	0	0	0	0	0	0.5	-0.2	0.2	0	0	3		1	1	1	1		4
NFKB1	0	0.8	0	0	0	0	0	0	0	0	0	0.6	0	0.333333	3	1	1		1	1		4
NFKBIB	0	0	0	0	0	0	0	0.166667	0	0.5	0	0.4	0	0	3	1	1		1	1		4
PIK3R2	0	0	0	0	-0.333333	0	0	0	-0.5	0	-0.4	0	0	0	3	1		1	1	1		4
MAP2K2	0	0.2	0	0.25	0	0.333333	0	0	0	0	0	0	0	0	3	1	1		1			3
RELB	0	0	0	0	0	0.333333	0	0	0	0.5	0	0.6	0	0	3	1			1	1		3
CALM2	-0.2	0	0	0	0	0	0	0.166667	0	0	-0.4	0	0	0	3		1	1				2
CALM3	-0.2	0.2	0	0.25	0	0	0	0	0	0	-0.8	0	0	0	3		1	1				2
ITPR1	0	0.2	-0.25	0	0	0	0	0	0	0	0	0.2	0	0	3		1	1				2
ITPR3	0	0.2	0	0	0	0	-0.166667	0	0	0.5	0	0	0	0	3		1	1				2
MAP2K6	-0.2	0.4	0	0	0	0	0	0.166667	0	0	-0.2	0	0	0	3			1	1			2
MAP3K1	-0.2	0	0	0	0	0	0	0	-0.5	0	-0.2	0	0	0	3			1		1		2
MMP1	-0.2	0.2	-0.25	0	0	0	0	0	0	0.5	0	0	0	0	3		1		1			2
PIK3R3	0	0.4	0	0	0	0	0	0	-0.5	0	-0.2	0.8	0	0	3			1	1			2
PLCG2	-0.6	0	0	0	0	0	-0.166667	0	0	0	0	0.6	0	0	3			1		1		2
RAF1	-0.2	0.2	0	0	-0.333333	0	0	0	0	0	-0.2	0	0	0	3	1	1					2
TRAF3IP2	0	0.4	0	0	0	0	0	0.166667	0	0	0	0.4	0	0	3				1	1		2
BTC	0	0	0	0	-0.333333	0	0	0.166667	0	0	0	1	0	0	3	1						1
CAMK2B	0	0	0	0.25	0	0.333333	0	0	0	0	-0.4	0	0	0	3			1				1
CCL7	0	0.4	0	0	0	0.333333	0	0	0	0.5	0	0	0	0	3				1			1
CREBBP	0	0.2	0	0	0	0	-0.166667	0	0	0	0	0.4	0	0	3			1				1
EP300	0	0	-0.25	0	0	0.333333	0	0	0	0	0	0.4	0	0	3			1				1
ERBB2	0	0.2	-0.25	0	0	0	0	0	0	0	-0.2	0	0	0	3	1						1
EREG	-0.2	0.4	0	0	0	0	0	0.333333	0	0	0	1	0	0	3	1						1
FASLG	0	0.4	-0.25	0	0	0	0	0	0	0.5	0	0	0	0	3					1		1
FCER2	-0.4	0	0	0	0	0.333333	0	0	0	0	0	0	-0.333333	0	3					1		1
GNA11	-0.2	0	-0.25	0	0	0	0	0	0	0	-0.4	0	0	0	3		1					1
GNG11	0	0.2	0	0	0	0	0	0	-0.5	0	-0.2	0.2	0	0	3		1					1
HRAS	-0.2	0	0	0	0	0.333333	0	0	0	0	-0.2	0	0	0	3	1						1
HRH1	-0.6	0	0	0	0	0	0	0	0	0.5	0	0.4	0	0	3		1					1
IFNG	0	0.6	0	0	0	0	0	0.166667	0	0.5	0	0	0	0	3			1				1
IL17RA	-0.2	0	0	0.25	0	0	0	0	0	0	-0.2	0	0	0	3				1			1
ILK	-0.2	0	0	0.25	0	0	-0.166667	0	0	0	0	0	0	0	3	1						1
IRF9	0	0.8	0	0	0	0	0	0	0	0	0	1	0	0.333333	3			1				1
JAK3	0	0.4	0	0	0	0	0	0	0	0.5	-0.2	0.2	0	0	3					1		1
LTA	0	0.4	0	0	0	0.333333	0	0	0	0	0	0.2	0	0	3					1		1
MAP2K7	0	0	0	0	0	0.333333	0	0	-0.5	0	-0.2	0.2	0	0	3	1						1
NCK1	0	0	-0.25	0	0	0	0	0	-0.5	0	0	0.4	0	0	3	1						1
PLA2G4A	0	0.2	0	0	0	0	0	0.166667	0	0	0	0.4	0	0	3		1					1
PLCG1	0	0.4	-0.25	0	0	0	-0.166667	0	0	0	0	0	0	0	3	1						1
PPP3CB	-0.2	0	0	0	0	0	0	0	0	0	-0.6	0.2	-0.333333	0	3		1					1
PPP3CC	0	0.6	-0.25	0	0	0	0	0	0	0	-0.2	0.2	0	0	3		1					1
PRKCB	0	0	0	0	0	0.666667	0	0	0	0.5	0	0.6	0	0	3	1						1
PRKCE	0	0.4	0	0	0	0	0	0	0	0	0	1	0	0.2	3	1						1
PRKCQ	-0.2	0	-0.25	0	0	0	0	0	0	0	0	0.2	0	0	3	1						1
PTK2B	-0.2	0.6	0	0	0	0.333333	0	0	0	0.5	0	0	0	0	3			1				1
RASA1	-0.2	0	-0.25	0	0	0	0	0	-0.5	0	0	0	0	0	3	1						1
SMPD1	-0.2	0	0	0	0	0	0	0.166667	0	0.5	0	0	0	0	3					1		1
SP1	-0.2	0	0	0	0	0	0	0	0	0.5	-0.2	0	0	0	3				1			1
STAT5A	0	0.4	0	0	0	0.333333	0	0	0	0	0	0.4	0	0	3					1		1
TRAF3	-0.2	0	0	0	0	0	0	0	0	0	0	0.2	-0.333333	0	3					1		1
HSPA9	0	0.2	-0.25	0	0	0	0	0	0	0	-0.4	0.4	0	0	3						1	0
PSMD12	0	0	0	0	0	0	0	0.333333	-0.5	0	-0.6	0	0	0	3						1	0
PSMD4	0	0.2	-0.25	0.25	0	0	0	0	0	0	-0.4	0.2	0	0	3						1	0
PSMD5	0	0.2	-0.25	0	0	0	0	0	0	0	0	0.2	0	0	3						1	0
SIAH1	-0.2	0	0	0	0	0	0	0	-0.5	0	-0.4	0.2	0	0	3						1	0
SIAH2	0	0.6	0	0	0	0	0	0	0	0	0	0.6	0	0.333333	3						1	0
TUBA1B	0	0.2	0	0	0	0	0	0.333333	0	0	-0.2	0	0	0	3						1	0
TUBA4A	-0.6	0	0	0	0	0	-0.166667	0	0	0	-0.6	0	0	0	3						1	0
TUBB2A	0	0.8	0	0	0	0.333333	0	0	0	0	-0.2	0.4	0	0	3						1	0
UBA1	0	0	0	0	-0.333333	0.333333	-0.333333	0	0	0	0	0.4	0	0	3						1	0
UBE2G1	-0.2	0	0	0	0	0	0	0	-0.5	0	-0.6	0	0	0	3						1	0
UBE2G2	-0.4	0	-0.25	0	0	0	0	0	0	0	0	0	-0.333333	0	3						1	0
UBE2L3	-0.4	0	0	0	0	0	0	0.166667	0	0	-0.6	0	0	0	3						1	0
AKT1	0	0	0	0	0	0	0	0.166667	0	0	-0.2	0	0	0	2	1		1	1	1		4
AKT3	0	0.2	0	0	0	0	0	0	0	0	-0.4	0.4	0	0	2	1		1	1	1		4
IKBKB	0	0	0	0	0	0	0	0	-0.5	0	-0.4	0.4	0	0	2	1	1		1	1		4
MAPK13	-0.2	0	0	0	0	0.333333	0	0	0	0	0	0	0	0	2		1	1	1	1		4
MAPK3	0	0	0	0	0	0	-0.166667	0	0	0	-0.6	0	0	0	2	1	1	1	1			4
PIK3CA	0	0	0	0	0	0	0	0	-0.5	0	0	0.2	0	0	2	1		1	1	1		4
PIK3CD	-0.2	0.2	0	0	0	0.333333	0	0	0	0	0	0	0	0	2	1		1	1	1		4
RELA	0	0.2	0	0	0	0	0	0	0	0	0	0.4	0	0	2	1	1		1	1		4
MAPK8	0	0	0	0	-0.333333	0	0	0	0	0	0	0.2	0	0	2	1	1			1		3
MAPK9	-0.2	0	0	0	0	0	0	0	0	0	-0.4	0	0	0	2	1	1			1		3
SRC	-0.4	0.2	0	0	0	0	0	0	0	0	-0.4	0	0	0	2	1		1				2
BRCA1	0	0.2	0	0	0	0	0	0	0	0	-0.6	0	0	0	2			1				1
CAMK2D	-0.2	0	0	0	0	0	0	0	0	0	-0.2	0	0	0	2			1				1
CD40LG	0	0	-0.25	0	0	0	0	0	0	0	0	0.4	0	0	2					1		1
CRKL	-0.4	0	0	0	0	0	0	0	0	0	0	0.2	0	0	2			1				1
DOK2	-0.8	0	0	0	0	0	0	0	0	0.5	0	0	0	0	2	1						1
FANCC	0	0	0	0	-0.333333	0	0	0	0	0	-0.8	0	0	0	2			1				1
GNB1	0	0	-0.5	0	0	0	0	0	0	0	-0.2	0	0	0	2		1					1
GNB5	-0.2	0.2	0	0	0	0	0	0	0	0	-0.6	0	0	0	2		1					1
GNG2	0	0	0	0	0	0	0	0	0	0.5	0	0.2	0	0	2		1					1
IFNGR1	-1	0	0	0	0	0	0	0	0	0	0	0	0	0.333333	2			1				1
LCN2	0	0	0	0.25	0	0	0	0	0	0	0	0.4	0	0	2				1			1
MAP3K10	0	0.2	0	0	0	0	0	0	0	0	0	0.2	0	0	2	1						1
MMP2	-0.2	0	0	0	0	0	0	0	0	0	-0.4	0	0	0	2	1						1
NFATC1	-0.2	0	0	0	0	0	0	0	0	0	0	0.2	0	0	2		1					1
NOS3	-0.2	0.2	0	0	0	0	0	0	0	0	0	0.4	0	0	2		1					1
PLCB2	-0.6	0	0	0	0	0	0	0	0	0	-0.2	0	0	0	2		1					1
RAP1A	-0.2	0	0	0	0	0	0	0	0	0	-0.6	0	0	0	2			1				1
RAPGEF1	-0.2	0	0	0	0	0	-0.166667	0	0	0	0	0	0	0	2			1				1
SMAD7	0	0	0	0	0	0	0	0	-0.5	0	0	0	0	0.333333	2			1				1
TNFSF11	0	0	0	0	0	0	0	0	0	0.5	0	0.2	0	0	2				1			1
VCAM1	0	0	0	0	0	0	0	0	0	0.5	0	0	-0.333333	0	2		1					1
FBXW7	0	0	0	0	0	0	0	0	-0.5	0	0	0.2	0	0	2						1	0
GPR37	0	0	0	0	0	0	0	0	0	0.5	0	0.8	0	0	2						1	0
PSMC2	0	0	0	0	0	0	0	0	-0.5	0	-0.6	0	0	0	2						1	0
PSMC4	0	0.2	0	0	0	0	0	0.333333	0	0	0	0	0	0	2						1	0
PSMD1	0	0	0	0	0	0	0	0	-0.5	0	-0.4	0	0	0	2						1	0
PSMD13	0	0.2	0	0	0	0	0	0	0	0	-0.2	0	0	0	2						1	0
PSMD9	0	0	0	0	0	0	0	0.166667	0	0.5	0	0	0	0	2						1	0
RNF19A	0	0.2	0	0	0	0	0	0	-0.5	0	0	0	0	0	2						1	0
TUBA3D	-0.2	0.2	0	0	0	0	0	0	0	0	-0.8	0	0	0	2						1	0
TUBB2C	0	0	0	0.25	0	0	0	0	0	0	-1	0	0	0	2						1	0
TUBB6	0	0	0	0	0	0	0	0.333333	0	0.5	0	0	0	0	2						1	0
MAP2K1	-0.2	0	0	0	0	0	0	0	0	0	0	0	0	0	1	1	1	1	1			4
MAPK11	0	0.4	0	0	0	0	0	0	0	0	0	0	0	0	1		1	1	1	1		4
CBL	-0.4	0	0	0	0	0	0	0	0	0	0	0	0	0	1	1		1		1		3
NOS2	0	0	0	0	0	0	0	0	0	0.5	0	0	0	0	1		1		1			2
TRAF6	0	0	0	0	0	0	0	0	0	0	0	0.6	0	0	1				1	1		2
AFAP1	0	0	0	0	0	0	0	0	0	0	0	0.6	0	0	1			1				1
AREGB	0	0	0	0	0	0	0	0	0	0	0	0.4	0	0	1	1						1
CXCL6	0	0	0	0	0	0	0	0	0	0.5	0	0	0	0	1				1			1
DEFB4A	0	0	0	0	0	0	0	0.166667	0	0	0	0	0	0	1				1			1
EGF	0	0	0	0	0	0	0	0	0	0	-0.2	0	0	0	1	1						1
ELK1	0	0.2	0	0	0	0	0	0	0	0	0	0	0	0	1	1						1
GNB2	0	0	0	0	0	0.333333	0	0	0	0	0	0	0	0	1		1					1
GNB3	0	0.2	0	0	0	0	0	0	0	0	0	0	0	0	1		1					1
GNG13	0	0	0	0	0	0	0	0	0	0.5	0	0	0	0	1		1					1
GNG4	0	0	0	0	0	0	0	0	0	0	-0.2	0.2	0	0	1		1					1
GNG5	0	0	0	0.25	0	0	0	0	0	0	0	0	0	0	1		1					1
IL12B	0	0.2	0	0	0	0	0	0	0	0	0	0	0	0	1				1			1
IL17A	0	0	0	0	0	0	0	0	0	0.5	0	0	0	0	1				1			1
MAPK10	0	0	0	0	0	0	0	0	-0.5	0	0	0	0	0	1		1					1
MMP13	0	0	0	0	0	0	0	0	0	0.5	0	0	0	0	1		1					1
PLCB3	-0.4	0	0	0	0	0	0	0	0	0	0	0	0	0	1		1					1
PPP3R2	0	0	0	0	0	0	0	0	0	0	-0.2	0	0	0	1		1					1
PRKCD	0	0	0	0	0	0.333333	0	0	0	0	0	0	0	0	1			1				1
RAC1	0	0	0	0	0	0	0	0	0	0	0	0.2	0	0	1	1						1
TRAF2	0	0	0	0	0	0.333333	0	0	0	0	0	0	0	0	1					1		1
SEPT5	0	0	0	0	0	0.333333	0	0	0	0	0	0	0	0	1						1	0
PSMC1	0	0	0	0	0	0	0	0.333333	0	0	0	0	0	0	1						1	0
PSMC3	0	0.2	0	0	0	0	0	0	0	0	0	0	0	0	1						1	0
PSMC5	0	0	0	0	0	0	0	0	0	0	-0.4	0	0	0	1						1	0
PSMC6	0	0	0	0	0	0	0	0	-0.5	0	0	0	0	0	1						1	0
PSMD11	0	0	0	0	0	0	0	0	0	0	-0.2	0	0	0	1						1	0
PSMD14	0	0	0	0	0	0	0	0.333333	0	0	0	0	0	0	1						1	0
PSMD2	0	0	0	0	0	0	0	0	0	0	-0.2	0	0	0	1						1	0
PSMD3	0	0.2	0	0	0	0	0	0	0	0	0	0	0	0	1						1	0
PSMD7	0	0	0	0	0	0	0	0	0	0	0	0.4	0	0	1						1	0
PSMD8	0	0	0	0	0	0	0	0	0	0	-0.4	0	0	0	1						1	0
SNCAIP	0	0	0	0	0	0	0	0	0	0	0	0.4	0	0	1						1	0
STUB1	0	0	0	0	0	0	0	0	0	0	-0.4	0	0	0	1						1	0
TUBA3C	0	0.2	0	0	0	0	0	0	0	0	0	0	0	0	1						1	0
TUBA3E	0	0.2	0	0	0	0	0	0	0	0	0	0	0	0	1						1	0
TUBA4B	0	0	0	0	0	0	0	0	-0.5	0	0	0	0	0	1						1	0
TUBB	0	0	0	0	0	0	0	0	0	0	-0.8	0	0	0	1						1	0
TUBB4	0	0	0	0	0	0	0	0	0	0	-0.6	0	0	0	1						1	0
TUBB4Q	0	0	0	0	-0.333333	0.666667	0	0	0	0	0	0	0	0	1						1	0
CHUK	0	0	0	0	0	0	0	0	0	0	0	0	0	0	0	1			1	1		3
IKBKG	0	0	0	0	0	0	0	0	0	0	0	0	0	0	0				1			1
IL17F	0	0	0	0	0	0	0	0	0	0	0	0	0	0	0				1			1
IL17RC	0	0	0	0	0	0	0	0	0	0	0	0	0	0	0				1			1
IL21	0	0	0	0	0	0	0	0	0	0	0	0	0	0	0				1			1
PRKCG	0	0	0	0	0	0	0	0	0	0	0	0	0	0	0	1						1
SHC1	0	0	0	0	0	0	0	0	0	0	0	0	0	0	0	1						1
HSPA7	0	0	0	0	0	0	0	0	0	0	0	0	0	0	0						1	0
PARK2	0	0	0	0	0	0	0	0	0	0	0	0	0	0	0						1	0
PSMD6	0	0	0	0	0	0	0	0	0	0	0	0	0	0	0						1	0
TUBA1C	0	0	0	0	0	0	0	0	0	0	0	0	0	0	0						1	0
TUBA8	0	0	0	0	0	0	0	0	0	0	0	0	0	0	0						1	0
TUBAL3	0	0	0	0	0	0	0	0	0	0	0	0	0	0	0						1	0
TUBB1	0	0	0	0	0	0	0	0	0	0	0	0	0	0	0						1	0
TUBB8	0	0	0	0	0	0	0	0	0	0	0	0	0	0	0						1	0
UBE2J2	0	0	0	0	0	0	0	0	0	0	0	0	0	0	0						1	0
