# Supplementary material for: Identification of Common Biological Pathways and Drug Targets Across Multiple Respiratory Viruses Based on Human Host Gene Expression Analysis
Source: PLoS One. 2012 Mar 14;7(3):e33174. doi: 10.1371/journal.pone.0033174 (PMC3303816; doi:10.1371/journal.pone.0033174)
Supplement: Table S6 — Number of experimental and marketed drugs associated with the top genes from analyzed pathways. (XLSX) [file pone.0033174.s015.xlsx]

## Sheet: Sheet1
Table S6: Number of experimental and marketed drugs associated with the top genes from analyzed pathwaysd
Gene	Number of experimental drugs	Number of marketed drugs
PTGS2	15	43
TNF	2	8
MMP9	5	4
IL1B	0	3
JUN	0	3
CCL2	0	2
CD86	0	2
CASP1	3	1
F3	3	1
TUBB3	2	1
PIK3R1	1	1
ICAM1	0	1
NFKB2	0	1
MAPK14	52	0
GSK3B	20	0
JAK2	5	0
PTK2	4	0
HSPA8	2	0
PRKCA	2	0
CAMK2G	1	0
CCL20	1	0
HSPA1A	1	0
IL6	1	0
LYN	1	0
PPP3CA	1	0
PTPN11	1	0
TP53	1	0
CASP8	0	0
CCND2	0	0
CCNE1	0	0
CDKN1A	0	0
CEBPB	0	0
CEBPD	0	0
CSF2	0	0
CUL1	0	0
CXCL1	0	0
DUSP1	0	0
DUSP4	0	0
EIF2AK2	0	0
FAS	0	0
FOS	0	0
GNAQ	0	0
GNB4	0	0
GNG12	0	0
HBEGF	0	0
HSPA1B	0	0
HSPA1L	0	0
HSPA4	0	0
HSPA6	0	0
IL8	0	0
IRF1	0	0
MAP2K3	0	0
MAP3K14	0	0
MYC	0	0
NFKBIA	0	0
PLA2G4C	0	0
PLCB1	0	0
PSMD10	0	0
SOCS1	0	0
SOS2	0	0
STAT1	0	0
STAT2	0	0
TGFA	0	0
TNFAIP3	0	0
TRAF1	0	0
TRAF5	0	0
UBE2L6	0	0
Italisized=genes in parkin pathway
